# Supplementary material for: Soybean Auxin Transporter PIN3 Regulates Nitrate Acquisition to Improve Nitrogen Use and Seed Traits
Source: Adv Sci (Weinh). 2025 Nov 18;13(12):e11907. doi: 10.1002/advs.202511907 (PMC12948193; doi:10.1002/advs.202511907)
Supplement: Supplementary file 2 — Supporting Information [file ADVS-13-e11907-s005.xlsx]

## Sheet: 2393 gene in HN venn
Table S1. Co-regulated genes in pin3ab and pin3abdCR2 leaves under low-nitrate or high-nitrate conditions
Co-regulated gene (2393) in pin3ab and pin3abdCR2 leaves under high-nitrate condition
geneID	TAIR	logFC(HN.WT vs pin3ab)	logFC(HN.WT vs pin3abd)	LN-WT	HN-WT	LN-pin3ab	HN-pin3ab	LN-pin3abd	HN-pin3abd
Glyma.08G341400	AT1G17860.1|Symbols:|Kunitz family trypsin and protease inhibitor protein|chr1:6149343-6149933 FORWARD LENGTH=196	-10.8978	-9.35264	1.68975	48.3103	0	0.0184088	0.0210471	0.0656666
novel.82	#N/A	-10.6812	-2.32775	12.9705	11.1837	0	0	4.8252	2.23181
Glyma.U027400	AT2G29130.1|Symbols:LAC2, ATLAC2|laccase 2|chr2:12525189-12527699 REVERSE LENGTH=573	-10.54	-6.83239	1.12778	10.1273	0	0	0	0.0751663
Glyma.13G105800	AT4G33050.3|Symbols:EDA39|calmodulin-binding family protein|chr4:15944604-15946736 REVERSE LENGTH=488	-9.53791	-4.85799	1.39178	5.05103	0.0376042	0	0.0390873	0.167555
Glyma.06G303200	AT3G21720.1|Symbols:ICL|isocitrate lyase|chr3:7652789-7655873 REVERSE LENGTH=576	-9.16377	-9.29303	4.2982	46.3444	0.0974985	0.0736351	0.0390688	0.0656666
Glyma.06G220800	AT5G20230.1|Symbols:ATBCB, BCB, SAG14|blue-copper-binding protein|chr5:6826626-6827408 FORWARD LENGTH=196	-9.06473	-4.79715	10.5735	13.5522	0	0.0184088	0.0976905	0.491967
Glyma.13G242300	NA	-8.93007	-10.8239	0.478306	12.336	0	0.0184088	0	0
Glyma.15G134300	AT1G30700.1|Symbols:|FAD-binding Berberine family protein|chr1:10892623-10894437 FORWARD LENGTH=527	-8.91604	-6.82488	0.548446	12.2241	0	0.0184088	0	0.101889
Glyma.15G071000	NA	-8.86398	-8.86398	0.124826	3.16882	0	0	0	0
Glyma.08G144800	AT5G64770.1|Symbols:RGF9|Encodes a root meristem growth factor (RGF). Belongs to a family of functionally redundant homologous peptides that are secreted, tyrosine-sulfated, and expressed mainly in the stem cell area and the innermost layer of central columella cells. RGFs are required for maintenance of the root stem cell niche and transit amplifying cell proliferation. Members of this family in…	-8.82779	-5.7854	2.45851	3.09168	0.120295	0	0.019553	0.0450998
novel.192	#N/A	-8.70509	-4.3197	1.39854	2.83431	0	0	0.0195344	0.137022
Glyma.15G009500	AT1G80160.1|Symbols:|Lactoylglutathione lyase / glyoxalase I family protein|chr1:30151101-30151930 FORWARD LENGTH=167	-8.64502	-7.65909	7.5719	24.9077	0.244427	0.0545484	0.0210471	0.111077
Glyma.18G148600	AT1G52230.1|Symbols:PSAH2, PSAH-2, PSI-H|photosystem I subunit H2|chr1:19454902-19455508 FORWARD LENGTH=145	-8.64048	-7.08738	9.62047	10.092	0.183677	0.0177309	0.923064	0.0684335
Glyma.07G178500	AT4G37180.1|Symbols:|Homeodomain-like superfamily protein|chr4:17504648-17506107 FORWARD LENGTH=356	-8.62684	-6.84854	0.0869392	2.68304	0	0	0	0.0150333
Glyma.16G212400	AT1G73330.1|Symbols:ATDR4, DR4|drought-repressed 4|chr1:27569022-27569651 REVERSE LENGTH=209	-8.59955	-7.49003	2.11351	31.2895	0	0.0722794	0	0.164478
Glyma.17G115900	AT1G80160.1|Symbols:|Lactoylglutathione lyase / glyoxalase I family protein|chr1:30151101-30151930 FORWARD LENGTH=167	-8.52644	-7.49288	12.4481	16.1281	0.0188021	0.0361397	0	0.0751663
Glyma.13G305800	AT3G22060.1|Symbols:|Receptor-like protein kinase-related family protein|chr3:7771065-7772137 FORWARD LENGTH=252	-8.49378	-2.87793	0.996739	2.44668	0.0752084	0	0	0.331455
Glyma.12G053900	AT5G44640.1|Symbols:BGLU13|beta glucosidase 13|chr5:18011146-18012669 FORWARD LENGTH=507	-8.46898	-8.28906	3.22095	28.625	0	0.0736351	0	0.0891558
Glyma.19G081800	AT1G04830.1|Symbols:|Ypt/Rab-GAP domain of gyp1p superfamily protein|chr1:1359087-1361844 REVERSE LENGTH=448	-8.33338	-3.76999	1.31064	2.18723	0.0993366	0	0.142791	0.157434
Glyma.03G160100	AT5G63450.1|Symbols:CYP94B1|cytochrome P450, family 94, subfamily B, polypeptide 1|chr5:25408987-25410519 REVERSE LENGTH=510	-8.15949	-5.70068	43.7271	7.22918	0.338438	0.0195038	0.156349	0.123033
Glyma.04G070000	AT2G25625.2|Symbols:|unknown protein; FUNCTIONS IN: molecular_function unknown; INVOLVED IN: biological_process unknown; LOCATED IN: chloroplast; EXPRESSED IN: 10 plant structures; EXPRESSED DURING: LP.06 six leaves visible, LP.04 four leaves visible, 4 anthesis, petal differentiation and expansion stage; Has 24 Blast hits to 24 proteins in 9 species: Archae - 0; Bacteria - 0; Metazoa - 0; Fungi …	-8.1185	-5.06293	2.49238	1.87984	0.232601	0	0	0.0478666
Glyma.04G039900	AT5G42830.1|Symbols:|HXXXD-type acyl-transferase family protein|chr5:17176384-17177906 FORWARD LENGTH=450	-8.11754	-6.31385	0.03542	1.88452	0.678207	0	0.19553	0.0179555
Glyma.01G225100	AT2G29380.1|Symbols:HAI3|highly ABA-induced PP2C gene 3|chr2:12608855-12610124 FORWARD LENGTH=362	-8.09853	-4.67917	2.84834	1.85794	0.0564063	0	0.0195344	0.0630553
Glyma.17G239100	NA	-8.06825	-3.86836	0.583166	1.81984	0.0376042	0	0	0.119222
Glyma.15G264300	AT1G53920.1|Symbols:GLIP5|GDSL-motif lipase 5|chr1:20137725-20139637 FORWARD LENGTH=385	-8.03921	-3.47363	2.08618	1.78053	0	0	0	0.158056
Glyma.17G147500	AT4G17030.1|Symbols:ATEXLB1, EXPR, AT-EXPR, ATEXPR1, ATHEXP BETA 3.1, EXLB1|expansin-like B1|chr4:9581817-9583181 REVERSE LENGTH=250	-7.81907	-8.71076	20.4168	343.293	0.0752084	1.50926	0.0391059	0.836168
Glyma.11G129300	AT2G44450.1|Symbols:BGLU15|beta glucosidase 15|chr2:18340966-18343744 FORWARD LENGTH=506	-7.7993	-6.79749	2.93258	13.8689	0	0.0552263	0	0.119067
novel.320	#N/A	-7.77232	-5.96962	1.99056	1.48104	0	0	0	0.0179555
novel.377	#N/A	-7.74649	-5.94545	2.57682	1.45756	0	0	0.0631412	0.0178001
Glyma.18G294300	AT5G38200.1|Symbols:|Class I glutamine amidotransferase-like superfamily protein|chr5:15256383-15258474 FORWARD LENGTH=436	-7.69267	-11.1872	24.8067	54.9564	0	0.257723	0	0.0150333
Glyma.05G065700	AT4G17030.1|Symbols:ATEXLB1, EXPR, AT-EXPR, ATEXPR1, ATHEXP BETA 3.1, EXLB1|expansin-like B1|chr4:9581817-9583181 REVERSE LENGTH=250	-7.65298	-8.5037	12.1229	232.142	0	1.14463	0	0.648468
Glyma.03G226000	AT5G66460.1|Symbols:MAN7, AtMAN7|Glycosyl hydrolase superfamily protein|chr5:26538911-26540837 REVERSE LENGTH=431	-7.62737	-5.50619	432.543	570.184	0.965285	2.87323	0.390706	12.4812
Glyma.08G341300	AT1G17860.1|Symbols:|Kunitz family trypsin and protease inhibitor protein|chr1:6149343-6149933 FORWARD LENGTH=196	-7.56499	-8.23817	2.17469	22.292	0	0.110453	0	0.0658221
Glyma.01G005100	AT2G19800.1|Symbols:MIOX2|myo-inositol oxygenase 2|chr2:8531106-8533354 REVERSE LENGTH=317	-7.48327	-8.80947	35.0183	221.721	0.448238	1.22473	0.0811629	0.487011
Glyma.01G097400	AT4G37870.1|Symbols:PCK1, PEPCK|phosphoenolpyruvate carboxykinase 1|chr4:17802974-17806332 REVERSE LENGTH=671	-7.45795	-7.57405	0.62002	7.67676	0	0.0361397	0	0.0329888
Glyma.04G049200	AT1G10070.2|Symbols:ATBCAT-2, BCAT-2|branched-chain amino acid transaminase 2|chr1:3288255-3290164 FORWARD LENGTH=388	-7.42262	-7.90234	0.935035	13.7786	0.0205461	0.0709237	0	0.0537111
Glyma.18G221300	AT1G24620.1|Symbols:|EF hand calcium-binding protein family|chr1:8723893-8724453 REVERSE LENGTH=186	-7.41632	-2.35064	1.06642	1.15444	0.0389357	0	0.0586031	0.213232
Glyma.12G054300	AT2G44480.2|Symbols:BGLU17|beta glucosidase 17|chr2:18360476-18363001 FORWARD LENGTH=415	-7.37268	-5.56918	1.01043	1.11984	0	0	0	0.0178001
Glyma.14G054000	AT3G56180.1|Symbols:|Protein of unknown function (DUF567)|chr3:20844765-20845548 FORWARD LENGTH=204	-7.35035	-7.17455	2.42371	13.1751	0	0.0736351	0	0.086389
Glyma.05G125200	AT5G44400.1|Symbols:|FAD-binding Berberine family protein|chr5:17886365-17888071 REVERSE LENGTH=537	-7.34289	-6.19277	2.10519	4.09797	0	0.0184088	0	0.0450998
Glyma.15G110600	AT1G11925.1|Symbols:|Stigma-specific Stig1 family protein|chr1:4026195-4026617 REVERSE LENGTH=140	-7.32674	-7.32674	1.48553	1.08384	0	0	0	0
Glyma.09G125600	AT1G11170.1|Symbols:|Protein of unknown function (DUF707)|chr1:3741724-3744459 FORWARD LENGTH=438	-7.24207	-6.84767	3.07161	6.64944	0.181109	0.0379125	0.384898	0.0537111
Glyma.20G205700	AT2G38870.1|Symbols:|Serine protease inhibitor, potato inhibitor I-type family protein|chr2:16236546-16237050 REVERSE LENGTH=70	-7.20299	-9.88171	0.476505	6.41688	0	0.0354618	0	0
Glyma.09G037100	AT4G16260.1|Symbols:|Glycosyl hydrolase superfamily protein|chr4:9200180-9201441 REVERSE LENGTH=344	-7.18689	-5.34482	1.64623	3.67741	0	0.0184088	0	0.0837776
Glyma.07G003300	AT1G73050.1|Symbols:|Glucose-methanol-choline (GMC) oxidoreductase family protein|chr1:27476565-27478534 REVERSE LENGTH=552	-7.10231	-4.0712	1.62217	0.92717	0	0	0.0616285	0.0450998
Glyma.03G160200	AT1G34540.1|Symbols:CYP94D1|cytochrome P450, family 94, subfamily D, polypeptide 1|chr1:12637054-12638550 FORWARD LENGTH=498	-7.07262	-4.40463	38.1768	8.34946	0.338438	0.0531927	0.449625	0.391433
Glyma.09G080100	AT5G28050.1|Symbols:|Cytidine/deoxycytidylate deaminase family protein|chr5:10044209-10045755 REVERSE LENGTH=185	-7.06483	-11.2524	10.3741	98.8542	0.0205461	0.718726	0	0.0357556
Glyma.14G171100	AT4G38260.1|Symbols:|Protein of unknown function (DUF833)|chr4:17937077-17938210 REVERSE LENGTH=275	-7.02934	-9.34193	1.2644	15.3564	0	0.109775	0	0.0179555
Glyma.18G231400	NA	-6.97808	-4.68419	0.809141	3.18372	0	0.0184088	0.0195344	0.116922
novel.699	#N/A	-6.93158	-7.05957	1.37925	12.0993	0	0.0917831	0	0.0837776
Glyma.13G242100	AT4G27450.1|Symbols:|Aluminium induced protein with YGL and LRDR motifs|chr4:13727665-13728683 REVERSE LENGTH=250	-6.85467	-6.09587	15.5179	102.469	0.0205461	0.86631	0	1.49963
Glyma.10G050800	AT2G37130.1|Symbols:|Peroxidase superfamily protein|chr2:15598225-15600004 REVERSE LENGTH=327	-6.79228	-5.01595	0.194144	0.746708	1.26979	0	0	0.0150333
Glyma.02G050800	NA	-6.73946	-2.36595	0.998541	0.717658	0.0410922	0	0.0195344	0.134411
Glyma.17G128000	AT5G03860.2|Symbols:MLS|malate synthase|chr5:1032276-1034527 REVERSE LENGTH=562	-6.7372	-5.36754	15.4876	135.946	2.11452	1.25899	0.821994	3.29445
Glyma.19G042900	AT5G38710.1|Symbols:|Methylenetetrahydrofolate reductase family protein|chr5:15501340-15503899 FORWARD LENGTH=476	-6.71806	-4.64411	4.08861	6.51752	0.244427	0.0531927	0.234636	0.257333
Glyma.09G004900	AT4G22030.1|Symbols:|F-box family protein with a domain of unknown function (DUF295)|chr4:11672396-11675575 FORWARD LENGTH=626	-6.69489	-4.13326	0.990285	0.697609	0	0	0	0.0328333
Glyma.05G248100	AT1G73480.1|Symbols:|alpha/beta-Hydrolases superfamily protein|chr1:27629266-27632486 FORWARD LENGTH=463	-6.67517	-3.41851	4.35595	13.9126	0	0.128601	0	1.3079
Glyma.11G067000	AT4G02020.1|Symbols:EZA1, SWN, SDG10|SET domain-containing protein|chr4:886693-891743 FORWARD LENGTH=856	-6.66623	-3.6899	0.561466	2.554	0.295984	0.0177309	0.360732	0.183321
Glyma.05G224600	NA	-6.60529	-3.5527	1.96102	0.656402	0	0	0	0.048022
Glyma.15G211300	AT3G51680.1|Symbols:|NAD(P)-binding Rossmann-fold superfamily protein|chr3:19173622-19174667 REVERSE LENGTH=303	-6.59485	-6.05855	8.41343	20.2519	0	0.200463	0.0391059	0.287666
Glyma.20G171900	AT1G14550.1|Symbols:|Peroxidase superfamily protein|chr1:4979028-4980324 FORWARD LENGTH=321	-6.5921	-4.48666	2.47545	2.43109	0.0376042	0.0184088	0	0.1045
Glyma.10G184700	AT2G38870.1|Symbols:|Serine protease inhibitor, potato inhibitor I-type family protein|chr2:16236546-16237050 REVERSE LENGTH=70	-6.59195	-6.83736	2.85221	57.6522	0	0.588403	0.0420941	0.512378
Glyma.02G072200	AT5G18170.1|Symbols:GDH1|glutamate dehydrogenase 1|chr5:6006172-6008248 FORWARD LENGTH=411	-6.57707	-6.71449	2.84131	12.9672	0	0.127506	0	0.113844
Glyma.08G211000	AT1G15385.1|Symbols:|unknown protein; CONTAINS InterPro DOMAIN/s: Protein of unknown function DUF761, plant (InterPro:IPR008480); Has 6 Blast hits to 6 proteins in 3 species: Archae - 0; Bacteria - 0; Metazoa - 0; Fungi - 0; Plants - 6; Viruses - 0; Other Eukaryotes - 0 (source: NCBI BLink).|chr1:5292976-5293197 REVERSE LENGTH=73	-6.5514	-5.58299	3.10247	11.0337	0	0.110453	0	0.232489
Glyma.05G033600	AT1G19020.1|Symbols:|unknown protein; BEST Arabidopsis thaliana protein match is: unknown protein (TAIR:AT3G48180.1); Has 88 Blast hits to 88 proteins in 15 species: Archae - 0; Bacteria - 0; Metazoa - 0; Fungi - 0; Plants - 88; Viruses - 0; Other Eukaryotes - 0 (source: NCBI BLink).|chr1:6568142-6568402 FORWARD LENGTH=86	-6.54907	-6.28757	7.90949	5.8203	0	0.0552263	0	0.0712003
Glyma.10G184600	AT2G38870.1|Symbols:|Serine protease inhibitor, potato inhibitor I-type family protein|chr2:16236546-16237050 REVERSE LENGTH=70	-6.549	-6.51369	1.21734	40.4994	0.097086	0.425592	0.156405	0.435756
Glyma.15G142400	AT4G16260.1|Symbols:|Glycosyl hydrolase superfamily protein|chr4:9200180-9201441 REVERSE LENGTH=344	-6.52323	-8.80801	35.2593	160.203	0.095342	1.73084	0.136778	0.343988
Glyma.10G170900	AT3G02800.1|Symbols:|Tyrosine phosphatase family protein|chr3:606638-607704 REVERSE LENGTH=203	-6.51833	-4.64605	5.85121	4.00793	0	0.0368175	0	0.158211
Glyma.07G150200	AT3G11210.1|Symbols:|SGNH hydrolase-type esterase superfamily protein|chr3:3511101-3512899 REVERSE LENGTH=256	-6.47717	-5.68801	0.565701	7.22689	0.343827	0.0758251	0.306704	0.131644
Glyma.03G226800	AT3G14610.1|Symbols:CYP72A7|cytochrome P450, family 72, subfamily A, polypeptide 7|chr3:4912565-4914503 FORWARD LENGTH=512	-6.44837	-4.23844	11.8975	40.6526	0.24059	0.451564	1.39488	2.15236
Glyma.20G105300	AT4G38470.1|Symbols:|ACT-like protein tyrosine kinase family protein|chr4:17999432-18003551 FORWARD LENGTH=575	-6.3993	-6.35181	4.13639	58.5285	0.313136	0.689102	0.86175	0.714433
Glyma.18G231500	NA	-6.38105	-5.03567	8.54326	29.9273	0.258379	0.353469	0.239099	0.916389
Glyma.03G113200	AT3G51680.1|Symbols:|NAD(P)-binding Rossmann-fold superfamily protein|chr3:19173622-19174667 REVERSE LENGTH=303	-6.35352	-4.3318	194.934	322.096	0.206823	3.91169	1.83004	15.9588
Glyma.20G205800	AT2G38870.1|Symbols:|Serine protease inhibitor, potato inhibitor I-type family protein|chr2:16236546-16237050 REVERSE LENGTH=70	-6.19056	-5.4448	10.9435	160.748	0.463553	2.18908	0.69149	3.70694
Glyma.09G101100	AT3G28050.1|Symbols:|nodulin MtN21 /EamA-like transporter family protein|chr3:10442984-10445216 FORWARD LENGTH=367	-6.17827	-3.72528	7.86146	9.9311	0	0.132981	2.63835	0.757321
novel.31	#N/A	-6.16173	-6.16042	23.1631	25.5855	0.0205461	0.348307	0.234468	0.347222
novel.166	#N/A	-6.13833	-8.83538	0.941088	3.10362	0	0.0390076	0	0
Glyma.09G139300	AT5G41140.2|Symbols:|Myosin heavy chain-related protein|chr5:16468726-16472546 FORWARD LENGTH=976	-6.1268	-3.62991	0.85856	4.33559	0.0765399	0.0545484	0.202926	0.33861
Glyma.13G179200	AT4G32480.1|Symbols:|Protein of unknown function (DUF506) _x0001_|chr4:15676488-15677776 FORWARD LENGTH=287	-6.12132	-4.68824	10.0554	83.2281	0.0564063	1.1765	0.0210471	3.23018
Glyma.02G213800	AT3G25710.1|Symbols:BHLH32, ATAIG1, TMO5|basic helix-loop-helix 32|chr3:9369598-9371096 FORWARD LENGTH=344	-6.1092	-3.35886	0.523368	1.74958	0.0564063	0.0195038	0.0781933	0.161711
Glyma.17G023000	AT3G06390.1|Symbols:|Uncharacterised protein family (UPF0497)|chr3:1938913-1939707 REVERSE LENGTH=199	-6.09373	-6.31254	12.243	40.6455	0.138178	0.583136	0	0.505588
Glyma.11G170300	AT3G47340.1|Symbols:ASN1, DIN6, AT-ASN1|glutamine-dependent asparagine synthase 1|chr3:17438136-17441043 REVERSE LENGTH=584	-6.09148	-5.87514	57.6025	184.511	0.112813	2.69707	0.338172	3.13026
Glyma.08G211100	AT1G80160.1|Symbols:|Lactoylglutathione lyase / glyoxalase I family protein|chr1:30151101-30151930 FORWARD LENGTH=167	-6.02858	-4.9968	7.6416	31.8965	0.209486	0.483217	0.138272	0.993376
Glyma.16G164800	AT2G33710.1|Symbols:|Integrase-type DNA-binding superfamily protein|chr2:14259271-14260652 REVERSE LENGTH=218	-6.01495	-3.80487	27.9872	27.7533	0.136847	0.415945	0.175958	1.97272
Glyma.12G100500	AT3G21720.1|Symbols:ICL|isocitrate lyase|chr3:7652789-7655873 REVERSE LENGTH=576	-6.01181	-4.79436	9.87146	39.6183	0.118551	0.602797	0.180403	1.42656
Glyma.13G231900	AT2G31090.1|Symbols:|unknown protein; FUNCTIONS IN: molecular_function unknown; INVOLVED IN: biological_process unknown; LOCATED IN: endomembrane system; EXPRESSED IN: 24 plant structures; EXPRESSED DURING: 13 growth stages; BEST Arabidopsis thaliana protein match is: unknown protein (TAIR:AT2G20562.1); Has 70 Blast hits to 70 proteins in 13 species: Archae - 0; Bacteria - 0; Metazoa - 0; Fungi -…	-5.97711	-6.08994	2.31074	1.58473	0.0188021	0.0184088	0.117243	0.0150333
Glyma.08G338700	AT4G01070.1|Symbols:GT72B1, UGT72B1|UDP-Glycosyltransferase superfamily protein|chr4:461858-463300 REVERSE LENGTH=480	-5.97663	-2.50545	1.87011	0.422476	0	0	0.0586031	0.0713557
Glyma.03G030700	AT3G03960.1|Symbols:|TCP-1/cpn60 chaperonin family protein|chr3:1024432-1027604 FORWARD LENGTH=549	-5.96384	-8.65052	1.52303	2.73322	0	0.0372347	0	0
Glyma.19G015000	AT4G31940.1|Symbols:CYP82C4|cytochrome P450, family 82, subfamily C, polypeptide 4|chr4:15452040-15453966 FORWARD LENGTH=524	-5.95461	-6.10245	5.28518	14.2216	0	0.22393	0	0.197155
Glyma.12G150400	AT5G54190.1|Symbols:PORA|protochlorophyllide oxidoreductase A|chr5:21991183-21992773 REVERSE LENGTH=405	-5.78612	-4.98039	0.403565	3.46933	0	0.0585113	0	0.107422
Glyma.02G013000	AT1G02610.1|Symbols:|RING/FYVE/PHD zinc finger superfamily protein|chr1:553181-555854 REVERSE LENGTH=221	-5.78037	-3.68431	2.95524	1.37544	0.174957	0.0177309	0	0.101578
Glyma.17G044300	AT4G33150.2|Symbols:|lysine-ketoglutarate reductase/saccharopine dehydrogenase bifunctional enzyme|chr4:15985479-15991069 REVERSE LENGTH=1064	-5.77712	-3.55406	171.131	615.406	4.01778	11.2013	5.67565	52.3977
Glyma.12G094100	AT5G22140.2|Symbols:|FAD/NAD(P)-binding oxidoreductase family protein|chr5:7340284-7341398 REVERSE LENGTH=311	-5.77063	-4.94826	25.9757	25.5957	0.152161	0.461471	0.178891	0.807932
Glyma.14G048900	AT1G05010.1|Symbols:EFE, ACO4, EAT1|ethylene-forming enzyme|chr1:1431419-1432695 REVERSE LENGTH=323	-5.69557	-3.18565	40.7202	8.98288	0	0.167869	0.019553	0.964109
Glyma.06G050100	AT1G10070.2|Symbols:ATBCAT-2, BCAT-2|branched-chain amino acid transaminase 2|chr1:3288255-3290164 FORWARD LENGTH=388	-5.66641	-5.01533	36.3591	195.671	1.01804	3.83403	0.536653	6.07199
novel.516	#N/A	-5.66127	-4.00324	0.384821	3.1429	0	0.0552263	0.0405814	0.193967
Glyma.15G071200	NA	-5.65412	-4.93007	45.5416	126.637	0.0376042	2.50281	0	4.17053
Glyma.08G174900	AT1G78380.1|Symbols:ATGSTU19, GST8, GSTU19|glutathione S-transferase TAU 19|chr1:29486659-29487819 REVERSE LENGTH=219	-5.61732	-3.52764	9.19069	1.23293	0.0188021	0.0184088	0.0195344	0.101267
Glyma.01G174100	AT4G36600.1|Symbols:|Late embryogenesis abundant (LEA) protein|chr4:17263666-17264968 FORWARD LENGTH=353	-5.58888	-5.24585	7.44126	9.22372	0.0564063	0.185183	0	0.239222
Glyma.12G060200	AT3G46640.2|Symbols:PCL1|Homeodomain-like superfamily protein|chr3:17183248-17184219 FORWARD LENGTH=323	-5.58474	-3.57145	1.00204	9.22638	0.0805345	0.186695	0.157881	0.769032
Glyma.08G094400	AT1G18390.1|Symbols:|Protein kinase superfamily protein|chr1:6325876-6329935 FORWARD LENGTH=648	-5.57458	-5.69502	0.81133	2.07653	0.0393482	0.0368175	0	0.0329888
Glyma.02G080200	AT2G33710.1|Symbols:|Integrase-type DNA-binding superfamily protein|chr2:14259271-14260652 REVERSE LENGTH=218	-5.57036	-4.10935	41.2428	47.6019	0.803228	0.990632	2.01381	2.74018
novel.292	#N/A	-5.55613	-3.97649	0.862903	1.1829	0.0376042	0.0184088	0	0.0715112
Glyma.10G180500	AT1G03220.1|Symbols:|Eukaryotic aspartyl protease family protein|chr1:787143-788444 FORWARD LENGTH=433	-5.53774	-5.0368	2.80929	11.4899	0.139922	0.240983	0.198518	0.33261
Glyma.07G195300	AT4G27450.1|Symbols:|Aluminium induced protein with YGL and LRDR motifs|chr4:13727665-13728683 REVERSE LENGTH=250	-5.53168	-6.31626	53.9688	81.3105	0.120295	1.7345	0.0406	1.0187
Glyma.20G116600	AT1G68450.1|Symbols:|VQ motif-containing protein|chr1:25661721-25662179 REVERSE LENGTH=152	-5.51002	-5.11402	3.00317	1.97683	0	0.0354618	0	0.0509443
Glyma.15G223900	AT1G76690.1|Symbols:OPR2, ATOPR2|12-oxophytodienoate reductase 2|chr1:28778976-28780355 FORWARD LENGTH=374	-5.50758	-3.95241	19.4687	13.6505	0.0205461	0.287762	0	0.877666
Glyma.01G137700	AT2G45220.1|Symbols:|Plant invertase/pectin methylesterase inhibitor superfamily|chr2:18644281-18646394 REVERSE LENGTH=511	-5.50207	-5.7299	23.9906	74.718	0	1.63812	0.123276	1.40534
Glyma.08G235300	AT1G17860.1|Symbols:|Kunitz family trypsin and protease inhibitor protein|chr1:6149343-6149933 FORWARD LENGTH=196	-5.48862	-5.80342	3.23521	21.7897	0.0604009	0.475552	0.0210471	0.379433
Glyma.01G134600	AT2G18950.1|Symbols:HPT1, TPT1, ATHPT, VTE2|homogentisate phytyltransferase 1|chr2:8207491-8210047 FORWARD LENGTH=393	-5.47571	-4.85576	114.029	106.528	0.139922	2.37802	1.15559	3.68852
Glyma.U027300	AT3G09220.1|Symbols:LAC7|laccase 7|chr3:2827434-2830477 REVERSE LENGTH=567	-5.45591	-4.91163	24.4984	95.0823	0	2.15492	0.0195344	3.18532
Glyma.13G186200	AT1G76690.1|Symbols:OPR2, ATOPR2|12-oxophytodienoate reductase 2|chr1:28778976-28780355 FORWARD LENGTH=374	-5.42934	-4.03152	26.7252	6.66683	0.0992425	0.14946	0.117243	0.400155
Glyma.13G115500	AT4G33150.2|Symbols:|lysine-ketoglutarate reductase/saccharopine dehydrogenase bifunctional enzyme|chr4:15985479-15991069 REVERSE LENGTH=1064	-5.42396	-3.63184	4.46632	26.5963	1.11237	0.61578	1.29435	2.12779
Glyma.15G186100	AT5G28050.1|Symbols:|Cytidine/deoxycytidylate deaminase family protein|chr5:10044209-10045755 REVERSE LENGTH=185	-5.41081	-5.92246	243.967	799.086	0.417134	18.7511	0.156294	13.1772
Glyma.17G106100	NA	-5.40109	-4.65959	2.09753	3.43522	0.383018	0.0758251	0.0210471	0.120266
Glyma.16G162400	AT1G34060.1|Symbols:|Pyridoxal phosphate (PLP)-dependent transferases superfamily protein|chr1:12396561-12398299 REVERSE LENGTH=463	-5.39473	-4.85619	12.9845	42.217	0	0.994073	0	1.47114
Glyma.18G000400	AT3G13600.1|Symbols:|calmodulin-binding family protein|chr3:4445102-4447383 FORWARD LENGTH=605	-5.38741	-3.07485	4.86412	1.0518	0.0577378	0.0195038	0.0210471	0.122611
Glyma.01G010700	AT3G07040.1|Symbols:RPM1, RPS3|NB-ARC domain-containing disease resistance protein|chr3:2226244-2229024 REVERSE LENGTH=926	-5.37655	-4.87759	13.348	27.933	0.181427	0.664801	0.0781375	0.94551
Glyma.19G184000	AT3G09630.2|Symbols:|Ribosomal protein L4/L1 family|chr3:2953813-2955444 FORWARD LENGTH=405	-5.37466	-5.8298	4.26588	4.11496	0.0376042	0.0931388	0	0.060133
Glyma.09G048700	AT4G37340.1|Symbols:CYP81D3|cytochrome P450, family 81, subfamily D, polypeptide 3|chr4:17564953-17566706 REVERSE LENGTH=500	-5.35553	-5.06536	4.34948	18.414	0.0188021	0.44181	0	0.549022
Glyma.14G081300	AT2G26560.1|Symbols:PLP2, PLA IIA, PLA2A|phospholipase A 2A|chr2:11293912-11295708 REVERSE LENGTH=407	-5.34158	-4.1927	3.86022	9.25853	0.0410922	0.220905	0	0.509767
Glyma.11G210300	AT2G18950.1|Symbols:HPT1, TPT1, ATHPT, VTE2|homogentisate phytyltransferase 1|chr2:8207491-8210047 FORWARD LENGTH=393	-5.33958	-4.51598	1.75294	8.49168	0.0201336	0.202496	0	0.375822
Glyma.07G197100	AT4G32480.1|Symbols:|Protein of unknown function (DUF506) _x0001_|chr4:15676488-15677776 FORWARD LENGTH=287	-5.33934	-7.15249	6.52456	20.1759	0.150417	0.48228	0	0.137644
Glyma.10G172700	AT1G64660.1|Symbols:ATMGL, MGL|methionine gamma-lyase|chr1:24028977-24030537 FORWARD LENGTH=441	-5.32994	-5.06635	183.223	249.397	7.59253	6.18358	10.1512	7.44921
Glyma.02G086500	AT1G14750.1|Symbols:SDS|Cyclin family protein|chr1:5079674-5082423 REVERSE LENGTH=578	-5.32971	-2.75513	1.13179	1.74929	0.0974985	0.0361397	0.120232	0.2541
Glyma.05G082400	AT5G66900.1|Symbols:|Disease resistance protein (CC-NBS-LRR class) family|chr5:26714931-26717757 REVERSE LENGTH=809	-5.31647	-4.58012	78.1216	102.552	1.46048	2.5558	1.18767	4.26109
Glyma.16G145600	AT2G39200.1|Symbols:MLO12, ATMLO12|Seven transmembrane MLO family protein|chr2:16356255-16359797 REVERSE LENGTH=576	-5.31119	-4.53145	3.14413	4.65361	0.0598943	0.109775	0.0586031	0.185933
Glyma.06G031000	AT1G19530.1|Symbols:|unknown protein; FUNCTIONS IN: molecular_function unknown; INVOLVED IN: N-terminal protein myristoylation, anaerobic respiration; LOCATED IN: cellular_component unknown; EXPRESSED IN: leaf apex, inflorescence meristem, hypocotyl, root, flower; EXPRESSED DURING: petal differentiation and expansion stage; Has 47 Blast hits to 47 proteins in 13 species: Archae - 0; Bacteria - 0;…	-5.29032	-9.38403	0.718491	4.54266	0	0.106385	0	0
Glyma.08G199300	AT1G14520.2|Symbols:MIOX1|myo-inositol oxygenase 1|chr1:4968376-4969954 REVERSE LENGTH=309	-5.25393	-4.42404	62.7759	247.315	3.28791	6.4594	2.47558	11.4995
Glyma.05G124900	AT2G34790.1|Symbols:MEE23, EDA28|FAD-binding Berberine family protein|chr2:14673998-14677237 REVERSE LENGTH=532	-5.2502	-4.73991	55.2196	95.7109	0.0376042	2.50291	0.0390688	3.58362
Glyma.17G039300	AT3G53480.1|Symbols:PIS1, PDR9, ATPDR9, ABCG37|pleiotropic drug resistance 9|chr3:19825366-19831644 FORWARD LENGTH=1450	-5.23136	-3.70311	1.61774	25.3429	0.142079	0.669755	0.0977277	1.94723
Glyma.03G137900	AT3G57520.1|Symbols:AtSIP2, SIP2|seed imbibition 2|chr3:21288982-21292694 REVERSE LENGTH=773	-5.22846	-3.88835	6.7189	56.0514	3.0669	1.48178	13.6033	3.76072
Glyma.04G030900	AT1G19530.1|Symbols:|unknown protein; FUNCTIONS IN: molecular_function unknown; INVOLVED IN: N-terminal protein myristoylation, anaerobic respiration; LOCATED IN: cellular_component unknown; EXPRESSED IN: leaf apex, inflorescence meristem, hypocotyl, root, flower; EXPRESSED DURING: petal differentiation and expansion stage; Has 47 Blast hits to 47 proteins in 13 species: Archae - 0; Bacteria - 0;…	-5.17023	-4.39302	23.6219	75.7785	0.153905	2.08212	0.0781375	3.59722
Glyma.15G024600	AT3G13790.1|Symbols:ATCWINV1, ATBFRUCT1|Glycosyl hydrolases family 32 protein|chr3:4533084-4535831 REVERSE LENGTH=584	-5.1612	-4.21295	14.9122	54.475	0.199817	1.51426	0.0781747	2.95202
Glyma.05G052800	AT2G45360.1|Symbols:|Protein of unknown function (DUF1442)|chr2:18698619-18699360 FORWARD LENGTH=215	-5.15757	-3.00205	17.9287	23.8027	0	0.653278	0.138346	2.97903
Glyma.07G103800	AT2G35980.1|Symbols:YLS9, NHL10, ATNHL10|Late embryogenesis abundant (LEA) hydroxyproline-rich glycoprotein family|chr2:15110635-15111318 FORWARD LENGTH=227	-5.14745	-4.15184	1.19613	1.54653	0	0.0372347	0.0195344	0.0751663
Glyma.18G202400	AT5G01380.1|Symbols:|Homeodomain-like superfamily protein|chr5:155784-157451 REVERSE LENGTH=323	-5.14496	-3.24643	8.39207	5.47449	0.268049	0.148365	0.198518	0.570944
Glyma.11G025600	AT4G11650.1|Symbols:ATOSM34, OSM34|osmotin 34|chr4:7025127-7026113 REVERSE LENGTH=244	-5.13184	-4.74171	6.71742	30.027	0.131615	0.847638	0	1.12862
Glyma.08G235400	AT1G73260.1|Symbols:ATKTI1, KTI1|kunitz trypsin inhibitor 1|chr1:27547410-27548057 REVERSE LENGTH=215	-5.1198	-5.23899	63.7544	185.684	0.28552	5.32598	0.255478	4.93004
Glyma.07G053400	AT4G27745.1|Symbols:|Yippee family putative zinc-binding protein|chr4:13840530-13841279 FORWARD LENGTH=106	-5.09712	-3.984	1.78212	7.89054	0.828433	0.227475	0.577327	0.496399
Glyma.01G143500	AT5G62020.1|Symbols:AT-HSFB2A, HSFB2A|heat shock transcription factor B2A|chr5:24916212-24917194 FORWARD LENGTH=299	-5.08903	-4.68065	3.005	1.47551	0.0205461	0.0361397	0	0.0535557
Glyma.13G335900	AT5G02390.1|Symbols:|Protein of unknown function (DUF3741)|chr5:508764-511710 REVERSE LENGTH=835	-5.08601	-4.50084	24.9411	16.0541	1.19329	0.472004	1.00579	0.700288
Glyma.11G129900	AT2G44480.1|Symbols:BGLU17|beta glucosidase 17|chr2:18359780-18363001 FORWARD LENGTH=517	-5.08316	-4.658	80.4878	42.764	0	1.25154	0.0420941	1.70156
Glyma.12G007300	AT4G08850.1|Symbols:|Leucine-rich repeat receptor-like protein kinase family protein|chr4:5636693-5640496 REVERSE LENGTH=1045	-5.08194	-5.19273	5.0397	4.58496	0.0598943	0.127506	0.0992589	0.1223
Glyma.06G191400	AT3G47780.1|Symbols:ATATH6, ATH6|ABC2 homolog 6|chr3:17624500-17628972 FORWARD LENGTH=935	-5.0782	-3.74033	43.0837	39.4978	0.446494	1.1596	1.44149	2.94257
Glyma.13G030300	AT3G45140.1|Symbols:LOX2, ATLOX2|lipoxygenase 2|chr3:16525437-16529233 FORWARD LENGTH=896	-5.04785	-5.47705	168.732	187.647	0.84172	5.65958	1.97093	4.22489
Glyma.18G061100	AT3G47340.1|Symbols:ASN1, DIN6, AT-ASN1|glutamine-dependent asparagine synthase 1|chr3:17438136-17441043 REVERSE LENGTH=584	-5.04768	-4.1541	489.978	801.484	3.65824	24.2178	4.70235	45.0063
Glyma.05G022100	AT5G07990.1|Symbols:TT7, CYP75B1, D501|Cytochrome P450 superfamily protein|chr5:2560437-2562859 FORWARD LENGTH=513	-5.04405	-5.15885	0.281905	3.23254	0.0201336	0.0893324	0.0195344	0.0837776
Glyma.12G059200	AT2G29350.1|Symbols:SAG13|senescence-associated gene 13|chr2:12601036-12602222 FORWARD LENGTH=269	-5.02769	-5.72693	4.80266	9.24127	0	0.275454	0	0.167555
Glyma.14G145800	AT5G11580.1|Symbols:|Regulator of chromosome condensation (RCC1) family protein|chr5:3718913-3721125 FORWARD LENGTH=553	-5.02664	-4.2055	7.22067	12.8495	0.0201336	0.386063	0.0976719	0.679365
Glyma.09G222600	AT2G16570.1|Symbols:ATASE, ATASE1, ASE1|GLN phosphoribosyl pyrophosphate amidotransferase 1|chr2:7180424-7182124 REVERSE LENGTH=566	-5.02512	-4.82291	3.43711	6.86007	0.190684	0.204843	0	0.236455
Glyma.07G031700	AT1G80160.1|Symbols:|Lactoylglutathione lyase / glyoxalase I family protein|chr1:30151101-30151930 FORWARD LENGTH=167	-4.99743	-3.86393	68.9738	192.813	1.24081	6.0155	0.874788	13.2485
Glyma.01G178800	AT4G36850.1|Symbols:|PQ-loop repeat family protein / transmembrane family protein|chr4:17353415-17355822 REVERSE LENGTH=392	-4.9829	-4.37277	1.29018	8.3415	0.0940105	0.25449	0.117262	0.404055
Glyma.16G014700	AT1G72310.1|Symbols:ATL3|RING/U-box superfamily protein|chr1:27226405-27227379 FORWARD LENGTH=324	-4.98269	-3.33429	31.8247	16.0314	0.100162	0.501834	0.320151	1.57159
Glyma.07G251300	AT3G06390.1|Symbols:|Uncharacterised protein family (UPF0497)|chr3:1938913-1939707 REVERSE LENGTH=199	-4.96812	-4.21251	5.12298	21.6535	0.213799	0.68613	0.380378	1.16339
Glyma.02G058000	AT2G18480.1|Symbols:|Major facilitator superfamily protein|chr2:8009582-8011243 REVERSE LENGTH=508	-4.96572	-3.63274	10.4213	3.66124	0.50382	0.109775	0.33227	0.294767
Glyma.06G120300	AT5G09300.2|Symbols:|Thiamin diphosphate-binding fold (THDP-binding) superfamily protein|chr5:2884282-2886291 REVERSE LENGTH=401	-4.96538	-4.44363	33.2594	233.294	3.06233	7.45587	3.42275	10.7101
Glyma.15G272200	NA	-4.96405	-6.85138	1.32073	0.777977	0.0376042	0.0177309	0	0
Glyma.01G217600	AT4G11650.1|Symbols:ATOSM34, OSM34|osmotin 34|chr4:7025127-7026113 REVERSE LENGTH=244	-4.95808	-4.60313	15.622	32.9377	0.118045	1.05081	0.0601158	1.35936
Glyma.13G208000	AT1G03220.1|Symbols:|Eukaryotic aspartyl protease family protein|chr1:787143-788444 FORWARD LENGTH=433	-4.94947	-2.90287	45.2534	69.5532	0.0564063	2.22877	0.255497	9.25441
Glyma.03G168000	AT1G15520.1|Symbols:PDR12, ATPDR12, ABCG40, ATABCG40|pleiotropic drug resistance 12|chr1:5331993-5338175 REVERSE LENGTH=1423	-4.93485	-2.59067	42.4646	15.4272	0.41539	0.495316	0.255646	2.5591
Glyma.15G203500	AT4G31940.1|Symbols:CYP82C4|cytochrome P450, family 82, subfamily C, polypeptide 4|chr4:15452040-15453966 FORWARD LENGTH=524	-4.93214	-3.54298	23.9158	59.8515	0.102318	1.94904	0.0976719	5.14489
Glyma.16G052000	AT3G02040.1|Symbols:SRG3|senescence-related gene 3|chr3:348505-349909 REVERSE LENGTH=361	-4.931	-5.15274	166.177	146.99	1.84086	4.78812	1.3578	4.13454
Glyma.13G065400	AT5G62670.1|Symbols:AHA11, HA11|H(+)-ATPase 11|chr5:25159495-25164957 FORWARD LENGTH=956	-4.9304	-4.06363	18.2752	54.6807	0.362029	1.78211	0.653934	3.26523
novel.171	#N/A	-4.92517	-4.20263	1.27765	1.32888	0.16015	0.0379125	0.0586031	0.0630553
Glyma.20G144800	AT2G32150.1|Symbols:|Haloacid dehalogenase-like hydrolase (HAD) superfamily protein|chr2:13659095-13660531 FORWARD LENGTH=263	-4.91788	-3.23574	41.1347	143.466	4.91696	4.72626	4.49179	15.2023
Glyma.07G079600	AT4G25433.1|Symbols:|peptidoglycan-binding LysM domain-containing protein|chr4:13001463-13001795 REVERSE LENGTH=110	-4.90025	-3.5721	12.7695	6.25412	0.181427	0.201297	0.372815	0.503976
Glyma.17G245100	AT2G26530.2|Symbols:AR781|Protein of unknown function (DUF1645)|chr2:11283036-11283989 REVERSE LENGTH=290	-4.89837	-3.4691	12.0504	6.80619	0.0376042	0.220905	0.0406	0.599287
Glyma.11G194400	AT2G27210.2|Symbols:BSL3|BRI1 suppressor 1 (BSU1)-like 3|chr2:11630188-11636182 FORWARD LENGTH=1001	-4.89767	-3.68797	2.91138	3.48849	0.0410922	0.109097	0	0.260677
Glyma.13G032000	AT1G11050.1|Symbols:|Protein kinase superfamily protein|chr1:3681892-3683769 FORWARD LENGTH=625	-4.89702	-2.93793	4.07809	1.85846	0.0188021	0.0574163	0	0.2386
Glyma.02G301800	AT5G55930.1|Symbols:ATOPT1, OPT1|oligopeptide transporter 1|chr5:22652988-22655827 FORWARD LENGTH=755	-4.89465	-4.33073	0.650417	10.1365	0.899171	0.336468	0.318657	0.493277
Glyma.20G139500	AT4G05200.1|Symbols:CRK25|cysteine-rich RLK (RECEPTOR-like protein kinase) 25|chr4:2679793-2682309 REVERSE LENGTH=675	-4.86773	-4.75997	3.33234	5.59363	0.0389357	0.185339	0.0586589	0.197777
Glyma.05G107600	AT5G65890.1|Symbols:ACR1|ACT domain repeat 1|chr5:26355701-26357721 FORWARD LENGTH=477	-4.86578	-3.30424	2.17117	0.72979	0.545261	0.0177309	0.0977462	0.0685889
Glyma.09G163700	AT1G17860.1|Symbols:|Kunitz family trypsin and protease inhibitor protein|chr1:6149343-6149933 FORWARD LENGTH=196	-4.84948	-4.28093	11.8976	26.642	0.283363	0.911835	0	1.34275
Glyma.10G109500	AT2G39130.1|Symbols:|Transmembrane amino acid transporter family protein|chr2:16323171-16326744 REVERSE LENGTH=550	-4.84878	-4.56277	1.05834	4.92923	0.258886	0.161612	0.494615	0.203155
Glyma.01G011600	AT4G16070.1|Symbols:|Mono-/di-acylglycerol lipase, N-terminal;Lipase, class 3|chr4:9096808-9100596 REVERSE LENGTH=654	-4.8487	-5.14291	166.997	107.457	0.173626	3.71805	0.434294	3.04305
Glyma.18G278900	AT5G38710.1|Symbols:|Methylenetetrahydrofolate reductase family protein|chr5:15501340-15503899 FORWARD LENGTH=476	-4.83892	-5.54429	54.5097	146.405	2.44161	5.10074	3.68622	3.1425
Glyma.03G142100	AT5G06900.1|Symbols:CYP93D1|cytochrome P450, family 93, subfamily D, polypeptide 1|chr5:2136160-2137925 REVERSE LENGTH=507	-4.8262	-2.60122	3.86042	3.30364	0.0205461	0.107063	0.0195344	0.539789
novel.220	#N/A	-4.82504	-4.17593	30.1803	72.066	0.0957545	2.52847	0.52754	3.98501
Glyma.17G147600	AT4G17030.1|Symbols:ATEXLB1, EXPR, AT-EXPR, ATEXPR1, ATHEXP BETA 3.1, EXLB1|expansin-like B1|chr4:9581817-9583181 REVERSE LENGTH=250	-4.82164	-8.01369	0.498816	1.75469	0.0564063	0.0552263	0.0195344	0
Glyma.05G224500	AT4G26260.2|Symbols:MIOX4|myo-inositol oxygenase 4|chr4:13297939-13300146 FORWARD LENGTH=318	-4.8195	-4.06796	461.76	449.237	5.48991	15.8847	7.81951	26.7744
Glyma.10G005400	AT5G46050.1|Symbols:ATPTR3, PTR3|peptide transporter 3|chr5:18675062-18679071 REVERSE LENGTH=582	-4.81533	-4.06726	1.50362	1.22615	0.0410922	0.0368175	0.0390688	0.0658221
Glyma.15G084100	AT4G18700.1|Symbols:CIPK12, SnRK3.9, ATWL4, WL4|CBL-interacting protein kinase 12|chr4:10289110-10290579 REVERSE LENGTH=489	-4.81224	-4.47597	4.62823	8.54492	0.297728	0.300172	0.282595	0.368677
Glyma.17G227500	AT2G26170.1|Symbols:CYP711A1, MAX1|cytochrome P450, family 711, subfamily A, polypeptide 1|chr2:11140851-11143270 FORWARD LENGTH=522	-4.80823	-6.09125	2.46176	2.76958	0.0201336	0.0920438	0.0781747	0.0357556
Glyma.14G177800	NA	-4.79532	-4.30965	1.86851	3.77428	0	0.128861	0	0.182744
Glyma.19G076800	AT5G40780.1|Symbols:LHT1|lysine histidine transporter 1|chr5:16323823-16327082 FORWARD LENGTH=446	-4.7909	-4.36853	46.2823	76.0089	0.0205461	2.73112	0.0977091	3.66756
Glyma.07G013900	AT1G14520.2|Symbols:MIOX1|myo-inositol oxygenase 1|chr1:4968376-4969954 REVERSE LENGTH=309	-4.7872	-4.5978	2.99755	11.2293	0.463458	0.392114	0.18341	0.460644
Glyma.10G070200	AT2G18950.1|Symbols:HPT1, TPT1, ATHPT, VTE2|homogentisate phytyltransferase 1|chr2:8207491-8210047 FORWARD LENGTH=393	-4.78443	-5.87704	2.41715	8.30027	0	0.292507	0	0.134722
Glyma.08G182300	AT1G43670.1|Symbols:|Inositol monophosphatase family protein|chr1:16468184-16470347 FORWARD LENGTH=341	-4.78117	-4.62488	20.7555	52.0254	0.289008	1.87519	0.199882	2.10321
Glyma.07G083900	AT4G28940.1|Symbols:|Phosphorylase superfamily protein|chr4:14274414-14276920 FORWARD LENGTH=348	-4.77675	-4.61142	62.2451	49.3436	0.16015	1.79227	0.156275	2.02623
Glyma.13G278000	AT1G61070.1|Symbols:LCR66, PDF2.4|low-molecular-weight cysteine-rich 66|chr1:22492020-22492470 REVERSE LENGTH=76	-4.7753	-4.84838	1.9585	6.75928	0	0.239731	0	0.219077
novel.619	#N/A	-4.75812	-3.67205	6.3169	2.16348	0.153905	0.0709237	0.138309	0.155866
Glyma.04G035000	AT5G42650.1|Symbols:AOS, CYP74A, DDE2|allene oxide synthase|chr5:17097803-17099359 REVERSE LENGTH=518	-4.75506	-3.70681	10.9039	11.1933	0.100574	0.409112	0.019553	0.867634
Glyma.07G226500	AT2G29110.1|Symbols:ATGLR2.8, GLR2.8|glutamate receptor 2.8|chr2:12506880-12510552 REVERSE LENGTH=947	-4.7533	-4.06116	1.61879	0.672654	0.114557	0.0184088	0.0976905	0.0356001
Glyma.16G035700	AT3G03700.1|Symbols:|Plasma-membrane choline transporter family protein|chr3:916503-918327 FORWARD LENGTH=482	-4.75313	-3.08287	6.179	4.13096	0.0805345	0.14362	0.079706	0.478555
Glyma.13G181000	AT4G27450.1|Symbols:|Aluminium induced protein with YGL and LRDR motifs|chr4:13727665-13728683 REVERSE LENGTH=250	-4.7483	-5.09785	16.4087	36.5625	0.131615	1.34504	0.0586031	1.05194
novel.413	#N/A	-4.74645	-5.26089	0.664382	2.15892	0.0201336	0.0736351	0	0.0478666
Glyma.02G013800	AT3G62600.1|Symbols:ATERDJ3B, ERDJ3B|DNAJ heat shock family protein|chr3:23151038-23153346 REVERSE LENGTH=346	-4.72369	-2.71397	0.734767	1.64631	0.0577378	0.0563213	0.0601344	0.250756
Glyma.16G153400	AT5G18170.1|Symbols:GDH1|glutamate dehydrogenase 1|chr5:6006172-6008248 FORWARD LENGTH=411	-4.72008	-10.1915	1.35794	7.9573	0	0.29454	0.019553	0
Glyma.03G147600	AT1G65870.1|Symbols:|Disease resistance-responsive (dirigent-like protein) family protein|chr1:24503624-24504193 FORWARD LENGTH=189	-4.7156	-5.19143	1.01025	2.11068	0	0.0736351	0	0.0534002
Glyma.08G345500	AT3G25250.1|Symbols:AGC2-1, AGC2, OXI1, AtOXI1|AGC (cAMP-dependent, cGMP-dependent and protein kinase C) kinase family protein|chr3:9195566-9196949 FORWARD LENGTH=421	-4.69532	-5.89408	6.00776	5.3872	0.0188021	0.197751	0.0390688	0.0837776
Glyma.15G131400	AT5G61820.1|Symbols:|FUNCTIONS IN: molecular_function unknown; INVOLVED IN: biological_process unknown; LOCATED IN: vacuole; EXPRESSED IN: 24 plant structures; EXPRESSED DURING: 15 growth stages; CONTAINS InterPro DOMAIN/s: Stress up-regulated Nod 19 (InterPro:IPR011692); Has 30201 Blast hits to 17322 proteins in 780 species: Archae - 12; Bacteria - 1396; Metazoa - 17338; Fungi - 3422; Plants - 5…	-4.68622	-4.03217	4.02234	5.87524	0	0.220905	0.0390688	0.352755
Glyma.15G214700	AT1G79280.2|Symbols:NUA|nuclear pore anchor|chr1:29819176-29832809 REVERSE LENGTH=2115	-4.68386	-5.69354	1.0405	2.07401	0	0.0747301	0	0.0328333
Glyma.08G234500	AT1G79280.2|Symbols:NUA|nuclear pore anchor|chr1:29819176-29832809 REVERSE LENGTH=2115	-4.68288	-4.91562	7.11961	15.2832	0.0974985	0.58517	0.0391059	0.495889
Glyma.14G145900	AT5G11580.1|Symbols:|Regulator of chromosome condensation (RCC1) family protein|chr5:3718913-3721125 FORWARD LENGTH=553	-4.67652	-4.21414	42.4245	68.9132	0.318368	2.68283	0.613148	3.71018
Glyma.12G234700	AT1G17860.1|Symbols:|Kunitz family trypsin and protease inhibitor protein|chr1:6149343-6149933 FORWARD LENGTH=196	-4.6738	-4.08608	7.39749	48.3831	0.902185	1.89	0.482532	2.82184
Glyma.02G131300	AT3G25655.1|Symbols:IDL1|inflorescence deficient in abscission (IDA)-like 1|chr3:9337709-9337969 REVERSE LENGTH=86	-4.66979	-2.86271	0.786932	0.633296	0	0.0177309	0	0.0780885
Glyma.03G029400	AT2G45220.1|Symbols:|Plant invertase/pectin methylesterase inhibitor superfamily|chr2:18644281-18646394 REVERSE LENGTH=511	-4.66426	-4.09293	1.46287	5.79695	0	0.222157	0	0.331256
Glyma.04G040400	AT5G07850.1|Symbols:|HXXXD-type acyl-transferase family protein|chr5:2508917-2510503 FORWARD LENGTH=456	-4.63784	-3.24737	53.7871	25.366	0.179683	1.00685	0.494633	2.64233
Glyma.13G168200	AT1G80160.1|Symbols:|Lactoylglutathione lyase / glyoxalase I family protein|chr1:30151101-30151930 FORWARD LENGTH=167	-4.63686	-4.13262	12.2023	28.7189	0.874438	1.1487	0.305154	1.61188
Glyma.13G125800	AT1G10385.1|Symbols:|Vps51/Vps67 family (components of vesicular transport) protein|chr1:3403224-3405856 FORWARD LENGTH=754	-4.63635	-3.72299	1.41397	2.9256	0.0581503	0.111287	0.0781933	0.212655
Glyma.19G087400	AT1G75800.1|Symbols:|Pathogenesis-related thaumatin superfamily protein|chr1:28458889-28460447 FORWARD LENGTH=330	-4.63374	-3.13464	2.47572	5.63419	0.616508	0.217933	0.354812	0.642655
Glyma.18G096700	AT3G20340.1|Symbols:|Expression of the gene is downregulated in the presence of paraquat, an inducer of photoxidative stress.|chr3:7093075-7093422 REVERSE LENGTH=115	-4.62697	-4.929	4.38078	3.79904	0	0.145914	0	0.119689
novel.467	#N/A	-4.62386	-4.35916	2.2543	1.53706	2.22813	0.0563213	1.64619	0.0718221
Glyma.11G108300	AT2G45560.1|Symbols:CYP76C1|cytochrome P450, family 76, subfamily C, polypeptide 1|chr2:18776391-18778354 REVERSE LENGTH=512	-4.61867	-2.09585	7.24254	3.75613	1.05139	0.141847	2.85799	0.883089
Glyma.19G162200	NA	-4.60269	-2.82944	3.83622	1.49736	0.0598943	0.0538706	0.0391059	0.208689
Glyma.02G210300	AT2G14095.1|Symbols:|unknown protein; FUNCTIONS IN: molecular_function unknown; INVOLVED IN: biological_process unknown; LOCATED IN: mitochondrion; EXPRESSED IN: 7 plant structures; EXPRESSED DURING: 4 anthesis, C globular stage, petal differentiation and expansion stage; Has 106 Blast hits to 103 proteins in 21 species: Archae - 0; Bacteria - 5; Metazoa - 0; Fungi - 4; Plants - 87; Viruses - 0; …	-4.59388	-4.0322	14.139	18.4549	0.551919	0.757106	0.497789	1.13829
Glyma.15G109700	AT4G04480.1|Symbols:|unknown protein; LOCATED IN: chloroplast; EXPRESSED IN: flower, pollen tube; EXPRESSED DURING: petal differentiation and expansion stage; BEST Arabidopsis thaliana protein match is: F-box family protein with a domain of unknown function (DUF295) (TAIR:AT4G22030.1); Has 78 Blast hits to 78 proteins in 10 species: Archae - 0; Bacteria - 0; Metazoa - 0; Fungi - 0; Plants - 78; V…	-4.59019	-4.36721	1.93038	1.491	0	0.0552263	0	0.0628998
Glyma.19G081900	NA	-4.57168	-2.37701	4.74345	4.97407	0.174545	0.201714	0.377353	0.963802
Glyma.01G204800	AT4G17030.1|Symbols:ATEXLB1, EXPR, AT-EXPR, ATEXPR1, ATHEXP BETA 3.1, EXLB1|expansin-like B1|chr4:9581817-9583181 REVERSE LENGTH=250	-4.5669	-4.66556	0.567434	1.90632	0.182346	0.0736351	1.10203	0.0716667
Glyma.16G059300	AT1G76650.3|Symbols:CML38|calmodulin-like 38|chr1:28766909-28767442 REVERSE LENGTH=177	-4.56599	-4.30393	3.03593	1.46247	0	0.0545484	0.0406	0.0688998
Glyma.18G054100	AT5G58350.1|Symbols:WNK4, ZIK2|with no lysine (K) kinase 4|chr5:23585505-23587681 FORWARD LENGTH=571	-4.55859	-3.151	47.9305	76.4321	0.911697	3.23634	0.613222	8.59535
Glyma.08G277000	AT4G15560.1|Symbols:CLA1, DEF, CLA, DXS, DXPS2|Deoxyxylulose-5-phosphate synthase|chr4:8884218-8887254 FORWARD LENGTH=717	-4.54751	-4.85713	29.9795	64.2941	0.634166	2.73733	0.658472	2.2166
Glyma.01G181800	AT4G31940.1|Symbols:CYP82C4|cytochrome P450, family 82, subfamily C, polypeptide 4|chr4:15452040-15453966 FORWARD LENGTH=524	-4.54006	-3.79037	12.6662	10.8868	0.29424	0.459698	0.0976719	0.785788
Glyma.06G046800	AT1G59590.1|Symbols:ZCF37|ZCF37|chr1:21887860-21888495 FORWARD LENGTH=211	-4.53842	-2.70247	0.688393	1.0156	0.0402672	0.0379125	0	0.149911
Glyma.15G023800	AT3G13750.1|Symbols:BGAL1|beta galactosidase 1|chr3:4511192-4515756 FORWARD LENGTH=847	-4.53157	-3.43949	790.467	1423.89	3.62741	61.5426	1.8277	131.24
Glyma.15G176800	AT5G12150.2|Symbols:|Rho GTPase activation protein (RhoGAP) with PH domain|chr5:3924632-3930100 REVERSE LENGTH=772	-4.52997	-3.03147	0.758655	1.43388	0.080947	0.0552263	0.28562	0.170011
Glyma.13G174100	AT1G28480.1|Symbols:GRX480, roxy19|Thioredoxin superfamily protein|chr1:10013634-10014047 REVERSE LENGTH=137	-4.51522	-3.70421	5.85487	3.55019	0.509401	0.150972	0.0586403	0.263599
Glyma.03G147900	AT3G13650.1|Symbols:|Disease resistance-responsive (dirigent-like protein) family protein|chr3:4463056-4463616 FORWARD LENGTH=186	-4.48714	-3.20703	8.42441	11.694	0.30781	0.511691	0.476574	1.26127
Glyma.20G148900	AT3G22740.1|Symbols:HMT3|homocysteine S-methyltransferase 3|chr3:8033200-8035710 REVERSE LENGTH=347	-4.47953	-3.84534	17.3153	29.3704	0.876313	1.30718	0.517007	2.03813
novel.457	#N/A	-4.4788	-4.62821	0.519779	0.966701	0	0.0368175	0	0.0300665
Glyma.07G010400	AT3G13750.1|Symbols:BGAL1|beta galactosidase 1|chr3:4511192-4515756 FORWARD LENGTH=847	-4.47831	-3.95902	157.864	495.504	13.6122	22.2274	8.52084	31.8443
Glyma.17G233700	AT1G10140.1|Symbols:|Uncharacterised conserved protein UCP031279|chr1:3322970-3323473 REVERSE LENGTH=167	-4.47252	-3.63741	50.6988	23.4849	0.174038	1.04894	0.019553	1.87437
Glyma.03G234500	AT3G05600.1|Symbols:|alpha/beta-Hydrolases superfamily protein|chr3:1623485-1624704 REVERSE LENGTH=331	-4.46711	-2.95897	7.87435	10.2044	0	0.446401	0.117243	1.31845
Glyma.18G211100	AT5G05340.1|Symbols:|Peroxidase superfamily protein|chr5:1579142-1580819 REVERSE LENGTH=324	-4.46487	-3.26471	83.4652	25.8761	0.342496	1.1645	0.706542	2.71549
Glyma.02G042500	AT3G12500.1|Symbols:ATHCHIB, PR3, PR-3, CHI-B, B-CHI, HCHIB|basic chitinase|chr3:3962501-3963984 REVERSE LENGTH=335	-4.4619	-4.82416	4.44535	35.8676	0.472273	1.61648	0.440494	1.26743
Glyma.13G064200	AT3G47800.1|Symbols:|Galactose mutarotase-like superfamily protein|chr3:17634971-17636998 FORWARD LENGTH=358	-4.46052	-4.09484	0.981374	0.957033	0.0564063	0.0368175	0	0.0478666
Glyma.09G118800	AT2G01340.1|Symbols:At17.1|Encodes a protein whose expression is responsive to nematode infection.|chr2:164014-165068 FORWARD LENGTH=215	-4.45868	-3.1342	0.86467	1.35579	0.135103	0.0545484	0.0586589	0.146367
Glyma.07G243500	NA	-4.45816	-3.31031	289.038	216.371	0.450395	9.832	1.4261	21.8226
Glyma.07G103700	AT2G35980.1|Symbols:YLS9, NHL10, ATNHL10|Late embryogenesis abundant (LEA) hydroxyproline-rich glycoprotein family|chr2:15110635-15111318 FORWARD LENGTH=227	-4.45383	-3.49356	2.12947	1.75168	0.0205461	0.0716015	0	0.146833
Glyma.09G004800	AT4G22030.1|Symbols:|F-box family protein with a domain of unknown function (DUF295)|chr4:11672396-11675575 FORWARD LENGTH=626	-4.45011	-4.56159	1.30147	0.941202	0	0.0354618	0	0.0328333
Glyma.19G239800	AT3G06350.1|Symbols:EMB3004, MEE32|dehydroquinate dehydratase, putative / shikimate dehydrogenase, putative|chr3:1924536-1927701 REVERSE LENGTH=603	-4.44065	-4.5603	16.5253	51.8911	0.230445	2.36728	0.333597	2.17765
Glyma.14G073300	AT2G02360.1|Symbols:AtPP2-B10, PP2-B10|phloem protein 2-B10|chr2:619699-620736 REVERSE LENGTH=272	-4.43976	-2.86677	0.912057	2.14602	0.458733	0.092461	0.060153	0.290633
Glyma.07G103900	AT2G35980.1|Symbols:YLS9, NHL10, ATNHL10|Late embryogenesis abundant (LEA) hydroxyproline-rich glycoprotein family|chr2:15110635-15111318 FORWARD LENGTH=227	-4.43781	-4.53246	1.11966	1.34193	0	0.0549656	0	0.0537111
Glyma.13G270100	AT1G78850.1|Symbols:|D-mannose binding lectin protein with Apple-like carbohydrate-binding domain|chr1:29642072-29643397 REVERSE LENGTH=441	-4.42703	-3.31249	17.8884	33.9498	5.0044	1.57147	4.78677	3.39743
Glyma.07G076200	AT2G45760.1|Symbols:BAP2, BAL|BON association protein 2|chr2:18847125-18847748 REVERSE LENGTH=207	-4.41081	-3.67955	2.87505	4.08791	0.0376042	0.187529	0	0.308544
Glyma.09G032100	AT5G49620.1|Symbols:AtMYB78, MYB78|myb domain protein 78|chr5:20137491-20139384 REVERSE LENGTH=307	-4.40046	-3.43505	8.51206	16.0629	0.598719	0.750588	0.649377	1.46786
Glyma.17G054000	AT5G56960.1|Symbols:|basic helix-loop-helix (bHLH) DNA-binding family protein|chr5:23038703-23041174 REVERSE LENGTH=466	-4.38886	-7.07349	2.94184	0.90759	0.0188021	0.0368175	0.0782119	0
Glyma.09G281800	AT5G54160.1|Symbols:ATOMT1, OMT1|O-methyltransferase 1|chr5:21982075-21984167 FORWARD LENGTH=363	-4.38685	-2.83424	28.4404	74.3429	0.391007	3.54429	0.139803	10.4274
Glyma.13G209600	AT1G55230.1|Symbols:|Family of unknown function (DUF716) _x0001_|chr1:20602895-20603797 FORWARD LENGTH=300	-4.36784	-4.75679	24.4429	6.95052	0.441644	0.325674	0.432893	0.248255
Glyma.17G064300	AT5G57510.1|Symbols:|unknown protein; Has 27 Blast hits to 27 proteins in 9 species: Archae - 0; Bacteria - 0; Metazoa - 0; Fungi - 0; Plants - 27; Viruses - 0; Other Eukaryotes - 0 (source: NCBI BLink).|chr5:23289164-23289556 REVERSE LENGTH=130	-4.35226	-2.45533	3.00015	2.39265	0.0608133	0.110192	0.0796874	0.428388
Glyma.03G225900	AT4G01630.1|Symbols:ATEXPA17, ATEXP17, ATHEXP ALPHA 1.13, EXPA17|expansin A17|chr4:700653-701527 FORWARD LENGTH=255	-4.34923	-2.06912	2.51147	8.00871	0	0.384342	0	1.8891
Glyma.03G183900	AT5G57620.1|Symbols:MYB36, AtMYB36|myb domain protein 36|chr5:23334904-23336388 FORWARD LENGTH=333	-4.34893	-2.96903	21.1931	22.2652	0.616508	1.08215	0.33821	2.80588
Glyma.06G270400	NA	-4.34735	-3.61247	227.104	163.295	4.76226	8.01079	4.50967	13.3571
Glyma.13G329800	NA	-4.34017	-3.45495	59.1291	65.9856	1.7991	3.24297	1.5648	6.00319
Glyma.03G015900	AT2G45760.1|Symbols:BAP2, BAL|BON association protein 2|chr2:18847125-18847748 REVERSE LENGTH=207	-4.33724	-5.51247	6.26886	5.72553	0.0564063	0.276027	0.0210471	0.1223
Glyma.08G244800	AT3G02100.1|Symbols:|UDP-Glycosyltransferase superfamily protein|chr3:368840-370484 REVERSE LENGTH=464	-4.33652	-4.37041	113.773	47.3682	0.257967	2.33233	0.33511	2.28378
Glyma.07G076300	NA	-4.33569	-6.0826	1.15033	1.60749	0	0.0709237	0.0586589	0.0179555
Glyma.12G150500	AT4G27450.1|Symbols:|Aluminium induced protein with YGL and LRDR motifs|chr4:13727665-13728683 REVERSE LENGTH=250	-4.33558	-4.24649	4.14393	20.815	0.379118	1.01765	0.0601158	1.09823
Glyma.17G202700	AT5G25560.1|Symbols:|CHY-type/CTCHY-type/RING-type Zinc finger protein|chr5:8899486-8901391 FORWARD LENGTH=308	-4.33092	-3.20993	36.4556	143.932	31.0726	7.1437	97.3739	15.536
Glyma.20G010200	AT2G15760.1|Symbols:|Protein of unknown function (DUF1645)|chr2:6865807-6866754 REVERSE LENGTH=315	-4.32375	-2.7302	2.77702	1.6015	0.0752084	0.0722794	0.136871	0.2363
Glyma.10G192900	AT3G09270.1|Symbols:ATGSTU8, GSTU8|glutathione S-transferase TAU 8|chr3:2848407-2849226 REVERSE LENGTH=224	-4.31019	-3.72908	355.21	199.814	0.910335	10.0514	1.81853	15.0428
Glyma.05G238200	AT1G67920.1|Symbols:|unknown protein; BEST Arabidopsis thaliana protein match is: unknown protein (TAIR:AT1G24600.1); Has 22 Blast hits to 22 proteins in 5 species: Archae - 0; Bacteria - 0; Metazoa - 0; Fungi - 0; Plants - 22; Viruses - 0; Other Eukaryotes - 0 (source: NCBI BLink).|chr1:25473731-25473934 FORWARD LENGTH=67	-4.30986	-2.18613	2.98854	1.228	0.0406797	0.0545484	0.475136	0.260522
Glyma.11G051800	AT4G37340.1|Symbols:CYP81D3|cytochrome P450, family 81, subfamily D, polypeptide 3|chr4:17564953-17566706 REVERSE LENGTH=500	-4.30611	-3.97877	196.127	139.619	0.246171	7.03753	0.533498	8.84058
Glyma.09G094000	AT1G19250.1|Symbols:FMO1|flavin-dependent monooxygenase 1|chr1:6650656-6653053 REVERSE LENGTH=530	-4.30264	-2.47909	14.5203	30.6665	0.251497	1.54373	0.136796	5.46635
Glyma.10G088000	AT3G54720.1|Symbols:AMP1, COP2, HPT, PT, MFO1|Peptidase M28 family protein|chr3:20254852-20257815 REVERSE LENGTH=705	-4.30165	-4.61231	21.3325	28.7592	4.28907	1.45648	10.4927	1.17508
Glyma.06G249400	AT5G54400.1|Symbols:|S-adenosyl-L-methionine-dependent methyltransferases superfamily protein|chr5:22090680-22091998 FORWARD LENGTH=292	-4.29413	-2.77782	6.36751	9.56866	0.0997491	0.481392	0.177322	1.37762
Glyma.05G124800	AT5G44440.1|Symbols:|FAD-binding Berberine family protein|chr5:17910694-17912295 REVERSE LENGTH=533	-4.29343	-4.18515	2.86453	6.64158	0	0.331358	0	0.363978
Glyma.18G273800	AT5G54380.1|Symbols:THE1|protein kinase family protein|chr5:22077313-22079880 REVERSE LENGTH=855	-4.28266	-3.21032	2.33814	1.55415	0.123277	0.0722794	0	0.156022
Glyma.08G316000	AT3G20340.1|Symbols:|Expression of the gene is downregulated in the presence of paraquat, an inducer of photoxidative stress.|chr3:7093075-7093422 REVERSE LENGTH=115	-4.2712	-2.87651	4.09048	1.88756	0.0201336	0.0886546	0.0195344	0.251333
Glyma.12G059100	AT1G07440.1|Symbols:|NAD(P)-binding Rossmann-fold superfamily protein|chr1:2286436-2287665 REVERSE LENGTH=266	-4.2679	-3.76636	50.0237	81.1003	3.72086	4.20387	2.37191	5.93891
Glyma.03G227700	AT1G09540.1|Symbols:MYB61, ATMYB61|myb domain protein 61|chr1:3086333-3087689 FORWARD LENGTH=366	-4.2664	-4.39566	1.61961	0.84012	0.100668	0.0379125	0.0586217	0.0328333
Glyma.11G087300	AT5G65980.1|Symbols:|Auxin efflux carrier family protein|chr5:26392444-26394232 FORWARD LENGTH=395	-4.26144	-4.3988	26.1271	11.4703	1.01709	0.592366	0.0781933	0.518854
Glyma.17G028000	AT3G06850.2|Symbols:BCE2, LTA1, DIN3|2-oxoacid dehydrogenases acyltransferase family protein|chr3:2158212-2160465 REVERSE LENGTH=483	-4.25639	-3.35689	65.5841	137.953	3.22395	7.20242	3.50255	13.4455
Glyma.09G149900	AT4G25410.1|Symbols:|basic helix-loop-helix (bHLH) DNA-binding superfamily protein|chr4:12985772-12987149 FORWARD LENGTH=230	-4.25212	-3.43745	3.66876	4.33399	0.935888	0.219445	0.557626	0.386788
Glyma.10G045400	AT3G53600.1|Symbols:|C2H2-type zinc finger family protein|chr3:19875532-19876059 FORWARD LENGTH=175	-4.24691	-2.52285	10.4367	4.31719	0.210818	0.219028	0.509797	0.731353
Glyma.08G307300	AT5G60900.1|Symbols:RLK1|receptor-like protein kinase 1|chr5:24498467-24501494 REVERSE LENGTH=748	-4.24674	-2.56802	8.9909	5.73285	0	0.295114	0	0.949386
Glyma.02G070000	AT3G04070.1|Symbols:anac047, NAC047|NAC domain containing protein 47|chr3:1061573-1062976 REVERSE LENGTH=359	-4.2431	-2.56244	2.73056	3.61914	0.157899	0.184244	0.240463	0.601432
Glyma.20G168500	AT5G61890.1|Symbols:|Integrase-type DNA-binding superfamily protein|chr5:24852639-24853744 REVERSE LENGTH=248	-4.23111	-3.5851	3.98541	4.9716	0	0.257723	0.156424	0.412466
Glyma.06G114300	AT1G44170.2|Symbols:ALDH3H1, ALDH4|aldehyde dehydrogenase 3H1|chr1:16796564-16800031 REVERSE LENGTH=484	-4.23101	-3.62539	11.2145	7.04058	0.461714	0.366559	0.29619	0.559255
Glyma.01G169200	AT4G36220.1|Symbols:FAH1, CYP84A1|ferulic acid 5-hydroxylase 1|chr4:17137584-17139619 REVERSE LENGTH=520	-4.22797	-2.87562	0.386344	3.94576	0.791053	0.20526	0.235981	0.530121
Glyma.06G148200	NA	-4.21274	-4.32776	2.94197	3.2025	0.0769524	0.164897	0.0420941	0.154667
Glyma.17G224500	AT5G10530.1|Symbols:|Concanavalin A-like lectin protein kinase family protein|chr5:3324978-3326933 REVERSE LENGTH=651	-4.20652	-3.12634	26.7053	8.27792	0.114557	0.439568	0.471943	0.944266
Glyma.03G247000	AT5G28840.2|Symbols:GME|GDP-D-mannose 3',5'-epimerase|chr5:10862472-10864024 REVERSE LENGTH=377	-4.20274	-2.23976	719.115	2974.29	11.2977	161.486	28.1165	629.71
Glyma.11G153000	AT5G17680.1|Symbols:|disease resistance protein (TIR-NBS-LRR class), putative|chr5:5822999-5827153 FORWARD LENGTH=1294	-4.19732	-2.98749	3.1155	4.15638	0.0957545	0.217516	0.18044	0.517077
Glyma.13G312800	AT2G35930.1|Symbols:PUB23|plant U-box 23|chr2:15083101-15084336 REVERSE LENGTH=411	-4.19585	-5.07967	3.53051	2.47896	0.0804404	0.128184	0.160813	0.0656666
Glyma.16G164200	AT1G71695.1|Symbols:|Peroxidase superfamily protein|chr1:26964359-26966557 FORWARD LENGTH=358	-4.19578	-4.2457	32.1093	72.1691	0.976217	3.92368	0.871819	3.81078
Glyma.19G162100	AT5G63450.1|Symbols:CYP94B1|cytochrome P450, family 94, subfamily B, polypeptide 1|chr5:25408987-25410519 REVERSE LENGTH=510	-4.18972	-3.4564	68.2543	28.6566	1.69615	1.55859	3.05656	2.5998
Glyma.19G227200	AT1G09270.2|Symbols:IMPA-4|importin alpha isoform 4|chr1:2994506-2997833 FORWARD LENGTH=538	-4.18275	-5.10115	0.33178	4.84553	0	0.261581	0	0.134722
Glyma.07G023600	AT1G80830.1|Symbols:NRAMP1, PMIT1, ATNRAMP1|natural resistance-associated macrophage protein 1|chr1:30373066-30375644 REVERSE LENGTH=532	-4.17712	-3.92971	3.51411	3.11921	0.157899	0.165418	0.162326	0.194699
Glyma.04G097900	AT5G65380.1|Symbols:|MATE efflux family protein|chr5:26123241-26126352 REVERSE LENGTH=486	-4.1734	-2.5994	12.9178	7.77054	0.721519	0.422359	0.136741	1.27692
Glyma.18G293600	NA	-4.16966	-3.74262	8.14993	2.1095	0.22962	0.11087	0.102247	0.152367
Glyma.19G083900	AT5G40780.1|Symbols:LHT1|lysine histidine transporter 1|chr5:16323823-16327082 FORWARD LENGTH=446	-4.16953	-4.88574	21.8656	13.0655	0.0393482	0.71789	0.488434	0.433455
Glyma.07G243700	NA	-4.16364	-2.9953	20.3484	15.8573	0.0205461	0.870742	0.136778	2.00019
Glyma.05G108200	AT3G49760.1|Symbols:AtbZIP5, bZIP5|basic leucine-zipper 5|chr3:18455569-18456039 REVERSE LENGTH=156	-4.16258	-3.30076	0.949999	2.75983	0	0.14727	0	0.277433
Glyma.15G074800	AT4G32480.1|Symbols:|Protein of unknown function (DUF506) _x0001_|chr4:15676488-15677776 FORWARD LENGTH=287	-4.15301	-3.44286	52.3365	75.472	0.408478	4.22609	0.326201	6.92485
Glyma.15G159900	NA	-4.1505	-3.58699	2.58604	2.09564	0.0410922	0.111704	0.0390688	0.167244
Glyma.18G273200	AT5G24530.1|Symbols:DMR6|2-oxoglutarate (2OG) and Fe(II)-dependent oxygenase superfamily protein|chr5:8378964-8383154 FORWARD LENGTH=341	-4.14782	-4.2672	26.3556	32.8297	0.473698	1.83514	0.43435	1.67724
Glyma.13G314400	AT3G11600.1|Symbols:|unknown protein; FUNCTIONS IN: molecular_function unknown; INVOLVED IN: response to karrikin; EXPRESSED IN: 21 plant structures; EXPRESSED DURING: 12 growth stages; BEST Arabidopsis thaliana protein match is: unknown protein (TAIR:AT5G06270.1); Has 171 Blast hits to 171 proteins in 15 species: Archae - 0; Bacteria - 0; Metazoa - 0; Fungi - 0; Plants - 171; Viruses - 0; Other …	-4.14547	-3.81681	24.5867	14.4752	0.112813	0.809412	0.320151	1.00832
Glyma.06G321600	AT4G20860.1|Symbols:|FAD-binding Berberine family protein|chr4:11172726-11174318 FORWARD LENGTH=530	-4.13971	-8.64359	1.50812	2.71559	0	0.14727	0	0
Glyma.08G115300	AT1G75390.1|Symbols:AtbZIP44, bZIP44|basic leucine-zipper 44|chr1:28292224-28292745 FORWARD LENGTH=173	-4.13676	-4.36232	51.3568	55.8042	5.15694	3.16693	3.18251	2.70184
Glyma.15G186300	AT4G04450.1|Symbols:WRKY42, AtWRKY42|WRKY family transcription factor|chr4:2218379-2221113 FORWARD LENGTH=528	-4.13594	-4.82977	9.54245	10.4907	0.0564063	0.589081	0.175809	0.353332
Glyma.07G177600	AT2G15760.1|Symbols:|Protein of unknown function (DUF1645)|chr2:6865807-6866754 REVERSE LENGTH=315	-4.13377	-2.93006	12.1959	8.1869	0.0410922	0.456569	0.019553	1.07319
Glyma.19G188100	AT2G36690.1|Symbols:|2-oxoglutarate (2OG) and Fe(II)-dependent oxygenase superfamily protein|chr2:15379930-15381987 FORWARD LENGTH=366	-4.13272	-4.98883	3.93182	3.33469	0	0.182054	0.019553	0.0929663
Glyma.03G022800	AT1G24620.1|Symbols:|EF hand calcium-binding protein family|chr1:8723893-8724453 REVERSE LENGTH=186	-4.11717	-3.3794	5.79649	6.51249	1.64891	0.368228	1.79352	0.608165
Glyma.03G155800	AT3G63210.1|Symbols:MARD1|Protein of unknown function (DUF581)|chr3:23354019-23354906 REVERSE LENGTH=263	-4.11123	-2.85031	1.73178	20.2219	0.812612	1.16335	0.260091	2.79218
Glyma.15G011500	AT1G80300.1|Symbols:NTT1, ATNTT1|nucleotide transporter 1|chr1:30191954-30194280 FORWARD LENGTH=624	-4.10991	-3.3815	1.68107	21.1617	0.348583	1.21941	0.508173	2.04198
Glyma.15G071300	AT4G27450.1|Symbols:|Aluminium induced protein with YGL and LRDR motifs|chr4:13727665-13728683 REVERSE LENGTH=250	-4.10707	-3.01873	1111.81	1416.09	3.38961	82.1592	1.5845	174.711
Glyma.01G146500	AT4G28890.1|Symbols:|RING/U-box superfamily protein|chr4:14256437-14257735 REVERSE LENGTH=432	-4.09017	-2.18718	7.53068	5.14025	0.276769	0.294436	0.136834	1.11745
Glyma.12G187000	AT3G11600.1|Symbols:|unknown protein; FUNCTIONS IN: molecular_function unknown; INVOLVED IN: response to karrikin; EXPRESSED IN: 21 plant structures; EXPRESSED DURING: 12 growth stages; BEST Arabidopsis thaliana protein match is: unknown protein (TAIR:AT5G06270.1); Has 171 Blast hits to 171 proteins in 15 species: Archae - 0; Bacteria - 0; Metazoa - 0; Fungi - 0; Plants - 171; Viruses - 0; Other …	-4.08365	-3.29329	2.20262	5.17495	0.173214	0.301945	0.0631412	0.522611
Glyma.13G335800	AT3G46540.1|Symbols:|ENTH/VHS family protein|chr3:17134204-17135411 REVERSE LENGTH=307	-4.08348	-5.1609	4.55762	3.2377	0.0402672	0.184088	0.0586217	0.0837776
Glyma.09G064200	AT5G56960.1|Symbols:|basic helix-loop-helix (bHLH) DNA-binding family protein|chr5:23038703-23041174 REVERSE LENGTH=466	-4.0796	-3.74335	27.5588	13.5133	0.432924	0.79116	0.297684	1.01119
Glyma.17G041200	AT1G02520.1|Symbols:PGP11|P-glycoprotein 11|chr1:524134-528745 FORWARD LENGTH=1278	-4.07641	-3.30462	134.303	66.8092	0.35464	3.94647	1.21894	6.76678
Glyma.09G048900	AT4G37340.1|Symbols:CYP81D3|cytochrome P450, family 81, subfamily D, polypeptide 3|chr4:17564953-17566706 REVERSE LENGTH=500	-4.07468	-3.82963	1.61287	3.52499	0	0.202496	0	0.247833
Glyma.05G064000	NA	-4.07128	-2.73622	2.08434	1.02887	0	0.0531927	0.0390688	0.146677
Glyma.16G197800	AT3G61060.1|Symbols:AtPP2-A13, PP2-A13|phloem protein 2-A13|chr3:22603166-22604336 FORWARD LENGTH=290	-4.06685	-4.32419	116.364	172.5	0.553632	10.2689	0.118756	8.61335
Glyma.08G140600	AT4G36220.1|Symbols:FAH1, CYP84A1|ferulic acid 5-hydroxylase 1|chr4:17137584-17139619 REVERSE LENGTH=520	-4.06645	-3.67101	47.0821	45.6547	0.135609	2.71016	0.0992032	3.58673
Glyma.07G139300	AT5G02020.1|Symbols:SIS|Encodes a protein involved in salt tolerance, names SIS (Salt Induced Serine rich).|chr5:386557-387921 REVERSE LENGTH=149	-4.06114	-2.44687	127.043	177.229	7.55826	10.6145	5.81259	32.4679
Glyma.13G092600	NA	-4.058	-3.37745	5.97461	8.45848	0	0.502564	0	0.807865
Glyma.12G054100	AT2G44480.1|Symbols:BGLU17|beta glucosidase 17|chr2:18359780-18363001 FORWARD LENGTH=517	-4.05605	-4.06624	29.4783	10.4943	0.0376042	0.619276	0.0406	0.61881
Glyma.18G268200	AT5G39050.1|Symbols:|HXXXD-type acyl-transferase family protein|chr5:15634596-15636005 FORWARD LENGTH=469	-4.05417	-4.12188	39.1528	16.7072	0.275437	0.999966	0.390892	0.950688
Glyma.12G076600	AT5G60700.1|Symbols:|glycosyltransferase family protein 2|chr5:24402329-24404729 REVERSE LENGTH=668	-4.04805	-6.1099	1.34483	1.63122	0.0188021	0.0920438	0.0195344	0.0178001
novel.144	#N/A	-4.04632	-3.05971	11.2317	6.51959	0.279526	0.388566	0.374234	0.768987
Glyma.05G136100	AT2G02010.1|Symbols:GAD4|glutamate decarboxylase 4|chr2:474375-476495 REVERSE LENGTH=493	-4.04272	-4.19097	1.19253	0.714674	0.307491	0.0372347	0.0586217	0.0300665
Glyma.13G033100	AT4G18250.1|Symbols:|receptor serine/threonine kinase, putative|chr4:10087343-10091963 REVERSE LENGTH=853	-4.02347	-2.18368	1.26501	0.404845	0.0765399	0.0184088	0.0992218	0.0834667
Glyma.03G249100	AT3G56710.1|Symbols:SIB1|sigma factor binding protein 1|chr3:21007053-21007508 REVERSE LENGTH=151	-4.02198	-3.63239	2.11748	0.703996	0.0205461	0.0368175	0	0.0509443
Glyma.09G281900	AT5G54160.1|Symbols:ATOMT1, OMT1|O-methyltransferase 1|chr5:21982075-21984167 FORWARD LENGTH=363	-4.0183	-2.15204	8.05196	9.37458	0.0564063	0.570672	0	2.11
Glyma.08G193900	AT3G13730.1|Symbols:CYP90D1|cytochrome P450, family 90, subfamily D, polypeptide 1|chr3:4498330-4500836 REVERSE LENGTH=491	-4.01686	-3.06669	2.64089	4.27751	0.34589	0.256106	0.362319	0.504655
Glyma.18G127200	AT1G69870.1|Symbols:NRT1.7|nitrate transporter 1.7|chr1:26316208-26320097 FORWARD LENGTH=620	-4.00936	-2.77082	3.95959	12.5156	0.0406797	0.766859	0.315631	1.82436
Glyma.08G070000	AT2G36690.1|Symbols:|2-oxoglutarate (2OG) and Fe(II)-dependent oxygenase superfamily protein|chr2:15379930-15381987 FORWARD LENGTH=366	-3.99472	-2.55184	47.2624	89.2986	0.716257	5.58428	1.18743	15.2387
Glyma.09G123900	NA	-3.99251	-2.37142	26.1865	40.5456	1.44034	2.53608	0.625676	7.84363
Glyma.06G315100	AT5G04930.1|Symbols:ALA1|aminophospholipid ATPase 1|chr5:1445509-1449568 FORWARD LENGTH=1158	-3.99061	-3.98303	20.2737	10.3298	0.40182	0.640135	0.452502	0.640576
Glyma.18G127900	AT4G16990.1|Symbols:RLM3|disease resistance protein (TIR-NBS class), putative|chr4:9560155-9564616 FORWARD LENGTH=670	-3.9906	-4.51423	3.93859	3.61364	0.0590694	0.219289	0.121744	0.152211
Glyma.14G074100	AT1G75220.1|Symbols:|Major facilitator superfamily protein|chr1:28229412-28232606 REVERSE LENGTH=487	-3.98714	-4.07974	1.80513	7.98726	0.0188021	0.496411	0.10221	0.463677
Glyma.19G087200	AT5G20090.2|Symbols:|Uncharacterised protein family (UPF0041)|chr5:6787246-6788000 REVERSE LENGTH=110	-3.98636	-4.67642	2.80314	3.6018	0.909285	0.219549	0.542722	0.134411
Glyma.17G135900	AT2G27830.1|Symbols:|unknown protein; BEST Arabidopsis thaliana protein match is: unknown protein (TAIR:AT4G22758.1); Has 131 Blast hits to 131 proteins in 17 species: Archae - 0; Bacteria - 0; Metazoa - 0; Fungi - 0; Plants - 131; Viruses - 0; Other Eukaryotes - 0 (source: NCBI BLink).|chr2:11860734-11861306 FORWARD LENGTH=190	-3.97591	-4.27332	2.11595	2.43062	0.216556	0.148522	0.458478	0.122145
Glyma.15G211500	AT1G17860.1|Symbols:|Kunitz family trypsin and protease inhibitor protein|chr1:6149343-6149933 FORWARD LENGTH=196	-3.97519	-3.54832	25.8025	63.223	2.14674	4.00795	0.977203	5.38519
Glyma.09G063300	AT4G26130.1|Symbols:|unknown protein; FUNCTIONS IN: molecular_function unknown; INVOLVED IN: biological_process unknown; LOCATED IN: endomembrane system; EXPRESSED IN: 23 plant structures; EXPRESSED DURING: 13 growth stages; BEST Arabidopsis thaliana protein match is: unknown protein (TAIR:AT5G56980.1); Has 121 Blast hits to 116 proteins in 19 species: Archae - 0; Bacteria - 0; Metazoa - 4; Fungi…	-3.97514	-3.61915	25.3015	14.3431	0.0188021	0.90521	0.0781375	1.1444
Glyma.08G195400	AT1G48400.1|Symbols:|F-box/RNI-like/FBD-like domains-containing protein|chr1:17882136-17883855 REVERSE LENGTH=513	-3.97372	-2.37111	3.52421	4.13421	0.0598943	0.253395	0.136759	0.782453
Glyma.19G111000	AT5G18170.1|Symbols:GDH1|glutamate dehydrogenase 1|chr5:6006172-6008248 FORWARD LENGTH=411	-3.96636	-2.95968	3.35698	9.22347	0.638892	0.577453	1.17255	1.18813
Glyma.17G239200	AT4G24240.1|Symbols:WRKY7, ATWRKY7|WRKY DNA-binding protein 7|chr4:12571930-12573446 FORWARD LENGTH=353	-3.9611	-4.60828	1.54811	1.82884	0.0393482	0.111548	0.0586217	0.0715112
Glyma.19G014600	AT4G31940.1|Symbols:CYP82C4|cytochrome P450, family 82, subfamily C, polypeptide 4|chr4:15452040-15453966 FORWARD LENGTH=524	-3.9594	-2.69134	39.1226	11.8351	0.100162	0.751162	0.278075	1.82094
Glyma.07G139800	AT1G17170.1|Symbols:ATGSTU24, GST, GSTU24|glutathione S-transferase TAU 24|chr1:5869895-5870691 FORWARD LENGTH=218	-3.95899	-2.73268	139.836	35.316	2.86664	2.24932	5.58102	5.29255
Glyma.09G255000	AT3G61510.1|Symbols:ACS1, AT-ACS1|ACC synthase 1|chr3:22763495-22765730 REVERSE LENGTH=488	-3.95738	-3.78962	19.4094	11.2812	0.547005	0.719193	0.215008	0.813088
Glyma.14G179000	AT1G12680.1|Symbols:PEPKR2|phosphoenolpyruvate carboxylase-related kinase 2|chr1:4320123-4322269 REVERSE LENGTH=470	-3.95303	-3.28546	5.86441	21.6775	1.55449	1.39614	1.03581	2.23086
Glyma.13G091100	AT4G28040.5|Symbols:|nodulin MtN21 /EamA-like transporter family protein|chr4:13940881-13942201 FORWARD LENGTH=359	-3.94338	-2.81647	223.664	208.561	3.76657	13.5418	5.99484	29.5963
Glyma.10G248900	AT2G32150.1|Symbols:|Haloacid dehalogenase-like hydrolase (HAD) superfamily protein|chr2:13659095-13660531 FORWARD LENGTH=263	-3.9346	-2.9334	135.438	367.725	4.78218	24.0346	1.70208	48.1174
Glyma.01G178500	AT2G23790.1|Symbols:|Protein of unknown function (DUF607)|chr2:10125692-10127455 REVERSE LENGTH=336	-3.93193	-4.09709	83.2081	97.7702	14.1357	6.39337	8.68692	5.7206
Glyma.U040600	AT4G39830.1|Symbols:|Cupredoxin superfamily protein|chr4:18479103-18481184 FORWARD LENGTH=582	-3.92548	-3.57387	46.5222	27.1249	1.5821	1.77063	0.202944	2.25527
Glyma.13G279700	AT1G52900.1|Symbols:|Toll-Interleukin-Resistance (TIR) domain family protein|chr1:19702211-19702916 REVERSE LENGTH=199	-3.92003	-3.16748	0.935265	0.649547	0	0.0361397	0	0.0658221
Glyma.16G051300	AT5G41130.1|Symbols:|Esterase/lipase/thioesterase family protein|chr5:16459714-16463241 REVERSE LENGTH=688	-3.9177	-3.84827	20.9905	21.0429	2.11567	1.38587	2.13481	1.46818
Glyma.07G073500	AT1G01770.1|Symbols:|unknown protein; CONTAINS InterPro DOMAIN/s: Protein of unknown function DUF1446 (InterPro:IPR010839); Has 1597 Blast hits to 1509 proteins in 306 species: Archae - 4; Bacteria - 843; Metazoa - 22; Fungi - 131; Plants - 31; Viruses - 0; Other Eukaryotes - 566 (source: NCBI BLink).|chr1:278759-282490 FORWARD LENGTH=632	-3.89931	-2.03432	27.1747	135.272	1.54314	9.04914	3.18199	33.0163
Glyma.20G130000	AT2G15220.1|Symbols:|Plant basic secretory protein (BSP) family protein|chr2:6608689-6609366 FORWARD LENGTH=225	-3.89881	-2.785	1.90322	1.19192	0	0.0729572	0	0.166933
Glyma.03G050100	AT5G01600.1|Symbols:ATFER1, FER1|ferretin 1|chr5:228149-229594 REVERSE LENGTH=255	-3.88222	-2.66403	60.6131	16.2125	3.09793	1.0942	3.36706	2.55291
Glyma.18G202900	AT1G09950.1|Symbols:RAS1|RESPONSE TO ABA AND SALT 1|chr1:3240849-3241541 REVERSE LENGTH=230	-3.87651	-3.19543	6.06024	12.7353	0.530423	0.866983	0.144323	1.38649
Glyma.12G030700	AT4G36040.1|Symbols:|Chaperone DnaJ-domain superfamily protein|chr4:17049708-17050193 REVERSE LENGTH=161	-3.87595	-2.56136	17.3386	40.8093	0	2.77133	0.0210471	6.90662
Glyma.17G008000	AT5G47530.1|Symbols:|Auxin-responsive family protein|chr5:19281471-19282870 FORWARD LENGTH=395	-3.87429	-3.48936	38.8278	21.2275	2.08003	1.44094	0.589429	1.86583
Glyma.05G029200	AT5G62530.1|Symbols:ALDH12A1, ATP5CDH, P5CDH|aldehyde dehydrogenase 12A1|chr5:25099768-25103159 REVERSE LENGTH=556	-3.87308	-3.47373	3.51209	3.31168	0.31006	0.216838	0.896226	0.298467
Glyma.09G210400	AT3G07040.1|Symbols:RPM1, RPS3|NB-ARC domain-containing disease resistance protein|chr3:2226244-2229024 REVERSE LENGTH=926	-3.87184	-3.76782	19.6437	22.0734	0.169219	1.49346	0.273556	1.60134
Glyma.07G256300	AT1G55230.1|Symbols:|Family of unknown function (DUF716) _x0001_|chr1:20602895-20603797 FORWARD LENGTH=300	-3.86863	-3.89699	45.358	10.8508	0.706681	0.733274	0.175884	0.722689
Glyma.13G285300	AT4G31940.1|Symbols:CYP82C4|cytochrome P450, family 82, subfamily C, polypeptide 4|chr4:15452040-15453966 FORWARD LENGTH=524	-3.86858	-3.49864	166.976	120.036	2.65383	8.20807	3.15375	10.6256
Glyma.13G349300	AT3G13790.1|Symbols:ATCWINV1, ATBFRUCT1|Glycosyl hydrolases family 32 protein|chr3:4533084-4535831 REVERSE LENGTH=584	-3.86096	-3.44892	11.8739	21.4684	0.506483	1.46728	0.0781747	1.97474
Glyma.12G234800	AT1G17860.1|Symbols:|Kunitz family trypsin and protease inhibitor protein|chr1:6149343-6149933 FORWARD LENGTH=196	-3.85933	-2.81448	5.80264	62.8641	1.23171	4.32413	0.87038	8.89374
Glyma.18G195400	AT3G54110.1|Symbols:ATPUMP1, UCP, PUMP1, ATUCP1, UCP1|plant uncoupling mitochondrial protein 1|chr3:20038890-20040996 FORWARD LENGTH=306	-3.85931	-3.69305	4.37174	10.9333	0.236183	0.752828	0.876561	0.848577
Glyma.05G130900	NA	-3.854	-3.83914	2.67548	4.10257	0.0402672	0.276862	0.0601344	0.275244
Glyma.19G145200	AT5G06860.1|Symbols:PGIP1, ATPGIP1|polygalacturonase inhibiting protein 1|chr5:2132373-2133434 FORWARD LENGTH=330	-3.84761	-4.03315	1.99756	6.2158	0.114144	0.425331	0.0405814	0.376244
Glyma.02G088700	AT5G38210.1|Symbols:|Protein kinase family protein|chr5:15261035-15265376 FORWARD LENGTH=686	-3.84063	-2.49047	2.12552	0.890057	0.181933	0.0574163	0.0210471	0.155444
Glyma.10G107900	AT2G36770.1|Symbols:|UDP-Glycosyltransferase superfamily protein|chr2:15415227-15416717 REVERSE LENGTH=496	-3.83281	-3.75285	11.608	6.68619	0.179365	0.464912	0.120287	0.493633
Glyma.13G155100	AT5G58170.1|Symbols:SVL5|SHV3-like 5|chr5:23540261-23543092 REVERSE LENGTH=750	-3.83048	-3.24779	2.95781	1.65982	0.230857	0.109514	0.372722	0.170011
Glyma.05G126900	AT5G61820.1|Symbols:|FUNCTIONS IN: molecular_function unknown; INVOLVED IN: biological_process unknown; LOCATED IN: vacuole; EXPRESSED IN: 24 plant structures; EXPRESSED DURING: 15 growth stages; CONTAINS InterPro DOMAIN/s: Stress up-regulated Nod 19 (InterPro:IPR011692); Has 30201 Blast hits to 17322 proteins in 780 species: Archae - 12; Bacteria - 1396; Metazoa - 17338; Fungi - 3422; Plants - 5…	-3.82721	-3.91196	0.580821	2.70788	0.226957	0.184088	0.19553	0.179244
Glyma.03G261400	AT4G01410.1|Symbols:|Late embryogenesis abundant (LEA) hydroxyproline-rich glycoprotein family|chr4:578308-578991 FORWARD LENGTH=227	-3.82526	-3.00013	4.8853	3.21955	0.215225	0.219028	0.199938	0.391699
Glyma.15G115200	AT5G47560.1|Symbols:ATTDT, ATSDAT, TDT|tonoplast dicarboxylate transporter|chr5:19287895-19290347 REVERSE LENGTH=540	-3.82473	-3.63911	150.238	142.369	4.96176	10.0403	2.93607	11.4048
Glyma.14G152800	AT3G47180.1|Symbols:|RING/U-box superfamily protein|chr3:17372821-17373453 REVERSE LENGTH=210	-3.82077	-3.65611	7.30721	7.09158	0.348996	0.492344	0.4359	0.558366
Glyma.15G052700	AT2G41480.1|Symbols:|Peroxidase superfamily protein|chr2:17296986-17298729 REVERSE LENGTH=341	-3.81818	-3.82618	95.2644	95.7843	0.531691	6.7674	0.333857	6.7283
Glyma.05G202200	AT5G50830.1|Symbols:|unknown protein; FUNCTIONS IN: molecular_function unknown; INVOLVED IN: N-terminal protein myristoylation; LOCATED IN: cellular_component unknown; EXPRESSED IN: 11 plant structures; EXPRESSED DURING: L mature pollen stage, M germinated pollen stage, 4 anthesis, C globular stage, petal differentiation and expansion stage; Has 4984 Blast hits to 3288 proteins in 342 species: Ar…	-3.81681	-3.1596	1.58039	1.64091	0.0940105	0.108419	0	0.171055
Glyma.17G258400	AT1G30755.1|Symbols:|Protein of unknown function (DUF668)|chr1:10905991-10908773 REVERSE LENGTH=615	-3.81669	-3.15604	43.882	14.2004	3.73563	1.00382	1.95739	1.60013
Glyma.07G243600	AT1G24020.2|Symbols:MLP423|MLP-like protein 423|chr1:8500653-8501458 REVERSE LENGTH=155	-3.81545	-3.40406	46.3093	62.6217	0.257648	4.43688	0.312662	5.93138
Glyma.14G208300	AT5G16370.1|Symbols:AAE5|acyl activating enzyme 5|chr5:5356823-5358481 REVERSE LENGTH=552	-3.81409	-2.64552	9.13319	18.1512	2.72203	1.27803	6.59663	2.89369
Glyma.03G173100	AT2G37430.1|Symbols:|C2H2 and C2HC zinc fingers superfamily protein|chr2:15706454-15706990 FORWARD LENGTH=178	-3.81059	-3.95649	3.24322	0.606293	0.0564063	0.0379125	0.0811629	0.0300665
Glyma.07G139700	AT3G09270.1|Symbols:ATGSTU8, GSTU8|glutathione S-transferase TAU 8|chr3:2848407-2849226 REVERSE LENGTH=224	-3.8089	-2.87813	143.033	41.3265	1.64758	2.92815	3.59082	5.59661
Glyma.03G102800	AT3G60190.1|Symbols:ADL4, ADLP2, EDR3, DRP1E, ADL1E, DL1E|DYNAMIN-like 1E|chr3:22244367-22247651 REVERSE LENGTH=624	-3.80332	-3.41991	29.1585	17.8587	0.439488	1.27146	0.375766	1.65646
Glyma.15G232200	AT3G56710.1|Symbols:SIB1|sigma factor binding protein 1|chr3:21007053-21007508 REVERSE LENGTH=151	-3.80256	-2.86576	9.05563	4.18884	0	0.291151	0.0781747	0.568177
Glyma.01G207100	AT5G53110.1|Symbols:|RING/U-box superfamily protein|chr5:21529022-21533008 FORWARD LENGTH=382	-3.80241	-3.50222	4.72138	7.82332	0.481405	0.554401	0.508024	0.682177
Glyma.15G143700	AT5G49360.1|Symbols:BXL1, ATBXL1|beta-xylosidase 1|chr5:20012179-20016659 REVERSE LENGTH=774	-3.79706	-2.68994	305.895	791.792	25.9252	56.9627	10.4309	122.657
Glyma.U029900	AT1G10140.1|Symbols:|Uncharacterised conserved protein UCP031279|chr1:3322970-3323473 REVERSE LENGTH=167	-3.796	-3.14872	11.4388	11.1207	0.712705	0.794028	0.281082	1.23679
Glyma.04G245000	AT1G21550.1|Symbols:|Calcium-binding EF-hand family protein|chr1:7553317-7553784 REVERSE LENGTH=155	-3.79514	-3.02263	6.9389	2.65577	0.35724	0.185183	0.0782119	0.323
Glyma.13G259500	AT1G78440.1|Symbols:ATGA2OX1, GA2OX1|Arabidopsis thaliana gibberellin 2-oxidase 1|chr1:29511772-29512990 REVERSE LENGTH=329	-3.78077	-3.10558	12.6733	3.38036	2.59535	0.239053	1.9714	0.388977
Glyma.07G015600	AT3G16360.2|Symbols:AHP4|HPT phosphotransmitter 4|chr3:5554351-5555518 FORWARD LENGTH=145	-3.78006	-2.74567	4.33344	3.15328	5.07894	0.22393	3.55344	0.472022
Glyma.07G168600	AT2G01670.1|Symbols:atnudt17, NUDT17|nudix hydrolase homolog 17|chr2:296889-297818 REVERSE LENGTH=182	-3.77952	-4.22303	13.7858	10.866	2.12464	0.777394	0.354923	0.580177
Glyma.04G198100	AT5G50760.1|Symbols:|SAUR-like auxin-responsive protein family|chr5:20644780-20645331 FORWARD LENGTH=183	-3.76679	-8.25812	0.932377	2.07623	0	0.144559	0	0
Glyma.15G167800	AT2G19330.1|Symbols:PIRL6|plant intracellular ras group-related LRR 6|chr2:8372947-8374453 FORWARD LENGTH=380	-3.76641	-5.12903	11.6968	8.60001	0.271219	0.623239	2.18609	0.247678
Glyma.12G188900	AT2G35930.1|Symbols:PUB23|plant U-box 23|chr2:15083101-15084336 REVERSE LENGTH=411	-3.76632	-4.19048	2.35162	2.58901	0.0604009	0.183149	0	0.137178
Glyma.12G015300	AT1G22440.1|Symbols:|Zinc-binding alcohol dehydrogenase family protein|chr1:7922560-7924759 FORWARD LENGTH=386	-3.76553	-2.68136	8.16465	7.63667	0.280445	0.556852	0.302222	1.1717
Glyma.15G160100	NA	-3.7631	-3.35337	1.03728	1.08322	0	0.0722794	0.0195344	0.0985
Glyma.15G159400	NA	-3.76216	-4.52811	5.94887	7.85922	0.0376042	0.572236	0.0586589	0.331722
Glyma.15G065100	AT4G21380.1|Symbols:ARK3, RK3|receptor kinase 3|chr4:11389219-11393090 REVERSE LENGTH=850	-3.76169	-3.02831	40.0603	30.6284	1.00805	2.24165	2.08059	3.74214
Glyma.12G100600	AT2G46410.1|Symbols:CPC|Homeodomain-like superfamily protein|chr2:19049315-19050185 REVERSE LENGTH=94	-3.71835	-3.62862	2.02722	5.15731	0.0608133	0.382517	0.0390873	0.404277
Glyma.06G170700	AT3G48530.1|Symbols:KING1|SNF1-related protein kinase regulatory subunit gamma 1|chr3:17987559-17989592 FORWARD LENGTH=424	-3.69334	-3.67125	69.6774	130.926	11.2419	10.1081	4.23034	10.2747
Glyma.10G257200	AT3G19615.1|Symbols:|unknown protein; FUNCTIONS IN: molecular_function unknown; INVOLVED IN: biological_process unknown; LOCATED IN: cellular_component unknown; Has 10 Blast hits to 10 proteins in 5 species: Archae - 0; Bacteria - 0; Metazoa - 0; Fungi - 0; Plants - 10; Viruses - 0; Other Eukaryotes - 0 (source: NCBI BLink).|chr3:6815073-6815354 REVERSE LENGTH=93	-3.69294	-3.11196	16.7908	11.8468	0.338438	0.913345	0.0391059	1.3534
Glyma.16G019900	AT2G46760.1|Symbols:|D-arabinono-1,4-lactone oxidase family protein|chr2:19213028-19215166 REVERSE LENGTH=603	-3.69261	-3.40991	6.51065	17.5347	0.118551	1.34968	0.180347	1.64873
Glyma.05G008400	AT3G19360.1|Symbols:|Zinc finger (CCCH-type) family protein|chr3:6707544-6708864 FORWARD LENGTH=386	-3.69097	-3.08219	3.55867	1.03165	0.169219	0.0729572	0.117262	0.113533
Glyma.02G034000	AT1G23800.1|Symbols:ALDH2B7, ALDH2B|aldehyde dehydrogenase 2B7|chr1:8412238-8414804 REVERSE LENGTH=534	-3.68991	-3.1631	356.455	378.116	8.01125	29.2862	8.18064	42.1981
Glyma.10G176500	AT4G35160.1|Symbols:|O-methyltransferase family protein|chr4:16730989-16732808 REVERSE LENGTH=382	-3.68949	-5.06841	0.173756	3.61364	0	0.271387	0	0.101733
Glyma.02G057500	AT3G50660.1|Symbols:DWF4, CYP90B1, CLM, SNP2, SAV1, PSC1|Cytochrome P450 superfamily protein|chr3:18814262-18817168 REVERSE LENGTH=513	-3.68683	-4.4052	5.10737	3.41572	0.0992425	0.258818	0.0210471	0.161133
Glyma.03G253600	AT1G56720.3|Symbols:|Protein kinase superfamily protein|chr1:21263630-21265559 REVERSE LENGTH=492	-3.6813	-3.64158	2.37198	11.3693	0.266717	0.875017	0.136759	0.910855
Glyma.02G059700	AT2G23770.1|Symbols:|protein kinase family protein / peptidoglycan-binding LysM domain-containing protein|chr2:10120242-10122080 REVERSE LENGTH=612	-3.66728	-3.59807	2.58297	1.49413	0.0201336	0.112382	0	0.116922
Glyma.11G193400	AT2G28130.1|Symbols:|unknown protein; FUNCTIONS IN: molecular_function unknown; INVOLVED IN: biological_process unknown; LOCATED IN: cellular_component unknown; EXPRESSED IN: 25 plant structures; EXPRESSED DURING: 13 growth stages; Has 35333 Blast hits to 34131 proteins in 2444 species: Archae - 798; Bacteria - 22429; Metazoa - 974; Fungi - 991; Plants - 531; Viruses - 0; Other Eukaryotes - 9610 …	-3.66714	-3.15601	8.67436	16.2426	1.48007	1.27052	0.894416	1.81749
Glyma.10G008600	AT2G31335.1|Symbols:|unknown protein; BEST Arabidopsis thaliana protein match is: unknown protein (TAIR:AT1G06135.1); Has 16 Blast hits to 16 proteins in 2 species: Archae - 0; Bacteria - 0; Metazoa - 0; Fungi - 0; Plants - 16; Viruses - 0; Other Eukaryotes - 0 (source: NCBI BLink).|chr2:13360985-13361167 FORWARD LENGTH=60	-3.66455	-4.24343	3.68327	4.0428	0	0.310915	0	0.214223
Glyma.16G151500	AT3G04070.1|Symbols:anac047, NAC047|NAC domain containing protein 47|chr3:1061573-1062976 REVERSE LENGTH=359	-3.66001	-3.24161	7.95606	9.1809	1.71702	0.719246	1.62959	0.960343
Glyma.02G248100	AT3G55470.2|Symbols:|Calcium-dependent lipid-binding (CaLB domain) family protein|chr3:20564356-20566092 FORWARD LENGTH=155	-3.65949	-4.71563	6.09314	2.4085	0	0.184088	0.0601344	0.0893113
Glyma.03G098600	AT5G16970.1|Symbols:AT-AER, AER|alkenal reductase|chr5:5576291-5578001 REVERSE LENGTH=345	-3.65654	-2.70805	28.5435	14.0038	1.91778	1.10082	1.02553	2.12983
Glyma.12G144100	AT4G27290.1|Symbols:|S-locus lectin protein kinase family protein|chr4:13666281-13669202 FORWARD LENGTH=783	-3.65266	-2.63851	1.61454	1.23266	0.0821844	0.0911053	0.0195344	0.186088
Glyma.09G038600	AT5G49360.1|Symbols:BXL1, ATBXL1|beta-xylosidase 1|chr5:20012179-20016659 REVERSE LENGTH=774	-3.64261	-2.63974	760.588	1259.07	34.3534	100.809	14.3413	201.992
Glyma.04G176200	AT2G17860.1|Symbols:|Pathogenesis-related thaumatin superfamily protein|chr2:7762257-7763018 REVERSE LENGTH=253	-3.64088	-3.93767	3.00354	4.39361	0.138178	0.341372	0.34581	0.27571
novel.594	#N/A	-3.63919	-2.27783	0.245541	1.88702	0	0.142525	0.0210471	0.383443
Glyma.18G294400	AT4G23140.1|Symbols:CRK6|cysteine-rich RLK (RECEPTOR-like protein kinase) 6|chr4:12121397-12124037 FORWARD LENGTH=674	-3.63588	-3.45037	6.9663	4.1714	0.116301	0.325414	0.258504	0.381467
Glyma.06G220700	AT5G20230.1|Symbols:ATBCB, BCB, SAG14|blue-copper-binding protein|chr5:6826626-6827408 FORWARD LENGTH=196	-3.63375	-5.85298	3.05037	2.34451	0.0564063	0.180438	0	0.0357556
Glyma.13G092500	AT2G18700.1|Symbols:ATTPS11, TPS11, ATTPSB|trehalose phosphatase/synthase 11|chr2:8109043-8111799 FORWARD LENGTH=862	-3.63078	-2.34537	153.837	143.036	1.32969	11.5434	0.157899	28.1306
Glyma.12G142100	AT4G27290.1|Symbols:|S-locus lectin protein kinase family protein|chr4:13666281-13669202 FORWARD LENGTH=783	-3.62997	-3.78491	0.866261	0.992593	0.0577378	0.0736351	0.177322	0.0630553
Glyma.15G131200	AT4G20930.1|Symbols:|6-phosphogluconate dehydrogenase family protein|chr4:11198627-11201036 REVERSE LENGTH=347	-3.6264	-3.24229	4.31246	7.5815	0.644949	0.605664	0.589373	0.789865
Glyma.17G251800	AT1G19530.1|Symbols:|unknown protein; FUNCTIONS IN: molecular_function unknown; INVOLVED IN: N-terminal protein myristoylation, anaerobic respiration; LOCATED IN: cellular_component unknown; EXPRESSED IN: leaf apex, inflorescence meristem, hypocotyl, root, flower; EXPRESSED DURING: petal differentiation and expansion stage; Has 47 Blast hits to 47 proteins in 13 species: Archae - 0; Bacteria - 0;…	-3.62172	-2.43033	27.1159	26.2254	4.65751	2.12983	4.06236	4.86548
Glyma.17G097900	AT5G15130.1|Symbols:WRKY72, ATWRKY72|WRKY DNA-binding protein 72|chr5:4904426-4906879 FORWARD LENGTH=548	-3.62133	-3.74398	3.79893	5.26836	0.112813	0.419752	0.0195344	0.388355
Glyma.03G040900	AT5G01750.2|Symbols:|Protein of unknown function (DUF567)|chr5:290034-291109 FORWARD LENGTH=217	-3.61985	-5.86526	3.51988	2.33987	0.230032	0.183566	0.019553	0.0329888
Glyma.15G159300	NA	-3.6155	-3.24764	1.58201	1.19338	0.0564063	0.0886546	0.117262	0.121834
Glyma.04G134200	AT3G56710.1|Symbols:SIB1|sigma factor binding protein 1|chr3:21007053-21007508 REVERSE LENGTH=151	-3.6136	-2.75488	119.719	45.1372	0.0769524	3.67534	0.333672	6.64653
Glyma.10G138300	AT4G04450.1|Symbols:WRKY42, AtWRKY42|WRKY family transcription factor|chr4:2218379-2221113 FORWARD LENGTH=528	-3.60606	-2.02832	0.978275	2.56026	0.406291	0.205521	0.333634	0.619543
Glyma.05G186300	AT5G64770.1|Symbols:RGF9|Encodes a root meristem growth factor (RGF). Belongs to a family of functionally redundant homologous peptides that are secreted, tyrosine-sulfated, and expressed mainly in the stem cell area and the innermost layer of central columella cells. RGFs are required for maintenance of the root stem cell niche and transit amplifying cell proliferation. Members of this family in…	-3.60341	-4.14535	1.22217	1.87044	0.948382	0.146071	0.257084	0.0957332
Glyma.07G188800	AT4G21390.1|Symbols:B120|S-locus lectin protein kinase family protein|chr4:11394458-11397474 REVERSE LENGTH=849	-3.60216	-3.72387	4.65588	3.64703	0.174451	0.292663	0.0390688	0.271433
Glyma.03G263000	AT1G72310.1|Symbols:ATL3|RING/U-box superfamily protein|chr1:27226405-27227379 FORWARD LENGTH=324	-3.60007	-2.89834	112.834	42.2916	1.54146	3.47649	1.43133	5.63909
Glyma.07G076400	AT2G45760.1|Symbols:BAP2, BAL|BON association protein 2|chr2:18847125-18847748 REVERSE LENGTH=207	-3.59975	-4.38786	5.00208	4.3204	0.0616383	0.34888	0.0796502	0.197311
Glyma.12G030600	AT4G38690.1|Symbols:|PLC-like phosphodiesterases superfamily protein|chr4:18074743-18075699 REVERSE LENGTH=318	-3.59731	-2.93547	14.3643	18.8716	1.31139	1.55275	0.96357	2.43835
Glyma.12G141900	AT5G54500.1|Symbols:FQR1|flavodoxin-like quinone reductase 1|chr5:22124674-22126256 FORWARD LENGTH=204	-3.59439	-2.62984	2.73077	0.965492	0	0.0733744	0.0195344	0.149911
Glyma.04G121700	NA	-3.59213	-2.49022	142.72	88.4757	0.0966736	7.32398	0.258578	15.774
Glyma.03G044900	AT5G49040.1|Symbols:|Disease resistance-responsive (dirigent-like protein) family protein|chr5:19882676-19883251 REVERSE LENGTH=191	-3.5898	-3.14988	74.6858	29.3092	0.159737	2.42224	0.0781375	3.31817
Glyma.01G056100	AT1G17020.1|Symbols:SRG1, ATSRG1|senescence-related gene 1|chr1:5820258-5821741 FORWARD LENGTH=358	-3.5885	-2.57569	4.64854	8.79626	0.47503	0.72811	0.339778	1.46916
Glyma.06G167500	AT5G50760.1|Symbols:|SAUR-like auxin-responsive protein family|chr5:20644780-20645331 FORWARD LENGTH=183	-3.57872	-3.73704	0.944011	0.743083	0.0410922	0.0574163	0	0.0478666
Glyma.18G056600	AT2G38470.1|Symbols:WRKY33, ATWRKY33|WRKY DNA-binding protein 33|chr2:16108476-16110539 FORWARD LENGTH=519	-3.57543	-3.72398	26.5489	16.9309	0.246141	1.40898	0.159338	1.25746
novel.642	#N/A	-3.57335	-3.78617	5.29458	4.21986	0.0752084	0.344083	0	0.295966
Glyma.10G276800	AT2G39210.1|Symbols:|Major facilitator superfamily protein|chr2:16366287-16368231 REVERSE LENGTH=601	-3.57208	-2.66105	6.25118	6.24011	1.6588	0.5192	1.0917	0.991755
Glyma.20G139400	AT4G05200.1|Symbols:CRK25|cysteine-rich RLK (RECEPTOR-like protein kinase) 25|chr4:2679793-2682309 REVERSE LENGTH=675	-3.56671	-3.74704	6.04495	5.30483	0.163544	0.439673	0.0811629	0.391588
Glyma.12G161400	AT5G54500.1|Symbols:FQR1|flavodoxin-like quinone reductase 1|chr5:22124674-22126256 FORWARD LENGTH=204	-3.56416	-2.88087	1.71662	2.0222	0.0188021	0.162967	0	0.269133
Glyma.10G181000	AT4G14380.1|Symbols:|unknown protein; Has 22 Blast hits to 22 proteins in 8 species: Archae - 0; Bacteria - 0; Metazoa - 1; Fungi - 1; Plants - 18; Viruses - 0; Other Eukaryotes - 2 (source: NCBI BLink).|chr4:8285815-8286417 FORWARD LENGTH=200	-3.56383	-2.26007	14.2894	7.46298	0	0.622196	0.263097	1.55185
Glyma.01G134800	NA	-3.5616	-3.92279	16.816	7.90028	0.267637	0.661151	0.494485	0.509243
Glyma.15G018600	AT1G10340.1|Symbols:|Ankyrin repeat family protein|chr1:3390475-3392481 REVERSE LENGTH=578	-3.55949	-2.97348	4.65309	3.35471	0	0.279312	0	0.41101
Glyma.09G025100	AT4G20930.1|Symbols:|6-phosphogluconate dehydrogenase family protein|chr4:11198627-11201036 REVERSE LENGTH=347	-3.55602	-3.12705	2.17663	9.83452	1.12565	0.828916	1.87477	1.11824
Glyma.19G134700	AT3G57270.1|Symbols:BG1|beta-1,3-glucanase 1|chr3:21191336-21193118 REVERSE LENGTH=340	-3.55312	-2.26923	1.56179	1.57916	0.316305	0.127245	0.26306	0.324989
Glyma.12G004100	AT5G62310.1|Symbols:IRE|AGC (cAMP-dependent, cGMP-dependent and protein kinase C) kinase family protein|chr5:25023405-25028414 FORWARD LENGTH=1168	-3.55029	-2.90337	2.53044	4.41184	0.610545	0.371356	0.278131	0.582744
Glyma.08G352400	AT1G11300.1|Symbols:|protein serine/threonine kinases;protein kinases;ATP binding;sugar binding;kinases;carbohydrate binding|chr1:3794389-3800719 FORWARD LENGTH=1650	-3.54774	-3.37195	8.45828	4.84092	0.0205461	0.409529	0.214934	0.469255
Glyma.05G099300	AT4G37290.1|Symbols:|unknown protein; FUNCTIONS IN: molecular_function unknown; INVOLVED IN: response to karrikin; LOCATED IN: endomembrane system; EXPRESSED IN: cotyledon, hypocotyl, leaf; EXPRESSED DURING: LP.04 four leaves visible; BEST Arabidopsis thaliana protein match is: unknown protein (TAIR:AT2G23270.1); Has 30201 Blast hits to 17322 proteins in 780 species: Archae - 12; Bacteria - 1396;…	-3.54658	-3.08769	61.4483	13.3895	0	1.13311	0.175847	1.57274
Glyma.01G135200	AT4G31940.1|Symbols:CYP82C4|cytochrome P450, family 82, subfamily C, polypeptide 4|chr4:15452040-15453966 FORWARD LENGTH=524	-3.54096	-2.68451	101.252	32.6429	0.240496	2.79307	0.598207	5.08415
Glyma.15G170500	AT5G56960.1|Symbols:|basic helix-loop-helix (bHLH) DNA-binding family protein|chr5:23038703-23041174 REVERSE LENGTH=466	-3.53854	-3.20152	66.1709	33.8136	1.22134	2.90373	1.13045	3.66801
Glyma.17G093500	AT1G19020.1|Symbols:|unknown protein; BEST Arabidopsis thaliana protein match is: unknown protein (TAIR:AT3G48180.1); Has 88 Blast hits to 88 proteins in 15 species: Archae - 0; Bacteria - 0; Metazoa - 0; Fungi - 0; Plants - 88; Viruses - 0; Other Eukaryotes - 0 (source: NCBI BLink).|chr1:6568142-6568402 FORWARD LENGTH=86	-3.53514	-2.30625	1.12335	0.713293	0	0.0552263	0	0.143022
Glyma.19G109100	AT5G18270.1|Symbols:ANAC087|Arabidopsis NAC domain containing protein 87|chr5:6041241-6042743 REVERSE LENGTH=335	-3.53254	-2.65806	6.55977	8.20192	1.48051	0.702506	1.84487	1.28235
Glyma.10G148700	AT5G26920.1|Symbols:CBP60G|Cam-binding protein 60-like G|chr5:9475860-9478448 FORWARD LENGTH=563	-3.52985	-3.38767	26.2374	31.522	0.650242	2.71751	0.903361	2.98355
Glyma.10G006600	AT3G23250.1|Symbols:MYB15, ATY19, ATMYB15|myb domain protein 15|chr3:8309492-8310624 FORWARD LENGTH=285	-3.52554	-3.9637	5.89402	2.2039	0.0402672	0.186851	0.0586589	0.136867
Glyma.04G195300	AT3G48530.1|Symbols:KING1|SNF1-related protein kinase regulatory subunit gamma 1|chr3:17987559-17989592 FORWARD LENGTH=424	-3.52542	-2.65863	27.6873	50.8785	1.92514	4.40132	1.27492	8.05123
Glyma.07G168900	AT4G01870.1|Symbols:|tolB protein-related|chr4:808473-810431 REVERSE LENGTH=652	-3.52476	-2.06974	285.558	198.031	7.7335	17.1969	3.4367	47.1475
Glyma.02G092500	AT2G39530.1|Symbols:|Uncharacterised protein family (UPF0497)|chr2:16498659-16499401 REVERSE LENGTH=178	-3.51552	-4.73944	44.623	40.1706	1.13558	3.49376	0.787723	1.4985
Glyma.01G119500	AT2G38280.2|Symbols:FAC1, ATAMPD|AMP deaminase, putative / myoadenylate deaminase, putative|chr2:16033767-16038793 REVERSE LENGTH=839	-3.51228	-2.8654	142.783	238.154	18.4424	20.8651	11.2011	32.6786
Glyma.13G193800	AT3G56710.1|Symbols:SIB1|sigma factor binding protein 1|chr3:21007053-21007508 REVERSE LENGTH=151	-3.50949	-2.42913	13.0509	4.68586	0	0.403376	0.103741	0.86091
Glyma.11G145200	AT5G60700.1|Symbols:|glycosyltransferase family protein 2|chr5:24402329-24404729 REVERSE LENGTH=668	-3.50943	-3.64587	1.18644	0.698448	0.222107	0.0545484	0.220966	0.0478666
Glyma.08G193500	AT3G13750.1|Symbols:BGAL1|beta galactosidase 1|chr3:4511192-4515756 FORWARD LENGTH=847	-3.50233	-2.14816	782.606	1458.41	44.1573	128.697	42.6513	328.971
Glyma.04G129200	AT5G04930.1|Symbols:ALA1|aminophospholipid ATPase 1|chr5:1445509-1449568 FORWARD LENGTH=1158	-3.5005	-3.6429	9.45896	4.85732	0.0376042	0.421368	0	0.379899
Glyma.16G047600	AT5G61890.1|Symbols:|Integrase-type DNA-binding superfamily protein|chr5:24852639-24853744 REVERSE LENGTH=248	-3.49695	-3.24263	0.439596	5.07209	0.405402	0.443062	0.336715	0.527043
Glyma.20G214400	AT4G15093.1|Symbols:|catalytic LigB subunit of aromatic ring-opening dioxygenase family|chr4:8618454-8619472 FORWARD LENGTH=269	-3.49488	-3.62423	1.31954	0.909267	0.0817719	0.0758251	0.0781933	0.0684335
Glyma.01G134700	NA	-3.49043	-3.80357	29.9069	19.7192	3.41143	1.75405	2.45737	1.41305
Glyma.17G256500	AT1G19850.1|Symbols:MP, ARF5, IAA24|Transcriptional factor B3 family protein / auxin-responsive factor AUX/IAA-related|chr1:6887353-6891182 FORWARD LENGTH=902	-3.48987	-4.39896	0.817018	15.7508	0.529692	1.40006	0.491534	0.741266
Glyma.15G028400	AT5G67550.1|Symbols:|unknown protein; FUNCTIONS IN: molecular_function unknown; INVOLVED IN: biological_process unknown; LOCATED IN: endomembrane system; EXPRESSED IN: flower; EXPRESSED DURING: 4 anthesis; BEST Arabidopsis thaliana protein match is: unknown protein (TAIR:AT1G71110.1); Has 161 Blast hits to 154 proteins in 16 species: Archae - 0; Bacteria - 0; Metazoa - 0; Fungi - 0; Plants - 161;…	-3.48925	-3.60508	2.1002	0.686389	0.15308	0.0545484	0.0586403	0.0506334
Glyma.12G149100	AT4G27410.2|Symbols:RD26, ANAC072|NAC (No Apical Meristem) domain transcriptional regulator superfamily protein|chr4:13707928-13709013 REVERSE LENGTH=297	-3.48919	-2.89301	21.1581	22.1381	4.04768	1.95957	0.957965	2.95176
Glyma.20G087300	AT5G37590.1|Symbols:|Tetratricopeptide repeat (TPR)-like superfamily protein|chr5:14927403-14932709 REVERSE LENGTH=551	-3.48814	-2.30834	1.52331	1.30299	0.202067	0.108836	0.460047	0.262245
Glyma.16G212600	AT5G23370.1|Symbols:|GRAM domain-containing protein / ABA-responsive protein-related|chr5:7863542-7864201 REVERSE LENGTH=219	-3.48796	-3.30065	35.9993	20.1594	0.406227	1.78941	0.236074	2.03114
Glyma.17G068000	NA	-3.48669	-2.46258	1.19475	1.52547	0.0406797	0.130113	0.141279	0.272211
novel.74	#N/A	-3.48196	-3.0701	9.78067	6.62804	0.0957545	0.582511	0.667399	0.779433
Glyma.10G276600	AT2G39210.1|Symbols:|Major facilitator superfamily protein|chr2:16366287-16368231 REVERSE LENGTH=601	-3.48173	-3.96623	43.5363	36.0476	0.495388	3.22174	0.413377	2.2937
Glyma.10G082500	AT3G11820.1|Symbols:SYP121, AT-SYR1, ATSYP121, SYR1, ATSYR1, PEN1|syntaxin of plants 121|chr3:3729540-3730868 REVERSE LENGTH=346	-3.48026	-4.56145	11.3577	4.98881	0.32138	0.4379	0.175865	0.211767
ENSRNA050030694	#N/A	-3.47352	-3.25358	6.01489	2.3145	0.290752	0.200463	0.255534	0.238911
Glyma.17G017400	AT5G19040.1|Symbols:ATIPT5, IPT5|isopentenyltransferase 5|chr5:6362389-6363381 REVERSE LENGTH=330	-3.47157	-2.96638	2.82773	2.71848	0.0188021	0.23728	0	0.335221
Glyma.03G191900	AT2G36430.1|Symbols:|Plant protein of unknown function (DUF247)|chr2:15290211-15291557 FORWARD LENGTH=448	-3.47137	-3.39568	9.15633	3.7686	0.116807	0.335216	0.0405814	0.351822
Glyma.19G025200	AT2G43840.2|Symbols:UGT74F1|UDP-glycosyltransferase 74 F1|chr2:18157681-18159166 FORWARD LENGTH=449	-3.4619	-2.81269	88.4464	73.4959	2.42389	6.65834	5.89683	10.4459
Glyma.07G108400	AT2G19130.1|Symbols:|S-locus lectin protein kinase family protein|chr2:8293789-8296275 FORWARD LENGTH=828	-3.45832	-3.76063	4.38736	3.51567	0.259392	0.312845	0.100716	0.254411
Glyma.06G162200	AT5G51070.1|Symbols:ERD1, CLPD, SAG15|Clp ATPase|chr5:20764479-20768481 FORWARD LENGTH=945	-3.45779	-2.64646	169.473	128.822	16.2642	11.717	16.7554	20.5562
Glyma.08G338800	AT4G01070.1|Symbols:GT72B1, UGT72B1|UDP-Glycosyltransferase superfamily protein|chr4:461858-463300 REVERSE LENGTH=480	-3.45505	-2.01721	69.3762	26.1146	0.642568	2.36926	0.936491	6.41006
Glyma.09G115200	AT1G68390.1|Symbols:|Core-2/I-branching beta-1,6-N-acetylglucosaminyltransferase family protein|chr1:25642838-25645484 FORWARD LENGTH=408	-3.44847	-3.85891	7.859	3.66991	0.0786964	0.326613	0.0976905	0.239333
Glyma.03G168900	AT3G04300.1|Symbols:|RmlC-like cupins superfamily protein|chr3:1140318-1140723 FORWARD LENGTH=96	-3.44761	-2.28561	16.5284	10.4696	0.439012	0.947557	1.1532	2.1406
Glyma.15G254000	AT1G56010.2|Symbols:NAC1, ANAC022|NAC domain containing protein 1|chr1:20946852-20949144 REVERSE LENGTH=324	-3.43897	-3.52815	23.7698	13.2892	3.88069	1.21852	1.63103	1.1289
Glyma.19G038600	AT3G22910.1|Symbols:|ATPase E1-E2 type family protein / haloacid dehalogenase-like hydrolase family protein|chr3:8116335-8119388 REVERSE LENGTH=1017	-3.43652	-2.75736	8.20965	7.97075	1.09449	0.736349	1.13841	1.16516
Glyma.19G137800	AT2G41690.1|Symbols:AT-HSFB3, HSFB3|heat shock transcription factor B3|chr2:17381723-17382577 FORWARD LENGTH=244	-3.43326	-2.8526	2.98639	3.65453	0	0.331358	0.0405814	0.507
Glyma.03G045600	AT3G13650.1|Symbols:|Disease resistance-responsive (dirigent-like protein) family protein|chr3:4463056-4463616 FORWARD LENGTH=186	-3.43251	-3.72299	20.994	11.8111	0.601194	1.08648	0.440512	0.887788
Glyma.11G180800	AT1G52340.1|Symbols:ABA2, SIS4, GIN1, SDR1, ISI4, SRE1, ATABA2, ATSDR1|NAD(P)-binding Rossmann-fold superfamily protein|chr1:19489997-19491527 REVERSE LENGTH=285	-3.41649	-3.30767	1.36696	2.05421	0.0577378	0.186851	0	0.200544
Glyma.12G054200	AT2G44480.1|Symbols:BGLU17|beta glucosidase 17|chr2:18359780-18363001 FORWARD LENGTH=517	-3.41423	-4.01864	13.7724	9.8956	0.0410922	0.920595	0.0406	0.604244
Glyma.05G147000	AT1G67980.1|Symbols:CCOAMT|caffeoyl-CoA 3-O-methyltransferase|chr1:25487724-25488934 FORWARD LENGTH=232	-3.41273	-2.92542	30.697	11.3976	0.15698	1.05822	0.296134	1.48816
Glyma.13G188900	AT4G05200.1|Symbols:CRK25|cysteine-rich RLK (RECEPTOR-like protein kinase) 25|chr4:2679793-2682309 REVERSE LENGTH=675	-3.40941	-4.16261	8.15862	7.88289	1.25235	0.733014	0.345792	0.430844
Glyma.08G091400	AT5G17330.1|Symbols:GAD, GAD1|glutamate decarboxylase|chr5:5711141-5714839 FORWARD LENGTH=502	-3.40414	-2.17718	1.8699	1.63136	0.0376042	0.14727	0.0420941	0.356144
Glyma.10G275200	AT4G39670.1|Symbols:|Glycolipid transfer protein (GLTP) family protein|chr4:18410172-18410861 FORWARD LENGTH=229	-3.40319	-4.22462	51.3845	27.5345	5.76511	2.59975	9.25121	1.44882
Glyma.04G137100	NA	-3.40122	-3.1716	38.0937	22.1815	0.730015	2.08661	1.54217	2.46272
Glyma.20G051100	AT2G27090.1|Symbols:|Protein of unknown function (DUF630 and DUF632)|chr2:11567691-11570345 REVERSE LENGTH=743	-3.39668	-3.01031	14.8164	25.5212	2.52097	2.41624	3.72062	3.1566
Glyma.08G307400	AT5G60900.1|Symbols:RLK1|receptor-like protein kinase 1|chr5:24498467-24501494 REVERSE LENGTH=748	-3.39205	-2.56049	22.7725	12.8502	0.0765399	1.21649	0.175828	2.16586
Glyma.12G032900	AT2G16750.1|Symbols:|Protein kinase protein with adenine nucleotide alpha hydrolases-like domain|chr2:7271786-7274446 FORWARD LENGTH=617	-3.39077	-3.26109	6.28484	5.51777	6.37462	0.524101	6.39875	0.554609
Glyma.13G213300	AT5G18840.1|Symbols:|Major facilitator superfamily protein|chr5:6282954-6286399 FORWARD LENGTH=482	-3.39034	-5.69999	7.03888	24.408	0.376042	2.31461	0.0195344	0.474789
Glyma.05G133000	AT4G39720.1|Symbols:|VQ motif-containing protein|chr4:18429992-18430864 REVERSE LENGTH=290	-3.38635	-3.74696	15.6029	6.58158	0	0.618859	0.214897	0.481477
Glyma.16G059800	AT5G20090.2|Symbols:|Uncharacterised protein family (UPF0041)|chr5:6787246-6788000 REVERSE LENGTH=110	-3.38503	-3.8557	1.74265	5.63357	0.260217	0.531195	0.242013	0.380366
Glyma.07G168500	AT1G03400.1|Symbols:|2-oxoglutarate (2OG) and Fe(II)-dependent oxygenase superfamily protein|chr1:842895-844158 REVERSE LENGTH=351	-3.38431	-2.82076	120.338	71.8511	16.622	6.87059	20.9981	10.1593
Glyma.11G137900	AT2G29070.2|Symbols:|Ubiquitin fusion degradation UFD1 family protein|chr2:12487797-12489335 FORWARD LENGTH=312	-3.38127	-2.50879	0.794596	1.21658	0.176195	0.109931	0.0195344	0.212078
Glyma.02G136700	AT2G15890.1|Symbols:MEE14|maternal effect embryo arrest 14|chr2:6921196-6921978 REVERSE LENGTH=203	-3.37768	-3.0375	2.42758	15.3299	0.354134	1.47239	0.490151	1.86571
Glyma.03G201100	AT2G35980.1|Symbols:YLS9, NHL10, ATNHL10|Late embryogenesis abundant (LEA) hydroxyproline-rich glycoprotein family|chr2:15110635-15111318 FORWARD LENGTH=227	-3.37704	-3.07231	135.38	114.767	5.11147	11.0216	11.0515	13.62
Glyma.17G164200	AT2G23110.2|Symbols:|Late embryogenesis abundant protein, group 6|chr2:9840552-9840830 FORWARD LENGTH=92	-3.37605	-4.37405	3.2429	2.94409	0.855385	0.277539	1.12302	0.1378
Glyma.14G015100	AT5G25120.1|Symbols:CYP71B11|ytochrome p450, family 71, subfamily B, polypeptide 11|chr5:8662851-8664432 FORWARD LENGTH=496	-3.37431	-4.06391	3.75551	3.15671	0.156155	0.301267	0.0391059	0.179511
Glyma.17G165300	AT4G37390.1|Symbols:YDK1, GH3.2, BRU6, GH3-2, AUR3|Auxin-responsive GH3 family protein|chr4:17579722-17581768 FORWARD LENGTH=603	-3.37287	-2.2314	8.40845	7.32984	0.422873	0.70042	0.431585	1.55961
Glyma.15G013900	AT1G52360.1|Symbols:|Coatomer, beta' subunit|chr1:19499282-19505397 FORWARD LENGTH=926	-3.37254	-3.76867	36.1318	33.9764	4.57791	3.26326	5.93916	2.49251
Glyma.02G131500	AT4G34030.1|Symbols:MCCB|3-methylcrotonyl-CoA carboxylase|chr4:16301298-16303949 FORWARD LENGTH=587	-3.37212	-2.7585	65.2795	133.359	4.68036	12.8684	2.51625	19.6958
Glyma.01G031500	AT1G23800.1|Symbols:ALDH2B7, ALDH2B|aldehyde dehydrogenase 2B7|chr1:8412238-8414804 REVERSE LENGTH=534	-3.37094	-3.25499	565.349	449.327	15.8825	43.4223	15.4067	47.0647
Glyma.08G352200	AT1G11330.1|Symbols:|S-locus lectin protein kinase family protein|chr1:3810372-3813416 FORWARD LENGTH=840	-3.37014	-2.84069	17.7283	10.8777	1.3651	1.04122	1.77245	1.50811
Glyma.19G229400	AT4G25800.2|Symbols:|Calmodulin-binding protein|chr4:13125224-13127765 FORWARD LENGTH=601	-3.3688	-3.10823	74.4713	63.5575	1.80247	6.14305	1.82319	7.3402
novel.360	#N/A	-3.36641	-3.27787	1.64422	1.56929	0.349408	0.14362	0.413563	0.160822
Glyma.19G094100	AT5G13080.1|Symbols:WRKY75, ATWRKY75|WRKY DNA-binding protein 75|chr5:4149928-4151019 REVERSE LENGTH=145	-3.36539	-2.34916	17.5943	8.38182	0.362979	0.802269	0.178909	1.63329
Glyma.18G110200	AT3G59080.1|Symbols:|Eukaryotic aspartyl protease family protein|chr3:21836812-21838419 FORWARD LENGTH=535	-3.36227	-2.70782	28.6798	12.1687	0.503407	1.17357	0.257065	1.84344
Glyma.13G293200	AT5G60860.1|Symbols:AtRABA1f, RABA1f|RAB GTPase homolog A1F|chr5:24484750-24485565 FORWARD LENGTH=217	-3.36168	-2.82027	12.8748	8.48253	2.18742	0.82443	1.01771	1.1908
Glyma.19G043000	AT5G38710.1|Symbols:|Methylenetetrahydrofolate reductase family protein|chr5:15501340-15503899 FORWARD LENGTH=476	-3.36105	-3.74807	68.5794	90.9869	14.0564	8.8394	4.60549	6.74871
Glyma.20G227500	AT3G04380.1|Symbols:SUVR4, SDG31|SET-domain containing protein lysine methyltransferase family protein|chr3:1161602-1164539 FORWARD LENGTH=492	-3.35937	-2.27076	2.9814	1.58448	0.0804404	0.148365	0.117318	0.325145
Glyma.15G264200	AT1G53920.1|Symbols:GLIP5|GDSL-motif lipase 5|chr1:20137725-20139637 FORWARD LENGTH=385	-3.35865	-3.22352	13.4435	14.5525	0.134278	1.40731	0.142791	1.56146
Glyma.20G148100	AT4G14880.4|Symbols:OASA1|O-acetylserine (thiol) lyase (OAS-TL) isoform A1|chr4:8518209-8520050 REVERSE LENGTH=322	-3.3553	-2.81587	1.05361	2.31543	0.116807	0.218611	0	0.3253
Glyma.13G049700	AT5G38710.1|Symbols:|Methylenetetrahydrofolate reductase family protein|chr5:15501340-15503899 FORWARD LENGTH=476	-3.35471	-3.39234	22.3715	25.0752	3.28402	2.43471	1.01198	2.3925
Glyma.03G232400	AT5G57580.1|Symbols:|Calmodulin-binding protein|chr5:23314994-23317683 REVERSE LENGTH=647	-3.35273	-3.38164	98.8782	104.474	11.9242	10.2132	6.3825	9.99257
Glyma.20G138500	AT4G21410.1|Symbols:CRK29|cysteine-rich RLK (RECEPTOR-like protein kinase) 29|chr4:11402463-11405025 REVERSE LENGTH=679	-3.35174	-3.41366	6.6285	6.85309	1.30483	0.665375	0.371469	0.62581
Glyma.02G148200	AT1G03220.1|Symbols:|Eukaryotic aspartyl protease family protein|chr1:787143-788444 FORWARD LENGTH=433	-3.34764	-4.19528	54.893	67.753	6.46634	6.64254	1.06003	3.68729
Glyma.04G089700	AT4G37870.1|Symbols:PCK1, PEPCK|phosphoenolpyruvate carboxykinase 1|chr4:17802974-17806332 REVERSE LENGTH=671	-3.34621	-2.82675	63.8546	128.644	4.57595	12.643	6.57828	18.1393
Glyma.13G005100	AT3G22160.1|Symbols:|VQ motif-containing protein|chr3:7818148-7818726 REVERSE LENGTH=192	-3.34585	-3.54386	38.8191	28.2442	3.06836	2.77154	1.71564	2.40352
Glyma.13G065200	NA	-3.34581	-3.50238	13.3729	9.84396	1.08202	0.962158	1.13829	0.866022
novel.350	#N/A	-3.33573	-3.97761	4.58874	15.221	3.76841	1.4945	1.01906	0.969945
Glyma.08G250300	AT3G29970.1|Symbols:|B12D protein|chr3:11745299-11746481 FORWARD LENGTH=87	-3.33432	-3.64095	5.37648	1.54925	0.0752084	0.147009	0.0390688	0.119067
Glyma.15G131300	AT5G61820.1|Symbols:|FUNCTIONS IN: molecular_function unknown; INVOLVED IN: biological_process unknown; LOCATED IN: vacuole; EXPRESSED IN: 24 plant structures; EXPRESSED DURING: 15 growth stages; CONTAINS InterPro DOMAIN/s: Stress up-regulated Nod 19 (InterPro:IPR011692); Has 30201 Blast hits to 17322 proteins in 780 species: Archae - 12; Bacteria - 1396; Metazoa - 17338; Fungi - 3422; Plants - 5…	-3.33178	-4.93097	3.06503	4.32356	0.0376042	0.422724	0.0390688	0.137178
Glyma.16G173000	AT5G24090.1|Symbols:ATCHIA, CHIA|chitinase A|chr5:8143805-8145153 REVERSE LENGTH=302	-3.33093	-3.03372	337.491	238.314	8.9441	23.6765	11.6418	29.0933
Glyma.18G118300	AT5G12340.1|Symbols:|unknown protein; BEST Arabidopsis thaliana protein match is: unknown protein (TAIR:AT1G28190.1); Has 30201 Blast hits to 17322 proteins in 780 species: Archae - 12; Bacteria - 1396; Metazoa - 17338; Fungi - 3422; Plants - 5037; Viruses - 0; Other Eukaryotes - 2996 (source: NCBI BLink).|chr5:3992948-3993610 REVERSE LENGTH=220	-3.33045	-2.64955	5.25302	1.89237	0.384762	0.177309	0.136871	0.290433
Glyma.20G008400	NA	-3.32969	-2.98248	7.99456	7.68583	0.0410922	0.757628	0	0.954765
Glyma.14G181400	AT4G33580.2|Symbols:ATBCA5, BCA5|beta carbonic anhydrase 5|chr4:16139406-16141363 FORWARD LENGTH=302	-3.32939	-3.38382	37.3477	56.1721	6.76168	5.57755	3.7596	5.3751
Glyma.09G282600	AT5G08240.1|Symbols:|unknown protein; BEST Arabidopsis thaliana protein match is: unknown protein (TAIR:AT5G23160.1); Has 69 Blast hits to 69 proteins in 10 species: Archae - 0; Bacteria - 1; Metazoa - 0; Fungi - 0; Plants - 68; Viruses - 0; Other Eukaryotes - 0 (source: NCBI BLink).|chr5:2651382-2652336 REVERSE LENGTH=258	-3.3293	-3.92474	1.66359	0.613075	0.213893	0.0538706	0.0991846	0.0359111
Glyma.19G093400	AT1G27290.2|Symbols:|unknown protein; FUNCTIONS IN: molecular_function unknown; INVOLVED IN: biological_process unknown; EXPRESSED IN: 25 plant structures; EXPRESSED DURING: 15 growth stages; Has 44 Blast hits to 44 proteins in 12 species: Archae - 0; Bacteria - 0; Metazoa - 0; Fungi - 0; Plants - 44; Viruses - 0; Other Eukaryotes - 0 (source: NCBI BLink).|chr1:9481788-9482576 FORWARD LENGTH=142	-3.32904	-3.10783	0.787475	4.11819	0.239165	0.401917	0.019553	0.472755
Glyma.02G052300	AT3G51000.1|Symbols:|alpha/beta-Hydrolases superfamily protein|chr3:18945258-18946499 REVERSE LENGTH=323	-3.3281	-2.95608	22.1349	16.8877	0.454295	1.67197	0.220948	2.167
Glyma.17G030400	AT1G24020.2|Symbols:MLP423|MLP-like protein 423|chr1:8500653-8501458 REVERSE LENGTH=155	-3.31947	-2.56895	3.06012	5.18451	0.0974985	0.510023	0.0390873	0.872644
Glyma.03G135800	AT2G41690.1|Symbols:AT-HSFB3, HSFB3|heat shock transcription factor B3|chr2:17381723-17382577 FORWARD LENGTH=244	-3.31779	-3.72934	2.1718	2.271	0.151748	0.221322	0.0210471	0.161555
Glyma.02G123500	NA	-3.31705	-2.46926	7.22727	1.88793	0.0598943	0.182054	0.0195344	0.337256
Glyma.03G171500	AT3G53720.1|Symbols:ATCHX20, CHX20|cation/H+ exchanger 20|chr3:19905826-19910027 REVERSE LENGTH=842	-3.3156	-2.83086	15.6029	12.5725	0.971273	1.25701	0.904949	1.75636
Glyma.18G267900	AT4G35150.1|Symbols:|O-methyltransferase family protein|chr4:16726948-16728531 REVERSE LENGTH=325	-3.31327	-2.18887	128.518	33.4015	0.856049	3.35113	1.17697	7.32374
Glyma.10G290200	AT2G37430.1|Symbols:|C2H2 and C2HC zinc fingers superfamily protein|chr2:15706454-15706990 FORWARD LENGTH=178	-3.31244	-2.64598	1.75749	0.792723	0	0.0736351	0	0.125378
Glyma.09G080000	AT4G04450.1|Symbols:WRKY42, AtWRKY42|WRKY family transcription factor|chr4:2218379-2221113 FORWARD LENGTH=528	-3.311	-2.7619	4.45118	5.71355	1.02026	0.567595	0.816279	0.821553
Glyma.09G116300	AT1G18390.2|Symbols:|Protein kinase superfamily protein|chr1:6327463-6329935 FORWARD LENGTH=654	-3.30319	-3.36627	9.34263	13.4949	0.22962	1.36668	0.123276	1.29342
Glyma.17G067200	AT5G11210.1|Symbols:ATGLR2.5, GLR2.5|glutamate receptor 2.5|chr5:3571214-3574537 REVERSE LENGTH=829	-3.30104	-3.27295	53.7418	32.1078	1.79365	3.25011	0.675092	3.31735
Glyma.15G161700	AT5G38240.1|Symbols:|Protein kinase family protein|chr5:15277239-15279317 REVERSE LENGTH=588	-3.2997	-3.32463	8.83814	7.61558	0.552744	0.761019	0.236037	0.753221
Glyma.16G146700	AT5G14040.1|Symbols:PHT3;1|phosphate transporter 3;1|chr5:4531059-4532965 REVERSE LENGTH=375	-3.29358	-2.88016	42.2706	13.7652	0.399633	1.39375	0.296153	1.86535
Glyma.13G361900	AT1G15520.1|Symbols:PDR12, ATPDR12, ABCG40, ATABCG40|pleiotropic drug resistance 12|chr1:5331993-5338175 REVERSE LENGTH=1423	-3.28988	-3.493	512.01	300.155	25.7766	30.6828	21.3123	26.6419
Glyma.20G139600	AT1G61380.1|Symbols:SD1-29|S-domain-1 29|chr1:22646277-22649401 REVERSE LENGTH=805	-3.28668	-3.73045	5.73258	7.217	0.558451	0.730563	0.254058	0.538421
Glyma.18G243100	AT3G02740.1|Symbols:|Eukaryotic aspartyl protease family protein|chr3:590561-593089 FORWARD LENGTH=488	-3.28319	-2.89074	6.94354	10.4569	1.09804	1.0662	1.77411	1.40288
Glyma.20G240600	AT2G39420.1|Symbols:|alpha/beta-Hydrolases superfamily protein|chr2:16460442-16462872 FORWARD LENGTH=317	-3.27221	-2.54742	2.35361	5.19936	1.78623	0.528744	3.98803	0.87422
Glyma.18G022700	AT3G10985.1|Symbols:SAG20, WI12, ATWI-12|senescence associated gene 20|chr3:3442776-3443108 FORWARD LENGTH=110	-3.26894	-2.8456	429.535	375.836	23.3246	38.9807	24.596	52.2543
novel.362	#N/A	-3.26658	-4.37835	3.90934	2.88772	0.134278	0.291829	0.117262	0.128566
Glyma.03G181100	AT5G03230.1|Symbols:|Protein of unknown function, DUF584|chr5:769636-770136 FORWARD LENGTH=166	-3.2642	-2.97569	2.23827	2.68361	0.0616383	0.26977	0.0195344	0.335111
Glyma.10G195000	AT2G38680.1|Symbols:|5'-nucleotidases;magnesium ion binding|chr2:16174011-16175873 REVERSE LENGTH=315	-3.25993	-2.19054	1.5736	5.08563	1.01129	0.529994	1.1366	1.10968
Glyma.06G003100	AT4G35110.3|Symbols:|Arabidopsis phospholipase-like protein (PEARLI 4) family|chr4:16712660-16714225 REVERSE LENGTH=401	-3.25943	-3.14757	5.70445	3.73485	0.0598943	0.380483	0.297572	0.413044
Glyma.18G060900	AT2G30040.1|Symbols:MAPKKK14|mitogen-activated protein kinase kinase kinase 14|chr2:12821747-12823138 FORWARD LENGTH=463	-3.25859	-4.35703	8.8574	6.9033	0.65985	0.711111	0.281119	0.323111
Glyma.19G160100	AT2G27030.3|Symbols:CAM5|calmodulin 5|chr2:11532069-11534176 FORWARD LENGTH=181	-3.25798	-2.19555	19.776	10.9725	0.765718	1.13754	0.562257	2.36715
Glyma.11G004800	AT5G26340.1|Symbols:MSS1, STP13, ATSTP13|Major facilitator superfamily protein|chr5:9243851-9246994 REVERSE LENGTH=526	-3.25654	-2.70724	15.0473	17.4178	1.68464	1.81783	0.691638	2.66731
Glyma.10G014400	AT1G02660.1|Symbols:|alpha/beta-Hydrolases superfamily protein|chr1:572187-574746 REVERSE LENGTH=713	-3.25262	-2.949	89.4185	72.4291	24.6524	7.58416	11.8939	9.38516
Glyma.07G140700	AT3G09270.1|Symbols:ATGSTU8, GSTU8|glutathione S-transferase TAU 8|chr3:2848407-2849226 REVERSE LENGTH=224	-3.24968	-2.00615	16.7663	5.48278	1.76455	0.568586	3.37819	1.36951
Glyma.07G140000	AT3G09270.1|Symbols:ATGSTU8, GSTU8|glutathione S-transferase TAU 8|chr3:2848407-2849226 REVERSE LENGTH=224	-3.24631	-2.42718	65.4172	22.9195	1.86014	2.40248	1.53038	4.25424
Glyma.19G087300	AT5G20090.2|Symbols:|Uncharacterised protein family (UPF0041)|chr5:6787246-6788000 REVERSE LENGTH=110	-3.2437	-2.86037	7.27447	16.1912	1.00111	1.69716	1.19072	2.23031
Glyma.19G081500	AT4G12560.2|Symbols:CPR30|F-box and associated interaction domains-containing protein|chr4:7441815-7443157 FORWARD LENGTH=413	-3.23041	-2.95925	1.69551	2.32732	0	0.243433	0.0195344	0.288132
Glyma.18G271400	AT5G28680.1|Symbols:ANX2|Malectin/receptor-like protein kinase family protein|chr5:10719437-10722013 REVERSE LENGTH=858	-3.22651	-4.22568	8.65417	3.54247	0.591173	0.376153	0.300672	0.179666
Glyma.07G043000	AT1G54070.1|Symbols:|Dormancy/auxin associated family protein|chr1:20182683-20183242 FORWARD LENGTH=123	-3.22484	-3.64369	20.5278	26.3347	0.80998	2.80554	0.490077	2.07875
Glyma.14G012800	AT1G55850.1|Symbols:ATCSLE1, CSLE1|cellulose synthase like E1|chr1:20876752-20879414 FORWARD LENGTH=729	-3.22418	-4.19646	3.89918	5.58199	0.500714	0.591584	0.237568	0.293821
Glyma.13G206700	AT1G61800.1|Symbols:GPT2, ATGPT2|glucose-6-phosphate/phosphate translocator 2|chr1:22824527-22826459 FORWARD LENGTH=388	-3.22265	-2.49094	56.232	18.2974	7.30762	1.95102	26.9928	3.26811
novel.313	#N/A	-3.22238	-3.6191	1.86914	0.917627	0.23669	0.0928782	0.0796874	0.0718221
Glyma.16G062600	AT5G40780.1|Symbols:LHT1|lysine histidine transporter 1|chr5:16323823-16327082 FORWARD LENGTH=446	-3.21754	-3.26877	125.245	86.7119	3.35004	9.31082	5.53758	8.97894
Glyma.03G232500	AT5G57580.1|Symbols:|Calmodulin-binding protein|chr5:23314994-23317683 REVERSE LENGTH=647	-3.2175	-2.44772	160.443	93.8524	3.83573	10.0714	6.41391	17.1705
Glyma.06G151200	AT5G64660.1|Symbols:ATCMPG2, CMPG2|CYS, MET, PRO, and GLY protein 2|chr5:25842119-25843381 REVERSE LENGTH=420	-3.21627	-2.75821	4.01268	3.35678	0.44957	0.358527	0.706672	0.482365
Glyma.02G054900	AT2G18210.1|Symbols:|unknown protein; BEST Arabidopsis thaliana protein match is: unknown protein (TAIR:AT4G36500.1); Has 50 Blast hits to 50 proteins in 7 species: Archae - 0; Bacteria - 0; Metazoa - 0; Fungi - 0; Plants - 50; Viruses - 0; Other Eukaryotes - 0 (source: NCBI BLink).|chr2:7925392-7925766 REVERSE LENGTH=124	-3.21421	-2.62539	16.6164	5.15941	0.131615	0.54538	0.123294	0.826087
Glyma.10G281700	NA	-3.21201	-2.27329	1.90456	1.0865	0.198167	0.112382	0.0826942	0.221266
Glyma.02G195300	AT3G11820.1|Symbols:SYP121, AT-SYR1, ATSYP121, SYR1, ATSYR1, PEN1|syntaxin of plants 121|chr3:3729540-3730868 REVERSE LENGTH=346	-3.21023	-4.21311	37.9859	17.2766	1.20207	1.85809	0.789255	0.926621
Glyma.03G027200	AT4G08850.1|Symbols:|Leucine-rich repeat receptor-like protein kinase family protein|chr4:5636693-5640496 REVERSE LENGTH=1045	-3.20993	-2.18202	17.634	11.3507	2.42855	1.22103	3.19594	2.48745
Glyma.18G267800	AT4G35150.1|Symbols:|O-methyltransferase family protein|chr4:16726948-16728531 REVERSE LENGTH=325	-3.20907	-2.50114	63.0389	26.7878	0.548876	2.88616	0.568215	4.73521
Glyma.14G031000	AT2G30860.1|Symbols:ATGSTF9, GLUTTR, ATGSTF7, GSTF9|glutathione S-transferase PHI 9|chr2:13139132-13140057 FORWARD LENGTH=215	-3.2081	-2.67001	245.249	175.494	8.47906	18.9832	9.27835	27.5672
Glyma.14G030700	AT2G43000.1|Symbols:anac042, NAC042|NAC domain containing protein 42|chr2:17880617-17882584 REVERSE LENGTH=275	-3.20543	-2.76318	3.23597	1.06813	0	0.107741	0.0390688	0.152367
Glyma.16G145200	AT2G23620.1|Symbols:ATMES1, MES1|methyl esterase 1|chr2:10047462-10049248 REVERSE LENGTH=263	-3.20367	-2.35613	28.1019	9.23232	0.423379	0.994647	0.357688	1.79411
Glyma.02G145300	AT1G03090.2|Symbols:MCCA|methylcrotonyl-CoA carboxylase alpha chain, mitochondrial / 3-methylcrotonyl-CoA carboxylase 1 (MCCA)|chr1:739715-743819 FORWARD LENGTH=734	-3.20104	-2.71487	205.239	347.682	14.2862	37.7995	11.6962	52.9483
Glyma.01G078700	NA	-3.20026	-2.90988	21.2696	4.76657	0.370367	0.507728	0.35315	0.636344
Glyma.18G254000	AT4G08850.1|Symbols:|Leucine-rich repeat receptor-like protein kinase family protein|chr4:5636693-5640496 REVERSE LENGTH=1045	-3.1999	-3.40897	11.6095	6.34115	0.977105	0.684879	0.79383	0.594278
Glyma.10G194500	AT3G06880.2|Symbols:|Transducin/WD40 repeat-like superfamily protein|chr3:2170516-2175686 REVERSE LENGTH=1264	-3.19975	-2.99701	2.67485	2.59476	0.175782	0.275871	0.138291	0.319766
Glyma.14G116000	AT4G32250.3|Symbols:|Protein kinase superfamily protein|chr4:15570285-15572528 REVERSE LENGTH=611	-3.19973	-2.37233	2.63555	8.39878	3.52936	0.91006	4.54739	1.6146
Glyma.03G242200	AT1G08860.1|Symbols:BON3|Calcium-dependent phospholipid-binding Copine family protein|chr1:2842153-2846138 FORWARD LENGTH=584	-3.19439	-4.95799	4.04474	0.727473	0	0.0729572	0.0781933	0.0178001
Glyma.01G129500	NA	-3.19224	-2.21893	0.370945	2.25428	1.57027	0.240826	1.67009	0.475477
Glyma.07G076500	NA	-3.19158	-2.98171	2.29033	1.07831	0.0564063	0.113477	0.019553	0.125955
Glyma.01G004800	AT4G29180.2|Symbols:RHS16|root hair specific 16|chr4:14385631-14389524 FORWARD LENGTH=913	-3.18002	-3.10833	8.58977	10.2648	0.463046	1.12591	0.121763	1.18843
Glyma.04G054200	AT5G26170.1|Symbols:WRKY50, ATWRKY50|WRKY DNA-binding protein 50|chr5:9147176-9148128 REVERSE LENGTH=173	-3.18001	-3.20039	27.4242	21.7019	0.679253	2.38349	0.335184	2.34643
Glyma.05G180100	AT5G65110.1|Symbols:ACX2, ATACX2|acyl-CoA oxidase 2|chr5:26009821-26012482 REVERSE LENGTH=692	-3.17657	-2.36792	221.442	231.494	15.9766	25.6009	5.03633	44.8324
Glyma.18G051500	AT4G27950.1|Symbols:CRF4|cytokinin response factor 4|chr4:13909732-13910739 REVERSE LENGTH=335	-3.17445	-2.65563	28.7779	11.7438	3.95868	1.29576	4.7145	1.84453
Glyma.04G036600	AT2G15770.1|Symbols:|Cupredoxin superfamily protein|chr2:6871257-6872245 REVERSE LENGTH=301	-3.17437	-2.68589	1.28255	2.05024	0.564063	0.220384	0.296264	0.3195
Glyma.17G232900	NA	-3.17197	-2.94607	21.2013	11.8836	3.35081	1.31318	2.59329	1.51985
Glyma.01G090400	AT3G25655.1|Symbols:IDL1|inflorescence deficient in abscission (IDA)-like 1|chr3:9337709-9337969 REVERSE LENGTH=86	-3.17058	-3.26062	1.39059	0.716523	0.0393482	0.0729572	0.0977648	0.0715112
Glyma.06G296800	AT4G03390.1|Symbols:SRF3|STRUBBELIG-receptor family 3|chr4:1490912-1494553 REVERSE LENGTH=776	-3.17046	-2.02374	34.7291	61.8542	5.84192	6.85568	7.2518	15.2063
Glyma.08G059700	AT1G11260.1|Symbols:STP1, ATSTP1|sugar transporter 1|chr1:3777460-3780133 FORWARD LENGTH=522	-3.16659	-3.35574	187.909	309.963	26.5743	34.516	21.0466	30.2688
Glyma.03G143000	AT5G06820.1|Symbols:SRF2|STRUBBELIG-receptor family 2|chr5:2112994-2116663 FORWARD LENGTH=735	-3.15948	-2.74806	1.84394	1.03622	0.560195	0.109097	0.450934	0.146522
Glyma.03G201500	AT2G35980.1|Symbols:YLS9, NHL10, ATNHL10|Late embryogenesis abundant (LEA) hydroxyproline-rich glycoprotein family|chr2:15110635-15111318 FORWARD LENGTH=227	-3.15531	-2.87875	4.72885	4.92107	0.319636	0.540218	0.547205	0.658998
Glyma.16G042900	AT5G18270.1|Symbols:ANAC087|Arabidopsis NAC domain containing protein 87|chr5:6041241-6042743 REVERSE LENGTH=335	-3.15203	-2.27087	9.54614	12.7045	1.54789	1.42279	2.41143	2.62237
Glyma.15G248200	AT1G17110.1|Symbols:UBP15|ubiquitin-specific protease 15|chr1:5845816-5849889 REVERSE LENGTH=924	-3.14928	-2.42507	222.753	231.74	24.6534	26.1162	23.8293	43.1452
Glyma.15G011900	AT1G15520.1|Symbols:PDR12, ATPDR12, ABCG40, ATABCG40|pleiotropic drug resistance 12|chr1:5331993-5338175 REVERSE LENGTH=1423	-3.14569	-3.07359	292.958	179.982	22.3413	20.3296	19.3176	21.3629
Glyma.10G201600	AT1G08230.2|Symbols:|Transmembrane amino acid transporter family protein|chr1:2583715-2586700 REVERSE LENGTH=451	-3.14536	-3.9447	7.85968	6.2576	1.1072	0.70115	0.257102	0.397389
Glyma.17G036900	AT3G17180.1|Symbols:scpl33|serine carboxypeptidase-like 33|chr3:5855861-5859157 REVERSE LENGTH=478	-3.14529	-2.26837	8.19237	15.4685	1.98269	1.74278	1.22209	3.2162
Glyma.09G053300	NA	-3.1452	-5.51628	1.67398	2.55727	0.0376042	0.287238	0.0977277	0.0450998
Glyma.07G138100	NA	-3.14362	-3.70399	9.91607	5.22217	0	0.579904	0.0390688	0.385855
Glyma.12G140300	AT4G27290.1|Symbols:|S-locus lectin protein kinase family protein|chr4:13666281-13669202 FORWARD LENGTH=783	-3.14315	-2.90742	6.33597	2.81483	0.649323	0.311333	0.532319	0.370244
Glyma.05G204800	AT4G11650.1|Symbols:ATOSM34, OSM34|osmotin 34|chr4:7025127-7026113 REVERSE LENGTH=244	-3.14079	-3.41422	0.711982	4.28851	0	0.478628	0	0.400666
Glyma.02G172100	NA	-3.13747	-3.46829	8.12601	12.7227	0.254891	1.42973	0	1.15023
Glyma.14G004300	AT5G47650.1|Symbols:ATNUDT2, ATNUDX2, NUDT2|nudix hydrolase homolog 2|chr5:19310391-19312084 REVERSE LENGTH=278	-3.12926	-3.30658	16.3457	23.7152	1.41853	2.70067	1.35743	2.38359
Glyma.15G029800	AT3G59480.1|Symbols:|pfkB-like carbohydrate kinase family protein|chr3:21983103-21984440 FORWARD LENGTH=326	-3.12494	-2.58069	4.9332	3.91718	1.25289	0.442697	1.22067	0.646732
Glyma.06G262300	AT4G27300.1|Symbols:|S-locus lectin protein kinase family protein|chr4:13669308-13672348 REVERSE LENGTH=815	-3.12147	-2.83549	5.30085	5.36554	0.629159	0.611244	0.302185	0.741843
Glyma.12G200000	AT1G03940.1|Symbols:|HXXXD-type acyl-transferase family protein|chr1:1009542-1010951 REVERSE LENGTH=469	-3.11947	-2.84657	10.1707	2.78437	0.391738	0.315035	0.553069	0.376977
Glyma.06G114800	AT1G77510.1|Symbols:ATPDIL1-2, PDI6, ATPDI6, PDIL1-2|PDI-like 1-2|chr1:29126742-29129433 FORWARD LENGTH=508	-3.11737	-2.75357	103.408	39.721	6.17071	4.57382	11.288	5.86829
Glyma.08G235900	AT1G56130.1|Symbols:|Leucine-rich repeat transmembrane protein kinase|chr1:20994931-21000887 REVERSE LENGTH=1032	-3.11537	-2.55185	21.4413	15.4517	4.87628	1.77845	3.99348	2.62046
Glyma.08G201100	AT3G16360.2|Symbols:AHP4|HPT phosphotransmitter 4|chr3:5554351-5555518 FORWARD LENGTH=145	-3.1091	-2.44761	6.26558	4.99907	3.37011	0.571558	2.9929	0.919311
Glyma.02G062900	AT2G23620.1|Symbols:ATMES1, MES1|methyl esterase 1|chr2:10047462-10049248 REVERSE LENGTH=263	-3.10887	-3.17696	2.66742	7.03908	1.18304	0.808735	1.25672	0.781201
Glyma.01G236300	AT4G14770.1|Symbols:TCX2, ATTCX2|TESMIN/TSO1-like CXC 2|chr4:8481522-8484825 REVERSE LENGTH=674	-3.10719	-2.27576	2.04829	9.82406	0.41206	1.13675	0.378791	2.02555
Glyma.02G093200	AT3G12580.1|Symbols:HSP70, ATHSP70|heat shock protein 70|chr3:3991487-3993689 REVERSE LENGTH=650	-3.10385	-3.50527	98.7192	58.8502	61.6577	6.82794	171.043	5.16849
Glyma.12G233100	AT3G14840.2|Symbols:|Leucine-rich repeat transmembrane protein kinase|chr3:4988271-4993891 FORWARD LENGTH=1020	-3.09712	-3.62913	5.50054	1.94832	0.0786964	0.222417	0	0.152211
Glyma.15G112500	AT4G04020.1|Symbols:FIB|fibrillin|chr4:1932161-1933546 FORWARD LENGTH=318	-3.09672	-2.82049	21.565	19.3245	101.784	2.25213	229.427	2.72872
Glyma.11G198500	AT1G78380.1|Symbols:ATGSTU19, GST8, GSTU19|glutathione S-transferase TAU 19|chr1:29486659-29487819 REVERSE LENGTH=219	-3.09555	-2.54371	72.3018	39.5383	0.208567	4.60528	0.802497	6.75661
Glyma.13G119000	AT1G02520.1|Symbols:PGP11|P-glycoprotein 11|chr1:524134-528745 FORWARD LENGTH=1278	-3.09554	-2.37512	592.099	214.024	10.2542	25.0292	17.3577	41.2428
Glyma.12G223500	AT1G23220.1|Symbols:|Dynein light chain type 1 family protein|chr1:8242614-8244136 FORWARD LENGTH=129	-3.09541	-2.49749	6.9207	3.85324	0.132946	0.445669	0.156349	0.670954
Glyma.20G013400	AT2G01340.1|Symbols:At17.1|Encodes a protein whose expression is responsive to nematode infection.|chr2:164014-165068 FORWARD LENGTH=215	-3.08881	-3.20634	12.4684	9.45323	0.0393482	1.10385	0.0405814	1.02454
Glyma.17G030200	AT1G24020.2|Symbols:MLP423|MLP-like protein 423|chr1:8500653-8501458 REVERSE LENGTH=155	-3.08398	-3.6965	96.6806	93.6308	4.05747	11.0346	3.70856	7.21573
Glyma.03G149300	AT2G48020.1|Symbols:|Major facilitator superfamily protein|chr2:19644441-19647007 FORWARD LENGTH=463	-3.08314	-3.41812	0.806708	6.35407	0.112813	0.746415	0.121744	0.597244
Glyma.10G253900	AT4G38830.1|Symbols:CRK26|cysteine-rich RLK (RECEPTOR-like protein kinase) 26|chr4:18122339-18124943 FORWARD LENGTH=665	-3.07984	-3.30613	15.958	20.5678	3.65994	2.4286	2.23089	2.06565
Glyma.10G190600	AT1G25360.1|Symbols:|Pentatricopeptide repeat (PPR) superfamily protein|chr1:8894428-8896800 FORWARD LENGTH=790	-3.07511	-2.709	1.64926	2.67629	0.46219	0.309456	0.279644	0.40401
Glyma.11G163300	AT2G38470.1|Symbols:WRKY33, ATWRKY33|WRKY DNA-binding protein 33|chr2:16108476-16110539 FORWARD LENGTH=519	-3.07479	-2.44851	20.9448	14.2107	1.0241	1.68067	1.03719	2.57814
Glyma.10G093100	AT2G42280.1|Symbols:|basic helix-loop-helix (bHLH) DNA-binding superfamily protein|chr2:17611428-17613163 REVERSE LENGTH=359	-3.07227	-2.71862	2.7917	5.20237	0.994039	0.614372	0.87503	0.783288
Glyma.09G232400	AT5G62310.1|Symbols:IRE|AGC (cAMP-dependent, cGMP-dependent and protein kinase C) kinase family protein|chr5:25023405-25028414 FORWARD LENGTH=1168	-3.07065	-3.00836	6.92742	18.5947	0.97308	2.20905	0.799881	2.29766
Glyma.05G006600	AT5G14700.1|Symbols:|NAD(P)-binding Rossmann-fold superfamily protein|chr5:4740502-4743327 REVERSE LENGTH=368	-3.06928	-2.9841	1.56368	2.50904	4.85138	0.291047	13.2078	0.302388
Glyma.07G126200	AT4G29210.1|Symbols:GGT3, GGT4|gamma-glutamyl transpeptidase 4|chr4:14400990-14403319 FORWARD LENGTH=637	-3.06731	-2.3429	7.78688	37.1019	6.29839	4.41685	3.90935	7.30071
Glyma.18G273100	AT5G28680.1|Symbols:ANX2|Malectin/receptor-like protein kinase family protein|chr5:10719437-10722013 REVERSE LENGTH=858	-3.06698	-3.23014	12.1033	12.9538	4.04464	1.5333	1.93048	1.37312
Glyma.18G271300	AT5G28680.1|Symbols:ANX2|Malectin/receptor-like protein kinase family protein|chr5:10719437-10722013 REVERSE LENGTH=858	-3.06562	-3.69944	21.9394	9.08199	0.567108	1.07183	0.512655	0.682754
Glyma.18G281400	AT5G13330.1|Symbols:Rap2.6L|related to AP2 6l|chr5:4272384-4274461 FORWARD LENGTH=212	-3.06539	-2.87211	23.8823	30.3502	3.84184	3.61677	4.99405	4.15642
Glyma.13G129000	AT2G29420.1|Symbols:ATGSTU7, GST25, GSTU7|glutathione S-transferase tau 7|chr2:12618111-12618871 REVERSE LENGTH=227	-3.06183	-4.25375	4.13734	2.94858	0.080947	0.344761	0.0781375	0.143755
Glyma.18G202800	AT3G51840.1|Symbols:ACX4, ATSCX, ATG6|acyl-CoA oxidase 4|chr3:19225653-19229008 REVERSE LENGTH=436	-3.05964	-2.8438	85.1298	142.995	8.04809	17.1424	8.81716	19.9259
Glyma.06G248900	AT4G27410.2|Symbols:RD26, ANAC072|NAC (No Apical Meristem) domain transcriptional regulator superfamily protein|chr4:13707928-13709013 REVERSE LENGTH=297	-3.05962	-2.04326	24.9368	29.1117	3.85281	3.48301	2.02404	7.03297
Glyma.05G120500	AT5G64530.1|Symbols:ANAC104, XND1|xylem NAC domain 1|chr5:25795360-25796699 FORWARD LENGTH=187	-3.05643	-2.87022	1.2627	1.29027	0.812011	0.150712	0.339815	0.173244
Glyma.09G277800	AT5G05340.1|Symbols:|Peroxidase superfamily protein|chr5:1579142-1580819 REVERSE LENGTH=324	-3.05233	-2.35998	14.5015	6.44893	0.44957	0.767954	0.138309	1.25515
Glyma.16G127700	AT4G36040.1|Symbols:|Chaperone DnaJ-domain superfamily protein|chr4:17049708-17050193 REVERSE LENGTH=161	-3.05179	-3.14515	10.6324	16.204	0.969465	1.93772	0.502215	1.81914
Glyma.13G091300	AT5G57790.2|Symbols:|unknown protein; Has 13 Blast hits to 11 proteins in 5 species: Archae - 0; Bacteria - 0; Metazoa - 0; Fungi - 0; Plants - 13; Viruses - 0; Other Eukaryotes - 0 (source: NCBI BLink).|chr5:23412243-23413442 REVERSE LENGTH=192	-3.05096	-2.03763	0.895101	2.05485	0.825581	0.24359	0.399801	0.499011
Glyma.19G065800	AT5G53050.3|Symbols:|alpha/beta-Hydrolases superfamily protein|chr5:21510534-21513432 REVERSE LENGTH=396	-3.04917	-2.62447	31.7652	35.6139	9.00256	4.29884	12.6661	5.76254
Glyma.13G277800	AT1G23220.1|Symbols:|Dynein light chain type 1 family protein|chr1:8242614-8244136 FORWARD LENGTH=129	-3.04893	-2.34405	8.3323	4.62384	0.297315	0.550699	0.235981	0.911943
Glyma.09G128300	AT3G16520.3|Symbols:UGT88A1|UDP-glucosyl transferase 88A1|chr3:5619355-5620833 REVERSE LENGTH=462	-3.04803	-3.04602	31.3174	15.3752	1.52611	1.84714	1.0734	1.84687
Glyma.20G199600	AT4G13430.1|Symbols:IIL1, ATLEUC1|isopropyl malate isomerase large subunit 1|chr4:7804194-7807789 REVERSE LENGTH=509	-3.04682	-2.31371	7.99029	4.76734	0.392657	0.569108	0.275087	0.945421
Glyma.14G004500	AT3G07700.2|Symbols:|Protein kinase superfamily protein|chr3:2459696-2463241 REVERSE LENGTH=695	-3.04019	-2.55876	4.72654	10.1974	4.04743	1.23172	2.51786	1.7251
Glyma.07G095100	AT1G70250.1|Symbols:|receptor serine/threonine kinase, putative|chr1:26452975-26456088 FORWARD LENGTH=799	-3.03665	-3.10321	22.1935	12.2192	0.599544	1.47625	0.934941	1.41113
Glyma.07G142600	AT5G01050.1|Symbols:|Laccase/Diphenol oxidase family protein|chr5:18209-20812 REVERSE LENGTH=586	-3.03604	-2.07008	1.28281	0.652506	0.0376042	0.0729572	0.0976905	0.149755
Glyma.13G031100	AT3G47180.1|Symbols:|RING/U-box superfamily protein|chr3:17372821-17373453 REVERSE LENGTH=210	-3.02936	-4.25548	3.27724	4.94857	0.160562	0.594923	0.156387	0.253633
Glyma.08G218400	AT5G10930.1|Symbols:CIPK5, SnRK3.24|CBL-interacting protein kinase 5|chr5:3445569-3446906 REVERSE LENGTH=445	-3.02881	-2.89247	10.0288	37.1689	3.45768	4.54238	0.702004	4.98557
Glyma.15G178400	AT1G54100.2|Symbols:ALDH7B4|aldehyde dehydrogenase 7B4|chr1:20195435-20198853 REVERSE LENGTH=508	-3.02875	-2.33664	8.28513	39.345	4.60836	4.81043	6.02547	7.77681
Glyma.16G132500	AT3G51000.1|Symbols:|alpha/beta-Hydrolases superfamily protein|chr3:18945258-18946499 REVERSE LENGTH=323	-3.02297	-2.40504	24.1814	14.2363	0.0564063	1.74112	0.234487	2.66659
Glyma.15G270000	NA	-3.0221	-2.22893	78.6791	43.9245	0.934557	5.39711	1.94994	9.3453
Glyma.08G087400	AT4G39720.1|Symbols:|VQ motif-containing protein|chr4:18429992-18430864 REVERSE LENGTH=290	-3.00536	-3.70712	10.1752	3.59598	0.155236	0.439516	0.0390688	0.269444
Glyma.14G010500	AT1G55740.1|Symbols:AtSIP1, SIP1|seed imbibition 1|chr1:20835507-20838707 REVERSE LENGTH=754	-3.00336	-3.54295	238.867	484.851	17.4527	60.4585	6.47782	41.6162
Glyma.09G051900	AT4G20000.1|Symbols:|VQ motif-containing protein|chr4:10838367-10838993 FORWARD LENGTH=208	-3.00186	-2.79557	40.6835	18.2239	0.293415	2.26683	0.437431	2.60925
Glyma.09G131500	AT5G52640.1|Symbols:HSP81-1, ATHS83, HSP81.1, HSP83, ATHSP90.1, AtHsp90-1, HSP90.1|heat shock protein 90.1|chr5:21352542-21355147 FORWARD LENGTH=705	-3.00064	-3.88536	119.325	60.8075	61.1152	7.59296	208.143	4.11034
Glyma.07G099000	NA	-2.99994	-3.44495	11.4173	6.69682	0.339514	0.830637	0.694385	0.612233
Glyma.13G233300	AT2G29120.1|Symbols:ATGLR2.7, GLR2.7|glutamate receptor 2.7|chr2:12511479-12515893 REVERSE LENGTH=952	-2.99355	-2.25614	11.4224	11.8203	2.25384	1.47833	3.39636	2.46679
Glyma.07G073900	AT3G61220.1|Symbols:|NAD(P)-binding Rossmann-fold superfamily protein|chr3:22663025-22664316 FORWARD LENGTH=296	-2.99292	-3.21922	3.55893	3.88369	0.0188021	0.481913	0.0195344	0.415855
Glyma.01G172700	AT1G75280.1|Symbols:|NmrA-like negative transcriptional regulator family protein|chr1:28252030-28253355 FORWARD LENGTH=310	-2.99246	-2.50784	8.90047	4.44597	0	0.551585	0.019553	0.779167
Glyma.12G049300	AT4G28460.1|Symbols:|unknown protein; FUNCTIONS IN: molecular_function unknown; INVOLVED IN: biological_process unknown; LOCATED IN: endomembrane system; EXPRESSED IN: 10 plant structures; EXPRESSED DURING: LP.04 four leaves visible, 4 anthesis, petal differentiation and expansion stage; Has 8 Blast hits to 8 proteins in 3 species: Archae - 0; Bacteria - 0; Metazoa - 0; Fungi - 0; Plants - 8; Vir…	-2.99222	-2.31417	106.418	38.0247	0.576271	4.75959	0.491701	7.60886
Glyma.03G036000	AT5G01850.1|Symbols:|Protein kinase superfamily protein|chr5:332829-334180 FORWARD LENGTH=333	-2.99091	-2.52614	32.6854	31.6834	10.6939	3.9801	10.8762	5.48436
Glyma.10G007000	AT5G51190.1|Symbols:|Integrase-type DNA-binding superfamily protein|chr5:20800708-20801373 REVERSE LENGTH=221	-2.98559	-2.48575	24.6668	6.29422	0.155649	0.78386	0.281119	1.11594
Glyma.15G016800	AT1G52200.1|Symbols:|PLAC8 family protein|chr1:19442271-19443407 REVERSE LENGTH=190	-2.98505	-3.17161	53.5109	32.5843	1.01563	4.10583	0.763539	3.61458
Glyma.18G094600	AT4G27670.1|Symbols:HSP21|heat shock protein 21|chr4:13819048-13819895 REVERSE LENGTH=227	-2.98466	-2.67297	1.4857	1.66012	0.172294	0.204165	0.335296	0.2564
Glyma.09G004100	AT1G62050.1|Symbols:|Ankyrin repeat family protein|chr1:22936323-22938874 REVERSE LENGTH=624	-2.98128	-2.41562	3.30039	2.65167	0.548812	0.327447	0.455472	0.485599
Glyma.13G248200	AT4G27280.1|Symbols:|Calcium-binding EF-hand family protein|chr4:13663770-13664162 REVERSE LENGTH=130	-2.98074	-3.48967	5.53974	3.86867	0.774213	0.486762	0.855422	0.340333
Glyma.08G207700	AT1G80440.1|Symbols:|Galactose oxidase/kelch repeat superfamily protein|chr1:30241763-30242827 FORWARD LENGTH=354	-2.97663	-2.07893	68.9542	94.2366	3.16522	11.9805	7.96918	22.2931
Glyma.10G229400	AT4G28000.1|Symbols:|P-loop containing nucleoside triphosphate hydrolases superfamily protein|chr4:13925456-13929280 FORWARD LENGTH=830	-2.97603	-3.06118	116.779	97.9725	6.37353	12.4459	8.76291	11.7144
Glyma.15G256200	AT2G32190.1|Symbols:|unknown protein; BEST Arabidopsis thaliana protein match is: unknown protein (TAIR:AT2G32210.1); Has 218 Blast hits to 218 proteins in 24 species: Archae - 0; Bacteria - 0; Metazoa - 0; Fungi - 16; Plants - 202; Viruses - 0; Other Eukaryotes - 0 (source: NCBI BLink).|chr2:13674588-13675092 FORWARD LENGTH=71	-2.97284	-3.49197	1.19216	1.77294	0.0188021	0.218767	0	0.1519
Glyma.15G003100	AT1G62640.2|Symbols:KAS III|3-ketoacyl-acyl carrier protein synthase III|chr1:23192502-23194737 FORWARD LENGTH=404	-2.97	-3.11588	0.953009	1.0775	0.0604009	0.134336	0.0616471	0.119378
Glyma.08G352100	AT1G11330.1|Symbols:|S-locus lectin protein kinase family protein|chr1:3810372-3813416 FORWARD LENGTH=840	-2.96827	-2.35232	44.929	32.2578	4.74507	4.11449	1.6494	6.30571
Glyma.12G156900	AT1G53380.3|Symbols:|Plant protein of unknown function (DUF641)|chr1:19913341-19914702 REVERSE LENGTH=453	-2.96826	-2.86114	29.8552	32.0818	4.99546	4.09066	3.12286	4.40238
Glyma.06G290200	AT4G28400.1|Symbols:|Protein phosphatase 2C family protein|chr4:14048499-14050118 FORWARD LENGTH=283	-2.96781	-2.4999	13.1116	11.1489	1.46488	1.41695	0.941363	1.94695
Glyma.12G012600	NA	-2.96736	-3.4589	3.82708	3.94973	0.0940105	0.499018	0.0390688	0.353377
Glyma.17G030300	AT1G24020.2|Symbols:MLP423|MLP-like protein 423|chr1:8500653-8501458 REVERSE LENGTH=155	-2.96631	-4.15675	18.1727	19.535	0.133359	2.49342	0.156312	1.08755
Glyma.09G058900	AT5G57240.2|Symbols:ORP4C|OSBP(oxysterol binding protein)-related protein 4C|chr5:23193449-23195303 FORWARD LENGTH=379	-2.96476	-2.73608	1.69177	2.35427	1.1936	0.29527	1.19835	0.343988
Glyma.20G034200	AT5G39670.1|Symbols:|Calcium-binding EF-hand family protein|chr5:15883270-15883884 FORWARD LENGTH=204	-2.96247	-3.0232	36.415	22.5852	0.893465	2.89278	0.685365	2.76224
Glyma.13G279900	AT3G15500.1|Symbols:ATNAC3, ANAC055, NAC055, NAC3|NAC domain containing protein 3|chr3:5234731-5235882 FORWARD LENGTH=317	-2.95998	-2.13553	236.048	171.152	60.0433	21.9837	22.0368	38.9314
Glyma.06G191300	AT3G47730.1|Symbols:ATATH1, ATH1, ABCA2|ATP-binding cassette A2|chr3:17594342-17598828 REVERSE LENGTH=983	-2.95533	-2.7203	99.7933	93.2546	30.2235	12.0189	17.1278	14.1394
Glyma.15G219400	AT1G79280.2|Symbols:NUA|nuclear pore anchor|chr1:29819176-29832809 REVERSE LENGTH=2115	-2.95162	-3.25975	74.3703	72.3279	8.60102	9.34862	6.85827	7.56342
Glyma.13G293300	NA	-2.94567	-4.52394	2.42988	1.32388	0.112813	0.166513	0.019553	0.0537111
Glyma.05G131000	NA	-2.94389	-3.50671	7.00162	7.83086	0.0752084	1.00831	0.0195344	0.678322
Glyma.08G285900	AT1G60420.1|Symbols:|DC1 domain-containing protein|chr1:22261978-22264243 FORWARD LENGTH=578	-2.94279	-2.48179	699.434	351.56	71.4077	45.7149	146.463	62.9191
Glyma.15G158200	AT4G39720.1|Symbols:|VQ motif-containing protein|chr4:18429992-18430864 REVERSE LENGTH=290	-2.94233	-2.30181	31.096	11.9458	0.0188021	1.54566	0.198481	2.41339
Glyma.07G106000	AT5G37490.1|Symbols:|ARM repeat superfamily protein|chr5:14887744-14889051 FORWARD LENGTH=435	-2.93549	-2.78299	1.4793	0.610657	0.112813	0.0733744	0.0391059	0.0810108
Glyma.11G071700	AT2G18190.1|Symbols:|P-loop containing nucleoside triphosphate hydrolases superfamily protein|chr2:7914305-7915872 REVERSE LENGTH=494	-2.93506	-2.65429	123.912	86.6111	5.78388	11.3133	6.40955	13.7338
Glyma.13G066100	AT5G40010.1|Symbols:AATP1|AAA-ATPase 1|chr5:16020218-16021762 REVERSE LENGTH=514	-2.93226	-2.03079	82.2532	31.8497	0.471766	4.1632	0.685458	7.7572
Glyma.02G039000	AT3G26510.4|Symbols:|Octicosapeptide/Phox/Bem1p family protein|chr3:9711886-9712588 REVERSE LENGTH=196	-2.92856	-2.41955	360.835	407.579	28.3719	53.5344	4.8327	76.1915
novel.351	#N/A	-2.92771	-2.89441	1.24767	3.84451	0.655856	0.498914	0.410371	0.506165
Glyma.11G017500	AT4G23880.1|Symbols:|unknown protein; Has 73 Blast hits to 69 proteins in 22 species: Archae - 0; Bacteria - 4; Metazoa - 9; Fungi - 2; Plants - 18; Viruses - 0; Other Eukaryotes - 40 (source: NCBI BLink).|chr4:12415789-12416388 REVERSE LENGTH=199	-2.92724	-3.68891	20.1861	12.8746	0.762581	1.6887	0.16085	0.982575
Glyma.01G203400	AT4G17090.1|Symbols:CT-BMY, BAM3, BMY8|chloroplast beta-amylase|chr4:9605266-9607250 REVERSE LENGTH=548	-2.92547	-2.58813	384.384	456.063	25.9573	60.0226	25.0921	75.8564
Glyma.11G218900	AT2G28930.2|Symbols:APK1B, PK1B|protein kinase 1B|chr2:12424551-12426565 FORWARD LENGTH=412	-2.92308	-2.80297	6.93347	4.07219	0.0940105	0.526554	0.0992404	0.581545
Glyma.06G195100	AT1G08570.1|Symbols:ACHT4|atypical CYS HIS rich thioredoxin 4|chr1:2713059-2714312 FORWARD LENGTH=275	-2.92151	-2.09251	16.8539	18.3684	0.157393	2.41139	0.157862	4.28746
Glyma.08G119200	AT1G12280.1|Symbols:|LRR and NB-ARC domains-containing disease resistance protein|chr1:4174875-4177559 REVERSE LENGTH=894	-2.91737	-2.7061	10.8031	7.2582	0.556201	0.95152	1.01797	1.11401
Glyma.15G159600	NA	-2.9171	-3.93813	1.34393	0.886875	0	0.111704	0.0195344	0.0535557
Glyma.04G099200	AT1G22470.1|Symbols:|unknown protein; BEST Arabidopsis thaliana protein match is: unknown protein (TAIR:AT1G72240.1); Has 1693 Blast hits to 236 proteins in 54 species: Archae - 0; Bacteria - 8; Metazoa - 451; Fungi - 116; Plants - 94; Viruses - 2; Other Eukaryotes - 1022 (source: NCBI BLink).|chr1:7932908-7933348 REVERSE LENGTH=146	-2.91551	-2.76985	22.9599	8.23484	0.188021	1.08215	0.297628	1.18998
Glyma.19G167300	AT4G08850.1|Symbols:|Leucine-rich repeat receptor-like protein kinase family protein|chr4:5636693-5640496 REVERSE LENGTH=1045	-2.91441	-3.14926	4.7428	2.29585	0.0782839	0.301945	0.163857	0.2541
Glyma.13G028100	AT5G17680.1|Symbols:|disease resistance protein (TIR-NBS-LRR class), putative|chr5:5822999-5827153 FORWARD LENGTH=1294	-2.91429	-3.1259	121.037	77.862	4.11313	10.3086	3.38624	8.90016
Glyma.01G098200	NA	-2.90699	-2.89098	9.95363	2.52522	0.0376042	0.32922	0.0195344	0.334178
Glyma.09G210600	AT3G07040.1|Symbols:RPM1, RPS3|NB-ARC domain-containing disease resistance protein|chr3:2226244-2229024 REVERSE LENGTH=926	-2.90467	-3.49067	38.5445	17.988	1.61261	2.39387	1.33947	1.59376
Glyma.13G152800	NA	-2.90195	-3.01622	26.6826	13.3594	0.479248	1.77647	1.06713	1.63882
Glyma.07G137900	NA	-2.9001	-2.4036	0.594242	1.66949	0.0577378	0.214805	0.0781375	0.313811
Glyma.02G216200	AT2G38465.1|Symbols:|unknown protein; FUNCTIONS IN: molecular_function unknown; INVOLVED IN: biological_process unknown; LOCATED IN: plasma membrane; EXPRESSED IN: 21 plant structures; EXPRESSED DURING: 11 growth stages; Has 16 Blast hits to 16 proteins in 8 species: Archae - 0; Bacteria - 0; Metazoa - 0; Fungi - 0; Plants - 16; Viruses - 0; Other Eukaryotes - 0 (source: NCBI BLink).|chr2:1610639…	-2.89747	-2.71409	0.796631	1.15163	0.157487	0.148522	0.550248	0.170322
Glyma.08G200700	AT3G16500.1|Symbols:PAP1, IAA26|phytochrome-associated protein 1|chr3:5612801-5614208 REVERSE LENGTH=269	-2.89654	-2.44088	5.03823	5.013	0.626778	0.669077	0.505148	0.923122
Glyma.18G046400	AT5G40380.1|Symbols:CRK42|cysteine-rich RLK (RECEPTOR-like protein kinase) 42|chr5:16152121-16155038 FORWARD LENGTH=651	-2.89324	-3.24526	8.75783	6.7907	0.26938	0.910477	0.768152	0.703476
Glyma.13G234400	AT1G61560.1|Symbols:MLO6, ATMLO6|Seven transmembrane MLO family protein|chr1:22708875-22712032 REVERSE LENGTH=583	-2.89021	-2.21718	7.31529	2.53013	0.29649	0.339023	0.416421	0.540877
Glyma.11G225600	AT3G55700.1|Symbols:|UDP-Glycosyltransferase superfamily protein|chr3:20671202-20673278 FORWARD LENGTH=460	-2.88726	-2.39027	47.3109	48.2427	3.63879	6.52175	5.20478	9.1883
Glyma.16G115600	AT1G13410.1|Symbols:|Tetratricopeptide repeat (TPR)-like superfamily protein|chr1:4601526-4603174 FORWARD LENGTH=474	-2.88579	-2.10613	50.5025	36.2624	3.77954	4.90017	5.12209	8.39853
Glyma.08G042100	AT1G25340.1|Symbols:MYB116, AtMYB116|myb domain protein 116|chr1:8885210-8886271 FORWARD LENGTH=283	-2.88036	-2.31421	53.0348	21.5559	0.777862	2.92152	0.859959	4.32336
Glyma.02G057400	AT5G66760.1|Symbols:SDH1-1|succinate dehydrogenase 1-1|chr5:26653776-26657224 FORWARD LENGTH=634	-2.87922	-2.26515	203.391	247.958	21.5319	33.6961	82.5182	51.5939
Glyma.02G248000	AT3G55470.2|Symbols:|Calcium-dependent lipid-binding (CaLB domain) family protein|chr3:20564356-20566092 FORWARD LENGTH=155	-2.87914	-3.99988	3.88231	2.45186	0.0205461	0.323901	0	0.140833
Glyma.04G223700	AT3G10870.1|Symbols:MES17, ATMES17|methyl esterase 17|chr3:3401228-3402612 REVERSE LENGTH=276	-2.87613	-4.4821	2.30804	4.25187	0.158312	0.57427	0.123257	0.182899
Glyma.10G253100	AT4G38830.1|Symbols:CRK26|cysteine-rich RLK (RECEPTOR-like protein kinase) 26|chr4:18122339-18124943 FORWARD LENGTH=665	-2.87613	-3.68091	14.5227	8.916	2.28916	1.20346	0.317218	0.676598
Glyma.08G125100	AT5G36110.1|Symbols:CYP716A1|cytochrome P450, family 716, subfamily A, polypeptide 1|chr5:14195377-14197613 FORWARD LENGTH=477	-2.87575	-2.66756	10.3798	14.6394	2.34354	1.98554	1.3151	2.31094
Glyma.01G137500	AT2G45210.1|Symbols:|SAUR-like auxin-responsive protein family|chr2:18641884-18642372 FORWARD LENGTH=162	-2.87209	-2.96245	4.99097	3.01694	0.255492	0.405567	0.33679	0.377288
Glyma.07G093900	AT1G73805.1|Symbols:|Calmodulin binding protein-like|chr1:27745761-27749178 REVERSE LENGTH=451	-2.87204	-3.11511	15.7832	12.2745	0.310885	1.6655	0.468937	1.40345
Glyma.14G103100	AT1G80840.1|Symbols:WRKY40, ATWRKY40|WRKY DNA-binding protein 40|chr1:30383834-30385356 FORWARD LENGTH=302	-2.87152	-2.61729	44.2605	6.70167	2.74815	0.914127	4.48465	1.07277
Glyma.04G209800	AT2G01170.1|Symbols:BAT1|bidirectional amino acid transporter 1|chr2:102364-104462 REVERSE LENGTH=516	-2.86914	-3.09963	6.60276	7.75348	0.676084	1.05707	0.342748	0.911646
Glyma.19G239000	AT1G54730.2|Symbols:|Major facilitator superfamily protein|chr1:20424471-20429978 FORWARD LENGTH=470	-2.86888	-2.69639	27.0154	15.4676	0.786233	2.11383	1.06436	2.37608
Glyma.18G300500	AT2G43120.1|Symbols:|RmlC-like cupins superfamily protein|chr2:17927339-17928871 FORWARD LENGTH=321	-2.867	-2.48446	29.4562	29.9074	2.79924	4.09608	2.20551	5.33228
Glyma.06G295400	NA	-2.8623	-2.91727	37.053	25.2934	1.10847	3.46706	0.599869	3.32728
Glyma.16G039300	AT5G04885.1|Symbols:|Glycosyl hydrolase family protein|chr5:1423369-1426628 FORWARD LENGTH=665	-2.85956	-2.33766	1.96508	39.2387	3.12777	5.40503	2.40825	7.73545
Glyma.16G041200	AT5G18170.1|Symbols:GDH1|glutamate dehydrogenase 1|chr5:6006172-6008248 FORWARD LENGTH=411	-2.85231	-2.76481	79.4455	120.247	26.6431	16.6452	29.0525	17.6829
Glyma.09G123800	AT1G70680.1|Symbols:|Caleosin-related family protein|chr1:26647341-26648541 FORWARD LENGTH=192	-2.8513	-2.25348	324.699	383.913	21.4513	53.1888	21.9764	80.5151
Glyma.08G333400	AT4G26510.2|Symbols:UKL4|uridine kinase-like 4|chr4:13384503-13387920 FORWARD LENGTH=469	-2.85021	-2.15823	7.69091	17.4695	3.7256	2.42234	4.51914	3.89978
Glyma.03G134800	AT2G41640.1|Symbols:|Glycosyltransferase family 61 protein|chr2:17360654-17362391 FORWARD LENGTH=500	-2.84784	-3.31438	10.1271	4.15027	3.54932	0.569368	4.20952	0.401821
Glyma.09G062400	AT5G06710.1|Symbols:HAT14|homeobox from Arabidopsis thaliana|chr5:2068305-2070284 REVERSE LENGTH=336	-2.84776	-3.12006	10.3699	4.50458	0.134278	0.613592	0.177396	0.505699
Glyma.05G059300	AT4G16600.1|Symbols:|Nucleotide-diphospho-sugar transferases superfamily protein|chr4:9350039-9352707 FORWARD LENGTH=494	-2.84436	-2.68795	31.8507	32.5729	13.0536	4.52949	1.95784	5.04856
Glyma.15G042500	AT2G28630.1|Symbols:KCS12|3-ketoacyl-CoA synthase 12|chr2:12275719-12277149 REVERSE LENGTH=476	-2.84351	-2.71352	0.333669	2.5427	0.283776	0.347107	0	0.380366
Glyma.17G042300	AT4G04450.1|Symbols:WRKY42, AtWRKY42|WRKY family transcription factor|chr4:2218379-2221113 FORWARD LENGTH=528	-2.84262	-5.12806	1.50726	2.01914	0.15698	0.274776	0.195511	0.0535557
Glyma.01G224800	AT4G11070.1|Symbols:WRKY41, AtWRKY41|WRKY family transcription factor|chr4:6759303-6760763 FORWARD LENGTH=313	-2.84057	-4.30156	101.174	68.742	3.51913	9.58883	1.87935	3.48963
Glyma.13G225700	AT4G18880.1|Symbols:AT-HSFA4A, HSF A4A|heat shock transcription factor A4A|chr4:10347769-10349051 REVERSE LENGTH=401	-2.84036	-2.83863	76.2122	53.2105	3.60801	7.42535	3.36911	7.43224
Glyma.13G036600	AT1G77000.2|Symbols:SKP2B|RNI-like superfamily protein|chr1:28940888-28942401 FORWARD LENGTH=360	-2.83729	-2.2194	2.55291	11.5726	1.33622	1.61559	1.30195	2.46027
Glyma.10G186800	AT3G23240.1|Symbols:ERF1, ATERF1|ethylene response factor 1|chr3:8295705-8296361 FORWARD LENGTH=218	-2.83576	-2.26921	15.797	4.12085	0.116301	0.569473	0.156368	0.846032
Glyma.08G133100	NA	-2.83567	-2.58861	7.4588	2.68536	0.0564063	0.371356	0.0586031	0.444522
Glyma.20G111800	AT5G04760.1|Symbols:|Duplicated homeodomain-like superfamily protein|chr5:1373752-1374529 REVERSE LENGTH=215	-2.83455	-2.6338	9.66081	6.73425	2.49393	0.947866	3.01447	1.07481
Glyma.02G158700	AT5G42800.1|Symbols:DFR, TT3, M318|dihydroflavonol 4-reductase|chr5:17164296-17165864 REVERSE LENGTH=382	-2.83452	-2.44102	8.61657	7.03942	1.06991	0.981922	1.33347	1.29071
Glyma.14G016400	AT5G55560.1|Symbols:|Protein kinase superfamily protein|chr5:22506477-22507757 REVERSE LENGTH=314	-2.83194	-2.34727	0.732666	1.90176	0.118551	0.263094	0.0391059	0.368099
Glyma.03G143700	AT5G06900.1|Symbols:CYP93D1|cytochrome P450, family 93, subfamily D, polypeptide 1|chr5:2136160-2137925 REVERSE LENGTH=507	-2.83104	-2.28472	17.3053	23.6317	0.0598943	3.31154	0.0210471	4.85651
novel.710	#N/A	-2.82928	-2.71927	40.3824	64.4394	4.00717	9.05722	1.09428	9.78883
Glyma.18G287200	AT2G37430.1|Symbols:|C2H2 and C2HC zinc fingers superfamily protein|chr2:15706454-15706990 FORWARD LENGTH=178	-2.82899	-2.43748	4.09418	6.71166	0.469291	0.937596	1.57397	1.23209
Glyma.07G003100	NA	-2.82257	-2.30781	1.67402	0.957872	0.481181	0.129696	0.398474	0.190889
Glyma.17G111400	AT5G20250.4|Symbols:DIN10|Raffinose synthase family protein|chr5:6833730-6836635 FORWARD LENGTH=844	-2.81873	-2.00033	145.906	160.244	11.9241	22.7022	8.40199	40.035
Glyma.U035000	NA	-2.81604	-2.6397	6.22202	7.9477	0.746885	1.12075	0.828249	1.26211
novel.847	#N/A	-2.81513	-3.16229	0.901035	0.948032	0.206823	0.127923	0	0.0985
Glyma.15G142200	NA	-2.80959	-2.12673	9.36014	12.2179	0.150417	1.73501	0.587544	2.80156
Glyma.20G205600	AT3G23100.2|Symbols:XRCC4|homolog of human DNA ligase iv-binding protein XRCC4|chr3:8220721-8221991 FORWARD LENGTH=264	-2.80792	-2.87583	1.03874	1.72305	0.314373	0.240565	0.380341	0.224921
Glyma.08G085700	NA	-2.80781	-4.18746	10.0068	10.125	0.095342	1.43912	0.27363	0.544532
Glyma.16G220900	AT2G38600.1|Symbols:|HAD superfamily, subfamily IIIB acid phosphatase|chr2:16145907-16146857 FORWARD LENGTH=251	-2.80688	-2.85767	41.1721	25.4074	2.90158	3.62486	2.926	3.4928
Glyma.19G098800	AT1G60690.1|Symbols:|NAD(P)-linked oxidoreductase superfamily protein|chr1:22349892-22351668 REVERSE LENGTH=345	-2.80558	-2.19607	6.19055	1.2007	0	0.163124	0.160832	0.259633
Glyma.05G029000	AT5G15130.1|Symbols:WRKY72, ATWRKY72|WRKY DNA-binding protein 72|chr5:4904426-4906879 FORWARD LENGTH=548	-2.80389	-2.5305	3.27529	2.08457	0.412791	0.290473	0.823804	0.357978
novel.349	#N/A	-2.79879	-3.55174	1.29947	4.1097	0.526841	0.581416	0.136852	0.350033
Glyma.19G011700	AT3G01420.1|Symbols:ALPHA-DOX1, DOX1, DIOX1, PADOX-1|Peroxidase superfamily protein|chr3:159689-162726 REVERSE LENGTH=639	-2.79845	-2.33336	71.1732	37.7096	1.05818	5.41499	0.59985	7.51968
Glyma.02G094500	AT2G28710.1|Symbols:|C2H2-type zinc finger family protein|chr2:12322974-12323444 FORWARD LENGTH=156	-2.79607	-2.65921	7.02972	2.86484	0.160975	0.405984	0.177378	0.443421
Glyma.06G100900	AT1G35210.1|Symbols:|unknown protein; FUNCTIONS IN: molecular_function unknown; INVOLVED IN: biological_process unknown; LOCATED IN: chloroplast; EXPRESSED IN: 14 plant structures; EXPRESSED DURING: 9 growth stages; CONTAINS InterPro DOMAIN/s: Protein of unknown function DUF740 (InterPro:IPR008004); BEST Arabidopsis thaliana protein match is: unknown protein (TAIR:AT1G22470.1); Has 83 Blast hits …	-2.79583	-2.8263	49.0667	18.1359	0.263229	2.59861	1.04047	2.52969
Glyma.02G195000	AT5G06510.2|Symbols:NF-YA10|nuclear factor Y, subunit A10|chr5:1985439-1986591 FORWARD LENGTH=269	-2.79578	-3.0317	2.53085	3.38743	5.60137	0.484155	7.20924	0.414767
Glyma.07G098900	NA	-2.79477	-4.74365	15.4384	10.3855	0.369636	1.48861	0.664318	0.373899
Glyma.06G123800	AT1G78780.2|Symbols:|pathogenesis-related family protein|chr1:29621447-29622431 REVERSE LENGTH=238	-2.79	-2.19476	17.6102	9.46541	0.896953	1.36079	1.58747	2.07784
Glyma.01G108700	AT3G54040.1|Symbols:|PAR1 protein|chr3:20014032-20015299 REVERSE LENGTH=183	-2.78845	-3.17756	136.298	50.0512	9.7459	7.23423	6.78943	5.53528
Glyma.13G266100	AT3G14840.2|Symbols:|Leucine-rich repeat transmembrane protein kinase|chr3:4988271-4993891 FORWARD LENGTH=1020	-2.78772	-3.29019	56.6491	96.489	15.1735	13.9692	5.50503	9.84835
Glyma.08G211800	AT1G52565.1|Symbols:|unknown protein; FUNCTIONS IN: molecular_function unknown; INVOLVED IN: biological_process unknown; LOCATED IN: endomembrane system; BEST Arabidopsis thaliana protein match is: unknown protein (TAIR:AT3G15760.1); Has 35333 Blast hits to 34131 proteins in 2444 species: Archae - 798; Bacteria - 22429; Metazoa - 974; Fungi - 991; Plants - 531; Viruses - 0; Other Eukaryotes - 961…	-2.78706	-2.53331	5.02252	3.06273	0.272868	0.433989	0.236111	0.525844
Glyma.14G049000	AT1G05010.1|Symbols:EFE, ACO4, EAT1|ethylene-forming enzyme|chr1:1431419-1432695 REVERSE LENGTH=323	-2.78564	-6.69885	10.8036	2.44571	1.20508	0.347629	0.533795	0.0178001
Glyma.20G237200	AT1G56220.1|Symbols:|Dormancy/auxin associated family protein|chr1:21043414-21044469 FORWARD LENGTH=137	-2.7831	-2.28323	215.597	315.804	9.81425	45.8685	7.41301	64.8786
Glyma.14G118200	AT1G77000.2|Symbols:SKP2B|RNI-like superfamily protein|chr1:28940888-28942401 FORWARD LENGTH=360	-2.7806	-2.75278	11.9204	15.0356	4.81099	2.18256	5.22275	2.2179
Glyma.02G268200	AT1G05010.1|Symbols:EFE, ACO4, EAT1|ethylene-forming enzyme|chr1:1431419-1432695 REVERSE LENGTH=323	-2.77904	-2.306	14.6327	2.90935	0.169219	0.410522	0.195437	0.581065
Glyma.02G010900	AT2G47260.1|Symbols:WRKY23, ATWRKY23|WRKY DNA-binding protein 23|chr2:19405045-19406446 REVERSE LENGTH=337	-2.77768	-2.18792	8.54998	11.2744	2.93329	1.64364	1.89735	2.47115
Glyma.03G046000	AT1G58170.1|Symbols:|Disease resistance-responsive (dirigent-like protein) family protein|chr1:21536188-21536745 FORWARD LENGTH=185	-2.77468	-3.34831	4.98513	4.45556	0	0.644724	0.0195344	0.428077
Glyma.18G230800	AT4G11610.1|Symbols:|C2 calcium/lipid-binding plant phosphoribosyltransferase family protein|chr4:7013956-7017846 REVERSE LENGTH=1011	-2.77457	-2.82447	35.857	27.3649	6.47832	3.99183	7.95652	3.84038
Glyma.06G255700	AT4G27280.1|Symbols:|Calcium-binding EF-hand family protein|chr4:13663770-13664162 REVERSE LENGTH=130	-2.77405	-2.31057	1.98867	1.41031	0.296584	0.197751	0.772746	0.275244
Glyma.06G263100	AT5G54570.1|Symbols:BGLU41|beta glucosidase 41|chr5:22167636-22170235 REVERSE LENGTH=535	-2.77213	-2.97285	0.318393	4.00406	0.941339	0.585063	1.0824	0.505277
Glyma.05G180200	AT4G39790.1|Symbols:|Protein of unknown function (DUF630 and DUF632)|chr4:18462316-18464584 REVERSE LENGTH=657	-2.7656	-2.23549	3.3853	3.57591	0.188021	0.521651	0.156405	0.753843
Glyma.12G185400	AT2G27480.1|Symbols:|Calcium-binding EF-hand family protein|chr2:11746811-11747885 FORWARD LENGTH=228	-2.76554	-2.14772	19.7423	14.048	2.41422	2.05714	1.7066	3.16884
Glyma.13G152900	AT1G65890.1|Symbols:AAE12|acyl activating enzyme 12|chr1:24512598-24514611 REVERSE LENGTH=578	-2.76214	-3.02411	58.2369	25.6764	1.98215	3.77182	3.64648	3.1496
Glyma.15G160900	AT5G41750.2|Symbols:|Disease resistance protein (TIR-NBS-LRR class) family|chr5:16694047-16697527 FORWARD LENGTH=1068	-2.75999	-3.09801	7.15846	5.05475	0.811217	0.741357	0.27505	0.582433
Glyma.17G088500	AT5G33320.1|Symbols:CUE1, PPT, ARAPPT|Glucose-6-phosphate/phosphate translocator-related|chr5:12588950-12591408 FORWARD LENGTH=408	-2.75786	-2.05106	28.5131	10.2153	6.2949	1.50847	12.7659	2.4633
Glyma.08G103400	AT1G67480.2|Symbols:|Galactose oxidase/kelch repeat superfamily protein|chr1:25277294-25278529 FORWARD LENGTH=376	-2.75715	-2.66589	461.559	382.42	190.938	56.5591	200.04	60.2664
Glyma.02G108700	AT3G29000.1|Symbols:|Calcium-binding EF-hand family protein|chr3:11005791-11006375 FORWARD LENGTH=194	-2.75039	-2.41474	2.20802	2.30416	0.0577378	0.339179	0.1593	0.4298
Glyma.11G124500	AT3G54420.1|Symbols:ATEP3, ATCHITIV, CHIV, EP3|homolog of carrot EP3-3 chitinase|chr3:20145935-20147034 FORWARD LENGTH=273	-2.75003	-2.06987	24.4309	37.2789	3.1429	5.53369	3.73739	8.84102
Glyma.11G221200	AT3G55560.1|Symbols:AGF2, AHL15|AT-hook protein of GA feedback 2|chr3:20604904-20605836 REVERSE LENGTH=310	-2.74974	-2.74926	7.34493	13.4194	1.05406	1.99346	0.787816	1.99319
Glyma.19G166800	AT1G04010.1|Symbols:PSAT1, ATPSAT1|phospholipid sterol acyl transferase 1|chr1:1031703-1036128 REVERSE LENGTH=633	-2.74915	-2.24004	46.3415	31.1801	5.01794	4.63447	6.58232	6.59145
Glyma.02G145400	NA	-2.74751	-2.25281	18.6667	22.4225	0.706712	3.32417	0.891446	4.70011
Glyma.15G170900	AT5G57000.1|Symbols:|unknown protein; FUNCTIONS IN: molecular_function unknown; INVOLVED IN: biological_process unknown; LOCATED IN: cellular_component unknown; EXPRESSED IN: 24 plant structures; EXPRESSED DURING: 15 growth stages; BEST Arabidopsis thaliana protein match is: unknown protein (TAIR:AT1G72690.1); Has 153 Blast hits to 116 proteins in 29 species: Archae - 0; Bacteria - 6; Metazoa - 3…	-2.74729	-2.4302	30.4151	34.6204	1.51276	5.1409	0.532096	6.42897
Glyma.02G008000	AT2G47000.1|Symbols:MDR4, PGP4, ABCB4, ATPGP4|ATP binding cassette subfamily B4|chr2:19310008-19314750 REVERSE LENGTH=1286	-2.7441	-2.53558	251.469	144.203	23.112	21.5195	29.4465	24.8734
Glyma.02G217400	AT4G37900.1|Symbols:|Protein of unknown function (duplicated DUF1399)|chr4:17821737-17824445 REVERSE LENGTH=787	-2.74357	-2.74279	45.6633	40.694	6.60607	6.06874	6.26514	6.06106
Glyma.17G046800	AT5G20740.1|Symbols:|Plant invertase/pectin methylesterase inhibitor superfamily protein|chr5:7025867-7026484 REVERSE LENGTH=205	-2.7412	-2.47688	0.281205	2.13598	0.296172	0.313836	0.279625	0.3824
Glyma.02G104300	AT2G15490.3|Symbols:UGT73B4|UDP-glycosyltransferase 73B4|chr2:6761750-6763398 FORWARD LENGTH=481	-2.74048	-2.6555	400.867	177.624	51.6911	26.5692	28.3867	28.1772
Glyma.03G219100	AT2G47430.1|Symbols:CKI1|Signal transduction histidine kinase|chr2:19459167-19463122 REVERSE LENGTH=1122	-2.73722	-2.05325	122.724	175.607	37.1792	26.3319	30.7943	42.2999
Glyma.01G004200	AT4G26220.1|Symbols:|S-adenosyl-L-methionine-dependent methyltransferases superfamily protein|chr4:13284179-13285146 FORWARD LENGTH=232	-2.73687	-2.75551	218.343	122.575	5.21732	18.3747	5.53801	18.1505
Glyma.17G030100	AT1G24020.2|Symbols:MLP423|MLP-like protein 423|chr1:8500653-8501458 REVERSE LENGTH=155	-2.73	-3.789	95.1227	50.4011	3.56006	7.59229	3.56061	3.64882
Glyma.02G262500	AT2G40300.1|Symbols:ATFER4, FER4|ferritin 4|chr2:16831501-16833214 REVERSE LENGTH=259	-2.72822	-2.06313	25.1491	24.284	11.278	3.66334	9.40331	5.80351
Glyma.13G302700	AT1G03495.1|Symbols:|HXXXD-type acyl-transferase family protein|chr1:873436-874832 FORWARD LENGTH=465	-2.72786	-3.8236	2.41271	1.50205	0.189765	0.221479	0	0.0989663
Glyma.15G082100	AT2G27430.1|Symbols:|ARM repeat superfamily protein|chr2:11729914-11733170 REVERSE LENGTH=438	-2.72522	-5.23576	1.40986	0.886728	0	0.127923	0	0.0179555
Glyma.17G098100	AT5G62550.1|Symbols:|unknown protein; FUNCTIONS IN: molecular_function unknown; INVOLVED IN: biological_process unknown; LOCATED IN: plasma membrane; EXPRESSED IN: 17 plant structures; EXPRESSED DURING: 9 growth stages; Has 14949 Blast hits to 9947 proteins in 971 species: Archae - 43; Bacteria - 3248; Metazoa - 4424; Fungi - 1542; Plants - 562; Viruses - 55; Other Eukaryotes - 5075 (source: NCBI…	-2.72516	-2.14537	156.006	219.856	8.62983	33.2426	4.97465	49.6982
Glyma.13G243000	AT1G61105.1|Symbols:|Toll-Interleukin-Resistance (TIR) domain family protein|chr1:22513616-22514492 REVERSE LENGTH=188	-2.71966	-7.22995	0.982863	1.01678	0.136847	0.148939	0.201413	0
Glyma.08G191300	AT4G33050.3|Symbols:EDA39|calmodulin-binding family protein|chr4:15944604-15946736 REVERSE LENGTH=488	-2.71627	-2.35422	1.58827	1.49309	0.0205461	0.220905	0.0976905	0.287244
Glyma.14G054800	AT3G56200.1|Symbols:|Transmembrane amino acid transporter family protein|chr3:20850087-20851779 FORWARD LENGTH=435	-2.71603	-2.61997	104.99	220.506	25.6243	33.5487	28.5318	35.864
Glyma.20G177000	AT1G34340.1|Symbols:|alpha/beta-Hydrolases superfamily protein|chr1:12530936-12534031 FORWARD LENGTH=530	-2.71332	-2.50595	2.89647	1.61363	1.35892	0.240983	1.88379	0.272788
Glyma.20G129900	AT2G15220.1|Symbols:|Plant basic secretory protein (BSP) family protein|chr2:6608689-6609366 FORWARD LENGTH=225	-2.70858	-2.31441	196.328	247.965	16.7908	37.9259	19.5256	49.8414
Glyma.02G183400	NA	-2.70774	-2.64761	6.69515	6.74424	1.11262	1.03209	0.66301	1.06991
Glyma.07G076600	AT2G45760.1|Symbols:BAP2, BAL|BON association protein 2|chr2:18847125-18847748 REVERSE LENGTH=207	-2.70688	-3.84312	31.2529	17.0395	4.7823	2.59726	1.19266	1.18411
Glyma.01G007500	AT5G25930.1|Symbols:|Protein kinase family protein with leucine-rich repeat domain|chr5:9050880-9053978 FORWARD LENGTH=1005	-2.70606	-3.72582	15.4189	10.6066	0.558451	1.62471	0.156312	0.799733
Glyma.17G053600	AT4G33050.3|Symbols:EDA39|calmodulin-binding family protein|chr4:15944604-15946736 REVERSE LENGTH=488	-2.70351	-3.02131	52.7731	24.122	0.433337	3.69797	0.416403	2.96876
Glyma.09G092100	AT5G11090.1|Symbols:|serine-rich protein-related|chr5:3524796-3525449 FORWARD LENGTH=217	-2.70346	-2.22492	3.16627	5.95238	1.2092	0.908965	1.26411	1.2657
Glyma.09G182100	AT1G18390.2|Symbols:|Protein kinase superfamily protein|chr1:6327463-6329935 FORWARD LENGTH=654	-2.70255	-2.13527	2.30314	2.94742	1.20822	0.449788	0.493102	0.664066
Glyma.15G038400	AT1G07620.1|Symbols:ATOBGM|GTP-binding protein Obg/CgtA|chr1:2344556-2346374 REVERSE LENGTH=552	-2.70238	-2.76747	18.3112	13.459	6.47494	2.06731	4.86691	1.95713
Glyma.16G054400	AT5G13080.1|Symbols:WRKY75, ATWRKY75|WRKY DNA-binding protein 75|chr5:4149928-4151019 REVERSE LENGTH=145	-2.702	-2.60865	16.3096	7.38804	0.15308	1.13013	0.258634	1.1966
Glyma.11G049100	NA	-2.70095	-2.99488	0.855427	3.49577	0	0.530361	0	0.431155
Glyma.03G056900	AT2G38250.1|Symbols:|Homeodomain-like superfamily protein|chr2:16018384-16019500 FORWARD LENGTH=289	-2.69981	-2.40636	3.44202	3.27365	0.583848	0.496828	0.711173	0.615155
Glyma.14G193500	AT5G58730.1|Symbols:|pfkB-like carbohydrate kinase family protein|chr5:23723627-23725324 REVERSE LENGTH=353	-2.69825	-2.07798	18.391	23.726	5.98677	3.6525	7.78143	5.61475
Glyma.19G221800	AT4G01700.1|Symbols:|Chitinase family protein|chr4:732413-733487 REVERSE LENGTH=280	-2.69663	-2.21844	5.10972	1.95298	0.17537	0.296365	0.294751	0.423067
Glyma.07G089800	AT3G26300.1|Symbols:CYP71B34|cytochrome P450, family 71, subfamily B, polypeptide 34|chr3:9639199-9640866 REVERSE LENGTH=500	-2.69426	-2.94824	43.0102	44.2093	5.79438	6.82689	4.23208	5.72585
Glyma.20G245100	AT2G18950.1|Symbols:HPT1, TPT1, ATHPT, VTE2|homogentisate phytyltransferase 1|chr2:8207491-8210047 FORWARD LENGTH=393	-2.69309	-3.07349	46.3155	39.9379	3.86249	6.16991	3.45911	4.75962
Glyma.02G059500	AT4G36850.1|Symbols:|PQ-loop repeat family protein / transmembrane family protein|chr4:17353415-17355822 REVERSE LENGTH=392	-2.6928	-2.4989	372.397	486.642	71.8328	75.2584	97.4481	86.1073
Glyma.12G103600	AT4G27280.1|Symbols:|Calcium-binding EF-hand family protein|chr4:13663770-13664162 REVERSE LENGTH=130	-2.69189	-3.07946	19.4877	4.27653	0.909984	0.648376	2.57414	0.496977
Glyma.20G062000	AT5G47650.1|Symbols:ATNUDT2, ATNUDX2, NUDT2|nudix hydrolase homolog 2|chr5:19310391-19312084 REVERSE LENGTH=278	-2.69172	-3.25654	43.0396	22.5221	5.38267	3.47623	1.51972	2.35037
Glyma.08G142400	AT5G64810.1|Symbols:WRKY51, ATWRKY51|WRKY DNA-binding protein 51|chr5:25908415-25909687 FORWARD LENGTH=194	-2.68981	-2.25688	114.5	83.496	9.07908	12.9347	7.92443	17.4272
Glyma.11G179300	AT5G22140.1|Symbols:|FAD/NAD(P)-binding oxidoreductase family protein|chr5:7340284-7341657 REVERSE LENGTH=365	-2.68876	-2.3457	108.283	80.5263	19.0844	12.4851	11.67	15.81
Glyma.19G019200	AT5G62670.1|Symbols:AHA11, HA11|H(+)-ATPase 11|chr5:25159495-25164957 FORWARD LENGTH=956	-2.68541	-2.38855	9.92117	16.1494	0.939631	2.51198	1.06578	3.09304
Glyma.13G133100	AT3G53600.1|Symbols:|C2H2-type zinc finger family protein|chr3:19875532-19876059 FORWARD LENGTH=175	-2.68494	-3.03166	13.3483	4.06859	0.425536	0.625325	0.463147	0.495622
Glyma.07G243900	AT1G24020.2|Symbols:MLP423|MLP-like protein 423|chr1:8500653-8501458 REVERSE LENGTH=155	-2.68424	-2.58741	82.1541	40.3816	1.04781	6.27171	0.739728	6.69383
Glyma.13G132400	AT3G53620.1|Symbols:AtPPa4, PPa4|pyrophosphorylase 4|chr3:19881491-19883308 FORWARD LENGTH=216	-2.68299	-2.34408	72.8671	84.41	24.2756	13.14	23.436	16.6199
Glyma.03G036100	NA	-2.67702	-2.40035	0.708203	1.10719	0.476361	0.168443	0.616303	0.206233
Glyma.12G046800	AT5G66580.1|Symbols:|unknown protein; FUNCTIONS IN: molecular_function unknown; INVOLVED IN: N-terminal protein myristoylation; LOCATED IN: cellular_component unknown; BEST Arabidopsis thaliana protein match is: unknown protein (TAIR:AT3G50800.1); Has 1807 Blast hits to 1807 proteins in 277 species: Archae - 0; Bacteria - 0; Metazoa - 736; Fungi - 347; Plants - 385; Viruses - 0; Other Eukaryotes …	-2.67693	-2.23018	47.1532	26.0647	5.06953	4.06542	10.1484	5.52681
Glyma.16G043200	AT3G04070.1|Symbols:anac047, NAC047|NAC domain containing protein 47|chr3:1061573-1062976 REVERSE LENGTH=359	-2.67561	-2.23663	103.4	109.816	2.69114	17.1859	2.00362	23.3093
Glyma.07G262700	AT1G62300.1|Symbols:WRKY6, ATWRKY6|WRKY family transcription factor|chr1:23016887-23019155 REVERSE LENGTH=553	-2.67318	-2.96776	10.225	8.24791	1.71619	1.28481	0.574358	1.04443
Glyma.18G187300	AT5G02090.1|Symbols:|unknown protein; Has 30 Blast hits to 30 proteins in 10 species: Archae - 0; Bacteria - 0; Metazoa - 0; Fungi - 0; Plants - 30; Viruses - 0; Other Eukaryotes - 0 (source: NCBI BLink).|chr5:412350-412607 REVERSE LENGTH=85	-2.6731	-2.87372	6.56592	6.09639	0.578491	0.953447	0.24205	0.818999
Glyma.17G039200	AT3G53480.1|Symbols:PIS1, PDR9, ATPDR9, ABCG37|pleiotropic drug resistance 9|chr3:19825366-19831644 FORWARD LENGTH=1450	-2.67089	-2.6016	90.8672	69.3829	8.30428	10.8929	9.70163	11.4144
Glyma.12G108400	AT4G03390.1|Symbols:SRF3|STRUBBELIG-receptor family 3|chr4:1490912-1494553 REVERSE LENGTH=776	-2.6708	-2.29751	129.501	192.815	13.4626	30.2689	7.37902	39.2171
Glyma.18G009800	AT3G48140.1|Symbols:|B12D protein|chr3:17778471-17779299 FORWARD LENGTH=88	-2.66813	-3.2995	54.6249	18.6819	1.18675	2.92564	1.72765	1.89621
Glyma.02G129500	AT1G68710.1|Symbols:|ATPase E1-E2 type family protein / haloacid dehalogenase-like hydrolase family protein|chr1:25793498-25797975 REVERSE LENGTH=1200	-2.66594	-2.57963	21.3031	15.3857	2.26881	2.41932	2.02819	2.57055
Glyma.09G005700	AT1G62300.1|Symbols:WRKY6, ATWRKY6|WRKY family transcription factor|chr1:23016887-23019155 REVERSE LENGTH=553	-2.66497	-2.35654	265.209	240.171	18.3522	37.862	7.5835	46.893
Glyma.03G056400	AT3G51840.1|Symbols:ACX4, ATSCX, ATG6|acyl-CoA oxidase 4|chr3:19225653-19229008 REVERSE LENGTH=436	-2.66381	-2.37953	85.0637	172.415	21.8899	27.2019	16.9653	33.1248
Glyma.13G033800	AT4G18250.1|Symbols:|receptor serine/threonine kinase, putative|chr4:10087343-10091963 REVERSE LENGTH=853	-2.65666	-2.24857	16.0765	7.67792	1.08684	1.19678	1.21317	1.60911
Glyma.09G251500	AT4G18530.1|Symbols:|Protein of unknown function (DUF707)|chr4:10217749-10220285 FORWARD LENGTH=389	-2.64799	-4.08872	2.69027	1.53174	0.924791	0.238115	0.451194	0.0834667
Glyma.08G228800	AT5G04930.1|Symbols:ALA1|aminophospholipid ATPase 1|chr5:1445509-1449568 FORWARD LENGTH=1158	-2.63308	-2.19919	28.6525	21.9843	6.82602	3.54168	5.85597	4.77578
Glyma.02G288500	AT2G42790.1|Symbols:CSY3|citrate synthase 3|chr2:17803132-17805991 REVERSE LENGTH=509	-2.62776	-2.38556	64.1231	75.1626	10.0702	12.1563	9.71869	14.3834
Glyma.16G131200	AT4G36220.1|Symbols:FAH1, CYP84A1|ferulic acid 5-hydroxylase 1|chr4:17137584-17139619 REVERSE LENGTH=520	-2.62529	-5.23795	5.11151	2.12143	2.86713	0.344498	0.449588	0.0450998
Glyma.08G130800	AT1G67800.2|Symbols:|Copine (Calcium-dependent phospholipid-binding protein) family|chr1:25421029-25423297 REVERSE LENGTH=453	-2.62412	-3.0064	24.5589	19.429	2.1417	3.14138	1.36524	2.40508
Glyma.05G149800	AT2G31980.1|Symbols:AtCYS2, CYS2|PHYTOCYSTATIN 2|chr2:13609246-13609770 REVERSE LENGTH=147	-2.62232	-2.23529	4.77806	7.63864	0.990012	1.2337	0.899084	1.6146
Glyma.15G249800	AT1G17147.1|Symbols:|VQ motif-containing protein|chr1:5863654-5863950 REVERSE LENGTH=98	-2.62103	-2.46364	3.11838	2.1944	0.14341	0.350914	0.318657	0.386166
Glyma.10G157500	AT3G05140.1|Symbols:RBK2|ROP binding protein kinases 2|chr3:1435817-1437800 REVERSE LENGTH=460	-2.61912	-2.73504	0.422131	0.931165	1.06211	0.143881	0.965194	0.134256
Glyma.04G243500	AT1G76980.2|Symbols:|FUNCTIONS IN: molecular_function unknown; INVOLVED IN: biological_process unknown; LOCATED IN: cellular_component unknown; BEST Arabidopsis thaliana protein match is: embryo defective 2170 (TAIR:AT1G21390.1); Has 61 Blast hits to 61 proteins in 18 species: Archae - 0; Bacteria - 8; Metazoa - 8; Fungi - 2; Plants - 40; Viruses - 3; Other Eukaryotes - 0 (source: NCBI BLink).|ch…	-2.61795	-2.30977	24.8024	14.5317	2.27362	2.36701	2.22176	2.91225
Glyma.17G032800	AT3G17000.1|Symbols:UBC32|ubiquitin-conjugating enzyme 32|chr3:5797296-5799467 FORWARD LENGTH=309	-2.61557	-2.4107	62.156	65.2038	14.3273	10.6311	18.2222	12.2375
Glyma.17G069200	AT4G28040.5|Symbols:|nodulin MtN21 /EamA-like transporter family protein|chr4:13940881-13942201 FORWARD LENGTH=359	-2.61497	-2.04339	216.641	349.671	56.5767	57.0715	61.5074	84.8422
Glyma.09G173300	AT1G67920.1|Symbols:|unknown protein; BEST Arabidopsis thaliana protein match is: unknown protein (TAIR:AT1G24600.1); Has 22 Blast hits to 22 proteins in 5 species: Archae - 0; Bacteria - 0; Metazoa - 0; Fungi - 0; Plants - 22; Viruses - 0; Other Eukaryotes - 0 (source: NCBI BLink).|chr1:25473731-25473934 FORWARD LENGTH=67	-2.60871	-2.12271	27.1993	17.525	0.717112	2.86666	0.72912	4.02148
Glyma.02G124700	AT1G17020.1|Symbols:SRG1, ATSRG1|senescence-related gene 1|chr1:5820258-5821741 FORWARD LENGTH=358	-2.60833	-2.27137	8.01859	8.57059	0.917499	1.39896	0.359238	1.7736
Glyma.05G030800	AT1G74740.1|Symbols:CPK30, CDPK1A, ATCPK30|calcium-dependent protein kinase 30|chr1:28080199-28082476 REVERSE LENGTH=541	-2.60739	-3.02654	2.25853	3.74759	0.153492	0.609471	0.160832	0.454799
Glyma.05G165400	AT4G13450.1|Symbols:|Adenine nucleotide alpha hydrolases-like superfamily protein|chr4:7815146-7815904 REVERSE LENGTH=219	-2.60691	-2.17703	2.80547	1.04956	0.142998	0.168443	0.175884	0.221999
Glyma.08G025700	AT5G42020.1|Symbols:BIP, BIP2|Heat shock protein 70 (Hsp 70) family protein|chr5:16807697-16810480 REVERSE LENGTH=668	-2.6068	-2.87462	497.874	181.357	36.5944	29.7689	51.7154	24.7225
Glyma.10G166000	AT1G08630.4|Symbols:THA1|threonine aldolase 1|chr1:2743948-2745685 REVERSE LENGTH=358	-2.6031	-2.45848	72.5558	75.2474	11.8244	12.376	11.6296	13.67
Glyma.08G013100	AT3G14260.1|Symbols:|Protein of unknown function (DUF567)|chr3:4747986-4748779 REVERSE LENGTH=230	-2.60295	-2.80968	3.69484	4.44601	0.493325	0.727015	0.526213	0.630499
Glyma.15G012000	AT1G15520.1|Symbols:PDR12, ATPDR12, ABCG40, ATABCG40|pleiotropic drug resistance 12|chr1:5331993-5338175 REVERSE LENGTH=1423	-2.59844	-2.35052	9.57218	15.3264	0.139922	2.522	0.019553	3.02101
Glyma.10G281000	NA	-2.59709	-2.07187	0.774142	2.05712	2.49916	0.336729	2.53175	0.483778
Glyma.18G006500	NA	-2.59693	-4.14261	2.08392	1.93227	0.229113	0.313679	0.138253	0.106956
Glyma.05G233400	AT3G18440.1|Symbols:AtALMT9, ALMT9|aluminum-activated malate transporter 9|chr3:6328181-6330652 FORWARD LENGTH=598	-2.59684	-2.40975	5.88704	16.0945	1.04728	2.65785	0.611821	3.03035
Glyma.19G233900	AT1G09090.2|Symbols:ATRBOHB, RBOHB|respiratory burst oxidase homolog B|chr1:2932743-2936495 FORWARD LENGTH=843	-2.59101	-2.72937	40.4445	27.3805	6.97456	4.53648	2.24204	4.11835
Glyma.13G030900	AT1G01720.1|Symbols:ATAF1, ANAC002|NAC (No Apical Meristem) domain transcriptional regulator superfamily protein|chr1:268471-269514 FORWARD LENGTH=289	-2.59065	-2.05227	242.089	343.088	82.5335	56.9506	68.4908	82.7143
Glyma.01G092900	AT1G68710.1|Symbols:|ATPase E1-E2 type family protein / haloacid dehalogenase-like hydrolase family protein|chr1:25793498-25797975 REVERSE LENGTH=1200	-2.5884	-2.32976	23.3921	25.4324	6.34553	4.22207	3.41548	5.04284
Glyma.03G241500	AT1G54730.2|Symbols:|Major facilitator superfamily protein|chr1:20424471-20429978 FORWARD LENGTH=470	-2.58723	-2.37129	65.3474	55.4954	8.99023	9.23082	13.0902	10.7234
Glyma.13G035700	AT1G21230.1|Symbols:WAK5|wall associated kinase 5|chr1:7429980-7432346 FORWARD LENGTH=733	-2.58717	-2.43331	0.876236	1.27421	0.709217	0.209901	0.611988	0.227844
Glyma.13G006700	AT5G47650.1|Symbols:ATNUDT2, ATNUDX2, NUDT2|nudix hydrolase homolog 2|chr5:19310391-19312084 REVERSE LENGTH=278	-2.58469	-3.91794	18.9139	11.1673	5.19125	1.85887	1.55763	0.72681
Glyma.06G270300	AT1G50940.1|Symbols:ETFALPHA|electron transfer flavoprotein alpha|chr1:18878038-18879939 REVERSE LENGTH=363	-2.58187	-2.27905	17.736	57.3561	3.55502	9.56745	5.12046	11.8117
Glyma.10G008500	AT3G04580.2|Symbols:EIN4|Signal transduction histidine kinase, hybrid-type, ethylene sensor|chr3:1235576-1237965 REVERSE LENGTH=766	-2.58171	-3.10939	2.88607	2.48031	0.542756	0.41052	0.375859	0.278322
novel.734	#N/A	-2.58098	-3.20322	1.00313	4.79234	0.182346	0.795384	0.220948	0.519422
Glyma.15G062400	AT2G14580.1|Symbols:ATPRB1, PRB1|basic pathogenesis-related protein 1|chr2:6225703-6226188 REVERSE LENGTH=161	-2.57844	-3.10629	14.0737	25.0131	0.565871	4.17697	0.359238	2.88804
Glyma.20G156800	AT5G62020.1|Symbols:AT-HSFB2A, HSFB2A|heat shock transcription factor B2A|chr5:24916212-24917194 FORWARD LENGTH=299	-2.57533	-2.49712	21.3891	13.173	3.96163	2.20629	6.91751	2.31124
Glyma.07G153800	AT2G38290.1|Symbols:ATAMT2, AMT2;1, AMT2|ammonium transporter 2|chr2:16039672-16042291 REVERSE LENGTH=475	-2.57475	-2.53642	50.725	28.1882	8.97574	4.71995	1.15923	4.83785
Glyma.05G237200	AT1G73805.1|Symbols:|Calmodulin binding protein-like|chr1:27745761-27749178 REVERSE LENGTH=451	-2.57463	-2.46367	336.581	246.764	12.2183	41.4167	15.9792	44.71
Glyma.10G025500	AT1G03210.1|Symbols:|Phenazine biosynthesis PhzC/PhzF protein|chr1:782948-784240 FORWARD LENGTH=286	-2.57433	-6.69691	1.6938	0.69825	0.376424	0.11306	0.159412	0
Glyma.15G267700	AT2G44280.2|Symbols:|Major facilitator superfamily protein|chr2:18301563-18303927 REVERSE LENGTH=462	-2.57216	-2.94233	22.0382	28.9875	5.48026	4.87144	5.48013	3.7674
Glyma.13G195200	AT5G13530.1|Symbols:KEG|protein kinases;ubiquitin-protein ligases|chr5:4345618-4354369 FORWARD LENGTH=1625	-2.56843	-2.21219	14.4242	15.6111	2.52335	2.63386	2.70732	3.35834
Glyma.03G016000	AT2G45760.1|Symbols:BAP2, BAL|BON association protein 2|chr2:18847125-18847748 REVERSE LENGTH=207	-2.56749	-4.95393	1.54294	1.77052	0.0402672	0.291047	0	0.0507889
Glyma.09G157900	AT5G49890.1|Symbols:CLC-C, ATCLC-C|chloride channel C|chr5:20288489-20292143 REVERSE LENGTH=779	-2.56637	-2.0786	13.7307	16.6348	4.81844	2.80705	2.60369	3.9217
Glyma.16G050700	AT5G13200.1|Symbols:|GRAM domain family protein|chr5:4207081-4208079 FORWARD LENGTH=272	-2.56396	-2.12134	6.14427	3.18971	0.971242	0.532811	1.1622	0.732233
Glyma.16G103900	AT1G32100.1|Symbols:ATPRR1, PRR1|pinoresinol reductase 1|chr1:11546472-11547953 REVERSE LENGTH=317	-2.56214	-2.64635	177.792	69.8608	5.19353	11.8173	4.9606	11.149
Glyma.06G099800	AT1G72200.1|Symbols:|RING/U-box superfamily protein|chr1:27169935-27171149 REVERSE LENGTH=404	-2.56195	-2.98058	7.12063	9.31903	0.33552	1.57408	0.3172	1.1622
Glyma.10G180800	AT3G23250.1|Symbols:MYB15, ATY19, ATMYB15|myb domain protein 15|chr3:8309492-8310624 FORWARD LENGTH=285	-2.56028	-2.55953	42.5467	11.8504	0.239165	1.999	0.255497	1.99554
Glyma.07G208700	AT2G15890.1|Symbols:MEE14|maternal effect embryo arrest 14|chr2:6921196-6921978 REVERSE LENGTH=203	-2.56026	-2.26148	17.0385	55.2313	1.72304	9.35567	0.667511	11.5175
Glyma.19G005700	AT4G05200.1|Symbols:CRK25|cysteine-rich RLK (RECEPTOR-like protein kinase) 25|chr4:2679793-2682309 REVERSE LENGTH=675	-2.55803	-3.00913	5.0235	1.65575	0.178858	0.273837	0.276562	0.197777
Glyma.01G161100	AT1G47670.1|Symbols:|Transmembrane amino acid transporter family protein|chr1:17536834-17539486 REVERSE LENGTH=519	-2.55382	-2.68958	11.2031	4.23759	1.20565	0.715022	0.281101	0.651022
Glyma.20G163900	AT4G28000.1|Symbols:|P-loop containing nucleoside triphosphate hydrolases superfamily protein|chr4:13925456-13929280 FORWARD LENGTH=830	-2.55269	-2.50305	55.8605	39.8465	2.88944	6.78517	3.35177	7.01053
Glyma.08G264800	AT1G30820.1|Symbols:|CTP synthase family protein|chr1:10945251-10948825 REVERSE LENGTH=600	-2.54804	-2.31324	141.498	179.514	13.246	30.6892	8.29991	36.1184
Glyma.02G239500	AT5G16370.1|Symbols:AAE5|acyl activating enzyme 5|chr5:5356823-5358481 REVERSE LENGTH=552	-2.54642	-2.13964	69.9119	98.6374	7.4009	16.8777	4.0768	22.3566
Glyma.03G157800	AT3G22930.1|Symbols:CML11|calmodulin-like 11|chr3:8124286-8125835 REVERSE LENGTH=173	-2.54618	-3.58177	18.5986	9.39623	0.176195	1.59374	0.574228	0.770822
Glyma.01G153000	AT1G31720.1|Symbols:|Protein of unknown function (DUF1218)|chr1:11356169-11356960 FORWARD LENGTH=194	-2.54528	-2.05216	13.8594	10.9904	1.23457	1.87425	0.838875	2.6549
Glyma.05G133700	AT2G17120.1|Symbols:LYM2|lysm domain GPI-anchored protein 2 precursor|chr2:7459156-7460648 FORWARD LENGTH=350	-2.54451	-2.52363	108.156	126.407	11.9906	21.659	10.8305	21.9823
Glyma.02G002100	AT4G14640.1|Symbols:CAM8, AtCML8|calmodulin 8|chr4:8397800-8399996 FORWARD LENGTH=151	-2.54286	-2.28158	7.26593	4.11476	0.266305	0.699742	0.279532	0.834965
Glyma.17G151700	AT4G17030.1|Symbols:ATEXLB1, EXPR, AT-EXPR, ATEXPR1, ATHEXP BETA 3.1, EXLB1|expansin-like B1|chr4:9581817-9583181 REVERSE LENGTH=250	-2.54205	-2.07602	8.49236	5.71192	1.20295	0.973005	1.87169	1.3645
Glyma.04G218700	AT5G64810.1|Symbols:WRKY51, ATWRKY51|WRKY DNA-binding protein 51|chr5:25908415-25909687 FORWARD LENGTH=194	-2.54202	-2.99943	28.2852	13.1485	1.90973	2.24994	2.46534	1.6347
Glyma.04G180900	AT1G23870.1|Symbols:ATTPS9, TPS9|trehalose-phosphatase/synthase 9|chr1:8432695-8435506 FORWARD LENGTH=867	-2.54076	-2.07339	240.396	299.322	47.7907	51.4395	51.4826	71.1289
Glyma.07G268500	AT5G47720.4|Symbols:|Thiolase family protein|chr5:19331762-19334145 FORWARD LENGTH=415	-2.53647	-2.72656	35.8904	52.6566	7.03423	9.06739	6.17534	7.95905
Glyma.20G119300	AT1G25390.1|Symbols:|Protein kinase superfamily protein|chr1:8906640-8908800 REVERSE LENGTH=629	-2.53442	-2.37652	5.74746	3.77048	0.579947	0.644359	0.553404	0.71251
Glyma.20G236200	AT1G09090.2|Symbols:ATRBOHB, RBOHB|respiratory burst oxidase homolog B|chr1:2932743-2936495 FORWARD LENGTH=843	-2.5318	-2.78684	1.24204	3.77763	0.235264	0.648478	0.117262	0.536854
Glyma.16G133600	AT3G50930.1|Symbols:BCS1|cytochrome BC1 synthesis|chr3:18929817-18931547 FORWARD LENGTH=576	-2.52629	-2.86139	5.91437	2.695	0.23834	0.462305	0.281082	0.361477
Glyma.09G191700	AT4G29010.1|Symbols:AIM1|Enoyl-CoA hydratase/isomerase family|chr4:14297312-14302016 REVERSE LENGTH=721	-2.52601	-2.57072	303.308	236.695	44.9476	41.0877	59.1469	39.8262
Glyma.17G244500	AT2G15730.1|Symbols:|P-loop containing nucleoside triphosphate hydrolases superfamily protein|chr2:6849797-6851881 FORWARD LENGTH=344	-2.52373	-2.21406	10.2171	4.70482	0.223532	0.810768	0.293053	0.993864
Glyma.11G033400	AT4G16640.1|Symbols:|Matrixin family protein|chr4:9367396-9368490 REVERSE LENGTH=364	-2.52202	-3.10989	3.59319	1.20953	1.03247	0.208128	0.120232	0.134566
Glyma.02G242900	AT1G66160.1|Symbols:ATCMPG1, CMPG1|CYS, MET, PRO, and GLY protein 1|chr1:24637218-24638513 FORWARD LENGTH=431	-2.52072	-3.52859	20.9448	9.32879	0.213799	1.61945	0.371395	0.812822
Glyma.02G023900	AT1G72950.1|Symbols:|Disease resistance protein (TIR-NBS class)|chr1:27444585-27445814 FORWARD LENGTH=379	-2.52032	-2.83901	25.4056	24.4281	0.875931	4.24919	0.793756	3.39014
Glyma.08G361400	AT5G42340.1|Symbols:PUB15|Plant U-Box 15|chr5:16928086-16930367 REVERSE LENGTH=660	-2.51971	-2.79349	2.42797	1.82805	0.437775	0.311593	0.215083	0.262089
Glyma.06G052900	AT1G14560.1|Symbols:|Mitochondrial substrate carrier family protein|chr1:4981300-4983082 FORWARD LENGTH=331	-2.51703	-2.34216	11.6083	9.56128	6.99371	1.66618	6.85156	1.8759
Glyma.10G281600	AT4G35110.4|Symbols:|Arabidopsis phospholipase-like protein (PEARLI 4) family|chr4:16712660-16714316 REVERSE LENGTH=398	-2.51624	-2.64139	234.927	130.259	20.7958	22.7625	16.5132	20.8599
Glyma.20G050600	AT3G14470.1|Symbols:|NB-ARC domain-containing disease resistance protein|chr3:4857940-4861104 FORWARD LENGTH=1054	-2.51484	-2.93596	0.857738	1.08398	0.229113	0.184244	0.019553	0.1378
Glyma.08G286000	AT1G01350.1|Symbols:|Zinc finger (CCCH-type/C3HC4-type RING finger) family protein|chr1:136732-137970 FORWARD LENGTH=343	-2.51345	-2.21928	7.67253	6.19099	1.19719	1.08205	1.6043	1.32974
Glyma.07G246300	AT3G06860.1|Symbols:MFP2, ATMFP2|multifunctional protein 2|chr3:2161926-2166009 FORWARD LENGTH=725	-2.51204	-2.19469	133.607	276.348	43.7505	48.4449	48.4648	60.3623
Glyma.12G110100	NA	-2.50962	-3.18395	29.5185	15.0731	1.13117	2.63522	0.258597	1.64852
Glyma.15G049600	AT1G25275.3|Symbols:|unknown protein; FUNCTIONS IN: molecular_function unknown; INVOLVED IN: response to karrikin; LOCATED IN: endomembrane system; EXPRESSED IN: 23 plant structures; EXPRESSED DURING: 13 growth stages; Has 35333 Blast hits to 34131 proteins in 2444 species: Archae - 798; Bacteria - 22429; Metazoa - 974; Fungi - 991; Plants - 531; Viruses - 0; Other Eukaryotes - 9610 (source: NCBI…	-2.50861	-2.76655	18.1776	19.175	1.51508	3.36484	0.997934	2.81515
Glyma.01G032300	NA	-2.50753	-3.13811	30.6017	24.7714	2.2833	4.34447	3.63821	2.7853
Glyma.06G119300	AT1G21240.1|Symbols:WAK3|wall associated kinase 3|chr1:7434303-7436702 FORWARD LENGTH=741	-2.50593	-3.06972	8.25023	5.4862	1.31361	0.960906	0.296134	0.65461
Glyma.16G214800	AT2G20142.1|Symbols:|Toll-Interleukin-Resistance (TIR) domain family protein|chr2:8695387-8696566 FORWARD LENGTH=313	-2.50341	-2.31581	36.0886	20.6307	1.96376	3.63565	1.52315	4.12826
Glyma.02G148400	AT4G02860.1|Symbols:|Phenazine biosynthesis PhzC/PhzF protein|chr4:1268952-1270508 REVERSE LENGTH=313	-2.50334	-2.03561	54.0532	41.5305	7.4165	7.32241	7.3157	10.1168
Glyma.12G093700	AT3G52460.1|Symbols:|hydroxyproline-rich glycoprotein family protein|chr3:19446970-19447872 FORWARD LENGTH=300	-2.4992	-2.55976	5.12362	5.78143	1.289	1.01686	2.36784	0.96072
Glyma.17G030000	AT1G24020.2|Symbols:MLP423|MLP-like protein 423|chr1:8500653-8501458 REVERSE LENGTH=155	-2.49791	-2.5901	53.6048	19.6832	0.82593	3.47587	0.363813	3.26204
Glyma.19G248900	AT3G23240.1|Symbols:ERF1, ATERF1|ethylene response factor 1|chr3:8295705-8296361 FORWARD LENGTH=218	-2.49577	-2.62881	1.39124	1.18699	0.0817719	0.206199	0.0977648	0.1875
Glyma.16G055900	AT5G14130.1|Symbols:|Peroxidase superfamily protein|chr5:4558862-4560028 REVERSE LENGTH=330	-2.49549	-3.58429	1.12748	1.91311	0	0.334382	0.0781747	0.1556
Glyma.05G208300	AT5G41315.1|Symbols:GL3, MYC6.2|basic helix-loop-helix (bHLH) DNA-binding superfamily protein|chr5:16529457-16532866 FORWARD LENGTH=637	-2.49491	-2.13245	1.30463	1.28785	0.548812	0.223095	0.180385	0.2897
Glyma.20G134000	AT3G19615.1|Symbols:|unknown protein; FUNCTIONS IN: molecular_function unknown; INVOLVED IN: biological_process unknown; LOCATED IN: cellular_component unknown; Has 10 Blast hits to 10 proteins in 5 species: Archae - 0; Bacteria - 0; Metazoa - 0; Fungi - 0; Plants - 10; Viruses - 0; Other Eukaryotes - 0 (source: NCBI BLink).|chr3:6815073-6815354 REVERSE LENGTH=93	-2.49473	-2.62688	4.95646	3.20271	0.123277	0.557688	0.019553	0.50971
Glyma.14G061300	AT3G47080.1|Symbols:|Tetratricopeptide repeat (TPR)-like superfamily protein|chr3:17338415-17340129 REVERSE LENGTH=515	-2.49448	-2.08894	2.82585	13.5173	0.393164	2.3872	0.219491	3.1764
Glyma.04G177400	AT4G38180.1|Symbols:FRS5|FAR1-related sequence 5|chr4:17906702-17909404 REVERSE LENGTH=788	-2.49187	-2.27495	0.856704	1.60175	0.102318	0.280147	0.0616285	0.328378
Glyma.18G026800	AT3G55950.1|Symbols:CCR3, ATCRR3|CRINKLY4 related 3|chr3:20753903-20756347 REVERSE LENGTH=814	-2.48974	-2.06181	1.25014	1.8031	0.114144	0.315452	0.157881	0.422077
Glyma.18G158400	AT3G13080.1|Symbols:ATMRP3, MRP3, ABCC3|multidrug resistance-associated protein 3|chr3:4196019-4201250 REVERSE LENGTH=1514	-2.48614	-2.25284	116.036	74.3836	15.9153	13.2678	10.6758	15.6111
Glyma.06G227500	AT1G53380.3|Symbols:|Plant protein of unknown function (DUF641)|chr1:19913341-19914702 REVERSE LENGTH=453	-2.48161	-2.7039	14.9656	15.9373	3.34332	2.84298	2.26722	2.41951
Glyma.14G068400	AT3G55470.2|Symbols:|Calcium-dependent lipid-binding (CaLB domain) family protein|chr3:20564356-20566092 FORWARD LENGTH=155	-2.48034	-3.13354	11.0629	3.42354	0.159137	0.606916	0.43732	0.3822
Glyma.07G189500	AT1G11260.1|Symbols:STP1, ATSTP1|sugar transporter 1|chr1:3777460-3780133 FORWARD LENGTH=522	-2.4767	-2.69312	74.8607	49.6478	10.8719	8.91068	6.5403	7.68284
Glyma.18G219700	AT1G11410.1|Symbols:|S-locus lectin protein kinase family protein|chr1:3841286-3844284 FORWARD LENGTH=845	-2.47657	-3.7874	18.5288	7.25322	0.574115	1.2992	0.843301	0.517233
Glyma.01G144900	AT2G45480.1|Symbols:AtGRF9, GRF9|growth-regulating factor 9|chr2:18745583-18747403 FORWARD LENGTH=429	-2.47527	-2.27392	3.22465	2.59419	0.608294	0.461784	0.353299	0.52981
Glyma.11G039400	AT4G17090.1|Symbols:CT-BMY, BAM3, BMY8|chloroplast beta-amylase|chr4:9605266-9607250 REVERSE LENGTH=548	-2.47419	-2.02424	67.8861	91.0805	1.00222	16.376	0.299141	22.3978
Glyma.04G064000	NA	-2.47119	-3.94408	4.48363	1.14689	0	0.199524	0.0390873	0.0715112
Glyma.01G208800	AT4G16640.1|Symbols:|Matrixin family protein|chr4:9367396-9368490 REVERSE LENGTH=364	-2.45694	-3.32358	22.0103	8.23928	1.76315	1.49486	0.962225	0.825399
Glyma.07G151100	AT2G38250.1|Symbols:|Homeodomain-like superfamily protein|chr2:16018384-16019500 FORWARD LENGTH=289	-2.45677	-2.63009	1.60817	1.88383	0.850153	0.341369	0.418046	0.296588
Glyma.08G085600	NA	-2.45668	-5.03691	2.99618	2.94589	0	0.528379	0.0420941	0.0806999
Glyma.16G102000	AT5G56200.1|Symbols:|C2H2 type zinc finger transcription factor family|chr5:22747768-22749249 FORWARD LENGTH=493	-2.45592	-2.18342	3.71233	1.64377	0.550556	0.291568	0.363813	0.3586
Glyma.06G119700	AT1G21380.1|Symbols:|Target of Myb protein 1|chr1:7485806-7488032 REVERSE LENGTH=506	-2.45277	-2.32065	121.838	101.41	31.5664	18.5149	24.1826	20.2836
Glyma.13G085800	NA	-2.45268	-2.56089	151.274	51.7143	1.25461	9.43541	2.71331	8.76466
Glyma.07G064600	AT3G61530.2|Symbols:PANB2|Phosphoenolpyruvate carboxylase family protein|chr3:22771692-22773313 REVERSE LENGTH=354	-2.45134	-2.211	20.9105	14.0468	1.86099	2.56054	2.51701	3.02299
Glyma.01G182400	AT2G23450.1|Symbols:|Protein kinase superfamily protein|chr2:9988926-9991244 REVERSE LENGTH=708	-2.44836	-2.13968	48.5754	54.6625	9.31012	10.0132	7.56057	12.3859
Glyma.09G099200	AT4G27290.1|Symbols:|S-locus lectin protein kinase family protein|chr4:13666281-13669202 FORWARD LENGTH=783	-2.4472	-3.82578	6.77509	7.11491	3.91296	1.30238	1.06918	0.488054
Glyma.08G047400	AT1G67970.1|Symbols:AT-HSFA8, HSFA8|heat shock transcription factor A8|chr1:25484844-25486313 REVERSE LENGTH=374	-2.44569	-2.37085	15.9518	14.7827	1.76077	2.70526	0.835887	2.84496
Glyma.03G226900	AT5G26731.1|Symbols:|unknown protein; Has 30201 Blast hits to 17322 proteins in 780 species: Archae - 12; Bacteria - 1396; Metazoa - 17338; Fungi - 3422; Plants - 5037; Viruses - 0; Other Eukaryotes - 2996 (source: NCBI BLink).|chr5:9295676-9295975 FORWARD LENGTH=99	-2.44545	-3.01569	2.1603	2.34717	0.0205461	0.425748	0.121782	0.2837
Glyma.18G007100	AT5G43250.1|Symbols:NF-YC13|nuclear factor Y, subunit C13|chr5:17356174-17356566 REVERSE LENGTH=130	-2.44487	-2.63892	2.33832	1.45662	0.46089	0.264189	0.354793	0.221844
Glyma.15G124400	AT2G02370.2|Symbols:|SNARE associated Golgi protein family|chr2:621841-623084 FORWARD LENGTH=320	-2.44432	-2.61182	16.3542	14.7304	3.45375	2.70171	2.5499	2.40081
Glyma.08G172300	AT2G32190.1|Symbols:|unknown protein; BEST Arabidopsis thaliana protein match is: unknown protein (TAIR:AT2G32210.1); Has 218 Blast hits to 218 proteins in 24 species: Archae - 0; Bacteria - 0; Metazoa - 0; Fungi - 16; Plants - 202; Viruses - 0; Other Eukaryotes - 0 (source: NCBI BLink).|chr2:13674588-13675092 FORWARD LENGTH=71	-2.43424	-2.63516	11.3544	9.03306	0.655981	1.66607	0.662991	1.4435
Glyma.01G037200	AT1G24140.1|Symbols:|Matrixin family protein|chr1:8536131-8537285 REVERSE LENGTH=384	-2.43345	-3.22617	58.168	30.0504	4.01382	5.56038	2.52127	3.20009
Glyma.08G109400	AT5G13930.1|Symbols:CHS, TT4, ATCHS|Chalcone and stilbene synthase family protein|chr5:4488762-4490035 FORWARD LENGTH=395	-2.42914	-2.41189	91.7825	41.8986	30.7523	7.77434	105.064	7.87827
Glyma.08G352300	AT1G11330.1|Symbols:|S-locus lectin protein kinase family protein|chr1:3810372-3813416 FORWARD LENGTH=840	-2.42825	-3.13925	6.31049	4.20556	0.0598943	0.775828	0.0195344	0.472444
Glyma.08G179700	AT2G41480.1|Symbols:|Peroxidase superfamily protein|chr2:17296986-17298729 REVERSE LENGTH=341	-2.42424	-3.66199	16.6414	23.2505	1.37696	4.31736	0.156387	1.81676
Glyma.15G062500	AT2G14580.1|Symbols:ATPRB1, PRB1|basic pathogenesis-related protein 1|chr2:6225703-6226188 REVERSE LENGTH=161	-2.4237	-2.65621	17.3982	17.7455	0.633691	3.29981	0.572789	2.79938
Glyma.02G059600	AT3G50770.1|Symbols:CML41|calmodulin-like 41|chr3:18873987-18874604 FORWARD LENGTH=205	-2.42364	-2.28322	23.0825	22.8446	1.81648	4.25253	2.88206	4.67533
Glyma.05G219600	AT5G42020.1|Symbols:BIP, BIP2|Heat shock protein 70 (Hsp 70) family protein|chr5:16807697-16810480 REVERSE LENGTH=668	-2.42166	-2.91872	80.9589	28.6052	6.13931	5.33406	7.60706	3.77857
Glyma.16G221000	AT3G08650.1|Symbols:|ZIP metal ion transporter family|chr3:2624694-2626879 REVERSE LENGTH=595	-2.42067	-2.04087	0.983284	1.50981	0.522115	0.276444	0.318787	0.366745
Glyma.13G272100	AT1G53210.1|Symbols:|sodium/calcium exchanger family protein / calcium-binding EF hand family protein|chr1:19844790-19847533 FORWARD LENGTH=585	-2.41696	-2.86822	42.6173	22.1683	3.70966	4.14713	2.26522	3.02374
Glyma.01G238800	AT5G26340.1|Symbols:MSS1, STP13, ATSTP13|Major facilitator superfamily protein|chr5:9243851-9246994 REVERSE LENGTH=526	-2.41509	-2.43412	835.175	557.749	66.7447	104.573	67.123	103.223
Glyma.13G102200	AT2G17220.2|Symbols:|Protein kinase superfamily protein|chr2:7487866-7489768 REVERSE LENGTH=413	-2.41289	-2.32532	15.8236	13.6357	1.23882	2.55032	1.12016	2.69877
Glyma.18G268100	AT5G39050.1|Symbols:|HXXXD-type acyl-transferase family protein|chr5:15634596-15636005 FORWARD LENGTH=469	-2.41264	-2.24562	20.2826	11.2079	4.13576	2.10386	3.49414	2.36593
Glyma.06G003500	AT4G35070.1|Symbols:|SBP (S-ribonuclease binding protein) family protein|chr4:16694488-16695387 FORWARD LENGTH=265	-2.41183	-2.4792	2.09797	2.36663	0.224357	0.436701	0.0796502	0.418422
Glyma.02G055000	AT2G18210.1|Symbols:|unknown protein; BEST Arabidopsis thaliana protein match is: unknown protein (TAIR:AT4G36500.1); Has 50 Blast hits to 50 proteins in 7 species: Archae - 0; Bacteria - 0; Metazoa - 0; Fungi - 0; Plants - 50; Viruses - 0; Other Eukaryotes - 0 (source: NCBI BLink).|chr2:7925392-7925766 REVERSE LENGTH=124	-2.41147	-2.60231	19.7886	5.205	0.302578	0.968156	0.019553	0.848333
Glyma.05G015400	AT1G68710.1|Symbols:|ATPase E1-E2 type family protein / haloacid dehalogenase-like hydrolase family protein|chr1:25793498-25797975 REVERSE LENGTH=1200	-2.41072	-2.92404	33.4894	17.947	8.94961	3.37277	5.70842	2.36281
Glyma.04G248000	AT1G21750.1|Symbols:ATPDIL1-1, ATPDI5, PDI5, PDIL1-1|PDI-like 1-1|chr1:7645767-7648514 FORWARD LENGTH=501	-2.40937	-3.19705	5.0242	1.90674	0.59615	0.356493	0.28562	0.203155
Glyma.03G016100	AT2G45760.1|Symbols:BAP2, BAL|BON association protein 2|chr2:18847125-18847748 REVERSE LENGTH=207	-2.40914	-4.2265	6.20156	4.55896	0.0752084	0.853374	0.0586031	0.239533
Glyma.09G091200	AT2G25290.3|Symbols:Phox1|Octicosapeptide/Phox/Bem1p (PB1) domain-containing protein / tetratricopeptide repeat (TPR)-containing protein|chr2:10766192-10768517 REVERSE LENGTH=745	-2.40901	-2.10593	8.76055	15.2254	1.85237	2.86035	1.80704	3.54464
Glyma.01G217700	AT4G11650.1|Symbols:ATOSM34, OSM34|osmotin 34|chr4:7025127-7026113 REVERSE LENGTH=244	-2.40694	-2.51385	8.61668	5.51027	0.329275	1.03094	0.333672	0.958988
Glyma.08G283100	AT1G70570.1|Symbols:|anthranilate phosphoribosyltransferase, putative|chr1:26608719-26612062 FORWARD LENGTH=595	-2.40531	-2.40593	124.793	194.053	21.9868	36.6268	20.3805	36.6139
Glyma.05G234600	AT1G25340.1|Symbols:MYB116, AtMYB116|myb domain protein 116|chr1:8885210-8886271 FORWARD LENGTH=283	-2.40287	-2.03927	64.965	35.5618	2.25968	6.71841	2.58412	8.62775
Glyma.01G225500	AT4G23880.1|Symbols:|unknown protein; Has 73 Blast hits to 69 proteins in 22 species: Archae - 0; Bacteria - 4; Metazoa - 9; Fungi - 2; Plants - 18; Viruses - 0; Other Eukaryotes - 40 (source: NCBI BLink).|chr4:12415789-12416388 REVERSE LENGTH=199	-2.39993	-3.52483	14.9169	11.0566	1.49783	2.0913	0.464492	0.953455
Glyma.10G195700	AT1G73080.1|Symbols:PEPR1, ATPEPR1|PEP1 receptor 1|chr1:27484513-27488021 FORWARD LENGTH=1123	-2.39926	-2.24042	19.3899	16.5427	5.27613	3.12814	6.15799	3.49065
Glyma.01G198600	AT4G17830.1|Symbols:|Peptidase M20/M25/M40 family protein|chr4:9915916-9918049 FORWARD LENGTH=440	-2.39645	-2.05632	9.2435	8.87568	0.999683	1.68031	0.82231	2.12942
Glyma.08G151100	AT4G12735.1|Symbols:|unknown protein; FUNCTIONS IN: molecular_function unknown; INVOLVED IN: biological_process unknown; LOCATED IN: plasma membrane; EXPRESSED IN: rosette leaf, cultured cell; BEST Arabidopsis thaliana protein match is: unknown protein (TAIR:AT4G12731.1); Has 35333 Blast hits to 34131 proteins in 2444 species: Archae - 798; Bacteria - 22429; Metazoa - 974; Fungi - 991; Plants - 5…	-2.3947	-2.10579	218.711	93.5243	9.17878	17.7751	16.9859	21.7162
Glyma.04G007300	AT2G16570.1|Symbols:ATASE, ATASE1, ASE1|GLN phosphoribosyl pyrophosphate amidotransferase 1|chr2:7180424-7182124 REVERSE LENGTH=566	-2.3901	-3.25767	27.0631	35.058	5.40299	6.68379	3.15097	3.66818
Glyma.09G172100	AT1G66160.1|Symbols:ATCMPG1, CMPG1|CYS, MET, PRO, and GLY protein 1|chr1:24637218-24638513 FORWARD LENGTH=431	-2.38731	-3.1234	2.29502	1.37268	0.0782839	0.256106	0.136852	0.152522
Glyma.04G041200	AT1G46768.1|Symbols:RAP2.1|related to AP2 1|chr1:17266046-17266507 REVERSE LENGTH=153	-2.38718	-2.14801	41.1863	55.2389	4.65335	10.5498	6.22608	12.4683
Glyma.06G319700	AT1G33590.1|Symbols:|Leucine-rich repeat (LRR) family protein|chr1:12177788-12179221 FORWARD LENGTH=477	-2.38463	-2.01175	6.58124	2.45851	0.764101	0.469136	0.986278	0.596676
Glyma.13G346700	AT3G54420.1|Symbols:ATEP3, ATCHITIV, CHIV, EP3|homolog of carrot EP3-3 chitinase|chr3:20145935-20147034 FORWARD LENGTH=273	-2.38294	-2.74901	181.94	78.1536	3.05501	14.9698	4.76181	11.6226
Glyma.03G215000	AT1G02820.1|Symbols:|Late embryogenesis abundant 3 (LEA3) family protein|chr1:623933-624304 REVERSE LENGTH=91	-2.37986	-2.14877	5.82118	1.27189	0.0577378	0.23728	0.312829	0.278477
Glyma.16G218300	AT3G17700.1|Symbols:CNBT1, CNGC20, ATCNGC20|cyclic nucleotide-binding transporter 1|chr3:6049074-6052449 FORWARD LENGTH=764	-2.37688	-2.94536	86.5717	63.0335	5.83303	12.1302	5.05783	8.16306
Glyma.08G107400	AT3G23740.1|Symbols:|unknown protein; FUNCTIONS IN: molecular_function unknown; INVOLVED IN: biological_process unknown; LOCATED IN: chloroplast; EXPRESSED IN: 9 plant structures; EXPRESSED DURING: C globular stage, F mature embryo stage, petal differentiation and expansion stage, E expanded cotyledon stage, D bilateral stage; BEST Arabidopsis thaliana protein match is: unknown protein (TAIR:AT4G…	-2.37418	-2.49693	1.43637	2.03303	0.262055	0.386063	0.0781747	0.355988
Glyma.18G182000	AT5G02100.1|Symbols:UNE18, ORP3A|Oxysterol-binding family protein|chr5:413639-416016 FORWARD LENGTH=453	-2.37066	-2.37302	103.317	52.89	13.3965	10.2216	8.54413	10.1939
Glyma.05G173500	AT1G67800.2|Symbols:|Copine (Calcium-dependent phospholipid-binding protein) family|chr1:25421029-25423297 REVERSE LENGTH=453	-2.36976	-3.69635	4.56682	4.23793	0.67269	0.815409	0.357781	0.322378
Glyma.15G105300	AT5G19160.1|Symbols:TBL11|TRICHOME BIREFRINGENCE-LIKE 11|chr5:6430725-6432456 FORWARD LENGTH=464	-2.36966	-2.71299	25.0041	21.1996	5.25394	4.09827	1.66559	3.22399
Glyma.06G141600	AT5G05220.1|Symbols:|unknown protein; Has 30201 Blast hits to 17322 proteins in 780 species: Archae - 12; Bacteria - 1396; Metazoa - 17338; Fungi - 3422; Plants - 5037; Viruses - 0; Other Eukaryotes - 2996 (source: NCBI BLink).|chr5:1550273-1550821 FORWARD LENGTH=182	-2.36716	-3.62009	17.945	16.1706	1.28409	3.1272	1.59352	1.32551
Glyma.02G213700	AT4G33580.1|Symbols:ATBCA5, BCA5|beta carbonic anhydrase 5|chr4:16139406-16141363 FORWARD LENGTH=301	-2.36528	-2.11346	599.814	806.769	83.4874	156.566	50.665	186.436
Glyma.02G005600	AT3G23250.1|Symbols:MYB15, ATY19, ATMYB15|myb domain protein 15|chr3:8309492-8310624 FORWARD LENGTH=285	-2.3627	-2.33459	25.7983	6.86608	0.228288	1.32986	0.317255	1.35532
Glyma.15G048500	AT4G08500.1|Symbols:MEKK1, ATMEKK1, MAPKKK8, ARAKIN|MAPK/ERK kinase kinase 1|chr4:5404272-5407062 REVERSE LENGTH=608	-2.36248	-2.84147	14.2863	9.08509	1.30442	1.76265	2.4443	1.25507
Glyma.12G106900	AT2G20800.1|Symbols:NDB4|NAD(P)H dehydrogenase B4|chr2:8953252-8955699 REVERSE LENGTH=582	-2.36233	-3.44445	1.18976	2.85712	0.51254	0.548561	0.0420941	0.259789
novel.280	#N/A	-2.36094	-2.59906	21.7206	12.3128	1.80037	2.38673	2.42067	2.01872
Glyma.08G067600	AT2G22570.1|Symbols:ATNIC1, NIC1|nicotinamidase 1|chr2:9589604-9590846 REVERSE LENGTH=244	-2.35829	-2.10726	35.2304	40.1991	8.49421	7.83869	7.97733	9.3003
Glyma.07G067300	AT2G22590.1|Symbols:|UDP-Glycosyltransferase superfamily protein|chr2:9593012-9594424 FORWARD LENGTH=470	-2.35457	-2.27589	5.27072	2.19672	2.67652	0.424132	3.04727	0.445255
Glyma.11G247500	AT3G48140.1|Symbols:|B12D protein|chr3:17778471-17779299 FORWARD LENGTH=88	-2.34934	-3.0382	20.3547	7.1498	2.60217	1.39568	3.19627	0.871245
Glyma.16G145100	AT2G23620.1|Symbols:ATMES1, MES1|methyl esterase 1|chr2:10047462-10049248 REVERSE LENGTH=263	-2.34867	-2.22188	17.7604	7.45075	2.57506	1.45596	6.24692	1.57832
Glyma.05G114800	NA	-2.34761	-2.19977	3.40697	4.36005	0.980469	0.853478	1.32152	0.947188
Glyma.02G183300	AT1G56145.1|Symbols:|Leucine-rich repeat transmembrane protein kinase|chr1:21008225-21013934 REVERSE LENGTH=1012	-2.34518	-2.87034	21.8548	16.2471	2.84054	3.19077	2.67122	2.2212
Glyma.09G209400	AT4G16070.1|Symbols:|Mono-/di-acylglycerol lipase, N-terminal;Lipase, class 3|chr4:9096808-9100596 REVERSE LENGTH=654	-2.34274	-3.64835	3.4869	2.9942	0	0.582302	0.0976719	0.2303
Glyma.15G207200	AT5G23050.1|Symbols:AAE17|acyl-activating enzyme 17|chr5:7731513-7735399 REVERSE LENGTH=721	-2.34058	-2.16217	43.9006	102.356	12.9856	20.1975	10.0103	22.8604
Glyma.03G074000	AT3G54040.1|Symbols:|PAR1 protein|chr3:20014032-20015299 REVERSE LENGTH=183	-2.34034	-2.46542	52.4404	26.2683	5.83838	5.17579	4.60165	4.74842
Glyma.16G093900	AT1G11330.1|Symbols:|S-locus lectin protein kinase family protein|chr1:3810372-3813416 FORWARD LENGTH=840	-2.33987	-2.5739	7.09952	7.68255	2.31926	1.51082	1.69895	1.28814
Glyma.19G230500	AT5G27030.1|Symbols:TPR3|TOPLESS-related 3|chr5:9508913-9515263 REVERSE LENGTH=1108	-2.33878	-2.12236	1.62306	5.19073	0.840671	1.02281	0.393936	1.19117
Glyma.15G052600	AT2G41480.1|Symbols:|Peroxidase superfamily protein|chr2:17296986-17298729 REVERSE LENGTH=341	-2.33862	-2.39228	1.73973	1.70677	0.169219	0.331149	0.117318	0.319611
Glyma.18G254100	AT5G40010.1|Symbols:AATP1|AAA-ATPase 1|chr5:16020218-16021762 REVERSE LENGTH=514	-2.33621	-2.60635	67.8513	26.65	0.724182	5.27017	1.32875	4.36246
Glyma.11G251000	AT1G27930.1|Symbols:|Protein of unknown function (DUF579)|chr1:9731510-9732379 REVERSE LENGTH=289	-2.3356	-2.78429	1.34931	2.02607	0.454739	0.399881	0.275236	0.289855
Glyma.11G025800	NA	-2.33181	-3.29536	8.83573	6.18199	0.478011	1.22249	0.353187	0.624499
Glyma.16G214300	AT5G17680.1|Symbols:|disease resistance protein (TIR-NBS-LRR class), putative|chr5:5822999-5827153 FORWARD LENGTH=1294	-2.32967	-2.03851	9.83605	4.21345	0.424298	0.833505	0.431436	1.0128
Glyma.14G080800	AT4G11800.1|Symbols:|Calcineurin-like metallo-phosphoesterase superfamily protein|chr4:7093666-7098519 REVERSE LENGTH=1013	-2.32906	-2.39787	19.459	31.6851	15.5509	6.30471	22.581	6.01317
Glyma.09G222700	AT2G16570.1|Symbols:ATASE, ATASE1, ASE1|GLN phosphoribosyl pyrophosphate amidotransferase 1|chr2:7180424-7182124 REVERSE LENGTH=566	-2.32894	-2.27585	83.6871	155.543	22.0789	30.946	18.7463	32.1218
Glyma.12G142200	AT4G27290.1|Symbols:|S-locus lectin protein kinase family protein|chr4:13666281-13669202 FORWARD LENGTH=783	-2.32672	-3.04839	2.03996	2.12402	0.563714	0.414746	1.24336	0.250711
Glyma.03G078200	AT5G01210.1|Symbols:|HXXXD-type acyl-transferase family protein|chr5:84554-85981 FORWARD LENGTH=475	-2.32475	-2.33222	60.2679	87.4178	57.1678	17.4476	42.3753	17.3547
Glyma.06G053300	AT5G11970.1|Symbols:|Protein of unknown function (DUF3511)|chr5:3863289-3863606 REVERSE LENGTH=105	-2.32321	-2.45426	5.70104	5.74671	0.138591	1.1426	0.100734	1.04476
Glyma.16G078900	AT5G25930.1|Symbols:|Protein kinase family protein with leucine-rich repeat domain|chr5:9050880-9053978 FORWARD LENGTH=1005	-2.32027	-2.05063	12.4849	7.46427	0.871081	1.48803	0.811721	1.78497
Glyma.10G011300	AT2G47260.1|Symbols:WRKY23, ATWRKY23|WRKY DNA-binding protein 23|chr2:19405045-19406446 REVERSE LENGTH=337	-2.31945	-3.3237	9.34006	12.5037	0.942707	2.5014	0.360844	1.243
Glyma.08G177300	AT5G64300.1|Symbols:ATGCH, GCH, ATRIBA1, RFD1|GTP cyclohydrolase II|chr5:25718459-25720790 FORWARD LENGTH=543	-2.31791	-2.62462	11.1373	6.75726	0.594248	1.35057	0.983346	1.08244
Glyma.01G177400	AT4G36730.1|Symbols:GBF1|G-box binding factor 1|chr4:17309850-17311752 REVERSE LENGTH=315	-2.31573	-2.33438	23.5855	47.5851	6.56016	9.54998	3.9702	9.44216
Glyma.04G165400	AT1G74360.1|Symbols:|Leucine-rich repeat protein kinase family protein|chr1:27954299-27957911 FORWARD LENGTH=1106	-2.3156	-2.16403	11.6768	11.1876	1.68109	2.24441	0.76225	2.49386
Glyma.10G295300	AT2G18950.1|Symbols:HPT1, TPT1, ATHPT, VTE2|homogentisate phytyltransferase 1|chr2:8207491-8210047 FORWARD LENGTH=393	-2.31472	-3.2907	30.5008	14.2009	0.336345	2.84622	0.196894	1.46269
Glyma.08G044300	AT5G38260.1|Symbols:|Protein kinase superfamily protein|chr5:15283692-15285837 REVERSE LENGTH=638	-2.31368	-2.46701	42.9548	20.6063	1.50233	4.13546	1.34406	3.71358
Glyma.18G205800	AT5G01600.1|Symbols:ATFER1, FER1|ferretin 1|chr5:228149-229594 REVERSE LENGTH=255	-2.31034	-2.72506	39.8567	14.7282	15.7193	2.96746	14.9431	2.2252
Glyma.04G247900	AT1G77510.1|Symbols:ATPDIL1-2, PDI6, ATPDI6, PDIL1-2|PDI-like 1-2|chr1:29126742-29129433 FORWARD LENGTH=508	-2.30951	-2.45295	76.8237	42.3156	7.30628	8.53947	13.0936	7.72955
Glyma.18G208800	AT2G38470.1|Symbols:WRKY33, ATWRKY33|WRKY DNA-binding protein 33|chr2:16108476-16110539 FORWARD LENGTH=519	-2.30887	-2.92465	49.0982	20.7491	1.6212	4.17952	0.660003	2.71901
Glyma.07G015800	AT1G59870.1|Symbols:PEN3, PDR8, ATPDR8, ABCG36, ATABCG36|ABC-2 and Plant PDR ABC-type transporter family protein|chr1:22034661-22039844 FORWARD LENGTH=1469	-2.30786	-2.15491	134.791	129.074	39.9256	26.0639	31.8793	28.965
Glyma.17G103500	AT4G19810.1|Symbols:|Glycosyl hydrolase family protein with chitinase insertion domain|chr4:10764151-10765753 REVERSE LENGTH=379	-2.30658	-2.73488	0.911534	1.48836	0.136941	0.295948	0.214897	0.218033
Glyma.09G110700	AT5G06740.1|Symbols:|Concanavalin A-like lectin protein kinase family protein|chr5:2084094-2086052 FORWARD LENGTH=652	-2.3025	-2.5546	30.5464	23.1653	3.38111	4.69486	3.04112	3.93068
Glyma.07G267600	AT4G16380.2|Symbols:|Heavy metal transport/detoxification superfamily protein|chr4:9255148-9255955 FORWARD LENGTH=233	-2.30203	-2.93187	7.01845	10.3277	3.17822	2.08483	1.65205	1.35659
Glyma.06G183800	AT1G10560.1|Symbols:PUB18, ATPUB18|plant U-box 18|chr1:3484613-3486706 FORWARD LENGTH=697	-2.30082	-2.24091	1.05894	0.927342	0.369542	0.180855	0.0390873	0.183166
Glyma.06G197600	AT1G74360.1|Symbols:|Leucine-rich repeat protein kinase family protein|chr1:27954299-27957911 FORWARD LENGTH=1106	-2.30061	-2.54741	7.50612	6.11084	1.12664	1.23396	1.08541	1.03969
Glyma.18G004200	AT1G14780.1|Symbols:|MAC/Perforin domain-containing protein|chr1:5091020-5093873 FORWARD LENGTH=627	-2.29891	-3.72211	12.3285	8.48522	0.48318	1.72093	0.175847	0.636455
Glyma.17G123800	AT1G68710.1|Symbols:|ATPase E1-E2 type family protein / haloacid dehalogenase-like hydrolase family protein|chr1:25793498-25797975 REVERSE LENGTH=1200	-2.29235	-2.50326	44.3208	26.2377	10.7777	5.35424	6.78637	4.62509
Glyma.07G117400	AT5G47070.1|Symbols:|Protein kinase superfamily protein|chr5:19118683-19120528 REVERSE LENGTH=410	-2.29121	-2.20753	73.67	60.6356	10.14	12.3797	11.3972	13.1219
Glyma.04G017200	AT1G76360.1|Symbols:|Protein kinase superfamily protein|chr1:28643242-28646483 REVERSE LENGTH=484	-2.2898	-2.94582	30.1539	20.6025	2.77802	4.20257	1.93902	2.6627
Glyma.07G046400	AT1G72310.1|Symbols:ATL3|RING/U-box superfamily protein|chr1:27226405-27227379 FORWARD LENGTH=324	-2.28732	-2.81712	11.1415	3.7184	0.561876	0.755542	0.422454	0.523077
Glyma.07G019100	AT3G16170.1|Symbols:|AMP-dependent synthetase and ligase family protein|chr3:5476490-5480128 FORWARD LENGTH=544	-2.28127	-2.24154	176.043	145.021	23.232	29.8339	22.4767	30.6585
Glyma.09G261200	AT4G11610.1|Symbols:|C2 calcium/lipid-binding plant phosphoribosyltransferase family protein|chr4:7013956-7017846 REVERSE LENGTH=1011	-2.28064	-2.75062	15.9654	8.40588	2.51983	1.71932	1.83709	1.22802
Glyma.18G260700	AT5G39670.1|Symbols:|Calcium-binding EF-hand family protein|chr5:15883270-15883884 FORWARD LENGTH=204	-2.27892	-2.47702	46.9386	21.1459	1.44497	4.35281	1.52099	3.78784
Glyma.09G182400	AT1G73805.1|Symbols:|Calmodulin binding protein-like|chr1:27745761-27749178 REVERSE LENGTH=451	-2.27645	-2.80561	61.9329	66.765	7.19192	13.7761	4.18515	9.5206
Glyma.15G055700	AT5G64300.1|Symbols:ATGCH, GCH, ATRIBA1, RFD1|GTP cyclohydrolase II|chr5:25718459-25720790 FORWARD LENGTH=543	-2.26938	-2.59299	52.4775	25.3598	4.58397	5.25286	3.38579	4.20198
Glyma.07G031000	AT1G52565.1|Symbols:|unknown protein; FUNCTIONS IN: molecular_function unknown; INVOLVED IN: biological_process unknown; LOCATED IN: endomembrane system; BEST Arabidopsis thaliana protein match is: unknown protein (TAIR:AT3G15760.1); Has 35333 Blast hits to 34131 proteins in 2444 species: Archae - 798; Bacteria - 22429; Metazoa - 974; Fungi - 991; Plants - 531; Viruses - 0; Other Eukaryotes - 961…	-2.26811	-2.25159	16.868	9.53228	1.17708	1.97818	1.16227	1.98615
Glyma.18G268000	AT4G08850.1|Symbols:|Leucine-rich repeat receptor-like protein kinase family protein|chr4:5636693-5640496 REVERSE LENGTH=1045	-2.2615	-2.52705	5.52471	3.13753	3.27715	0.651033	2.29127	0.540566
Glyma.06G162600	AT5G61790.1|Symbols:CNX1, ATCNX1|calnexin 1|chr5:24827394-24829642 REVERSE LENGTH=530	-2.25793	-2.58995	395.08	179.584	45.9932	37.5441	44.1361	29.822
Glyma.18G185400	AT2G37710.1|Symbols:RLK|receptor lectin kinase|chr2:15814934-15816961 REVERSE LENGTH=675	-2.25562	-2.47578	12.6729	10.6142	2.0286	2.21729	3.72895	1.88901
Glyma.11G029700	AT3G60780.1|Symbols:|Protein of unknown function (DUF1442)|chr3:22462695-22463630 FORWARD LENGTH=218	-2.25442	-2.32773	3.6787	2.0584	0.0804404	0.427573	0.401481	0.406466
Glyma.07G257000	AT5G19070.1|Symbols:|SNARE associated Golgi protein family|chr5:6375569-6377470 FORWARD LENGTH=280	-2.25186	-2.25034	10.6004	25.1574	2.22591	5.27304	1.52741	5.29059
Glyma.08G025900	AT5G42020.1|Symbols:BIP, BIP2|Heat shock protein 70 (Hsp 70) family protein|chr5:16807697-16810480 REVERSE LENGTH=668	-2.25097	-2.42111	93.5183	34.8083	7.17337	7.31052	9.85338	6.51593
Glyma.06G235500	AT5G53970.1|Symbols:|Tyrosine transaminase family protein|chr5:21910676-21912594 FORWARD LENGTH=414	-2.24951	-2.46168	127.259	306.474	46.371	64.4442	65.5692	55.6474
Glyma.13G076200	AT5G17680.1|Symbols:|disease resistance protein (TIR-NBS-LRR class), putative|chr5:5822999-5827153 FORWARD LENGTH=1294	-2.24765	-2.828	77.817	88.7059	38.1862	18.678	13.2453	12.4623
Glyma.02G072300	AT5G14602.1|Symbols:|FUNCTIONS IN: molecular_function unknown; INVOLVED IN: biological_process unknown; LOCATED IN: endomembrane system; BEST Arabidopsis thaliana protein match is: Methyltransferase-related protein (TAIR:AT5G18150.1); Has 30201 Blast hits to 17322 proteins in 780 species: Archae - 12; Bacteria - 1396; Metazoa - 17338; Fungi - 3422; Plants - 5037; Viruses - 0; Other Eukaryotes - 2…	-2.24568	-2.48092	10.7023	10.8714	2.25127	2.28634	1.12451	1.93619
Glyma.19G198700	AT2G35980.1|Symbols:YLS9, NHL10, ATNHL10|Late embryogenesis abundant (LEA) hydroxyproline-rich glycoprotein family|chr2:15110635-15111318 FORWARD LENGTH=227	-2.23978	-2.65052	3.83504	4.6085	2.68474	0.964871	6.01009	0.721587
Glyma.04G145700	AT1G49000.1|Symbols:|unknown protein; FUNCTIONS IN: molecular_function unknown; INVOLVED IN: biological_process unknown; LOCATED IN: chloroplast; EXPRESSED IN: stem; BEST Arabidopsis thaliana protein match is: unknown protein (TAIR:AT3G18560.1); Has 105 Blast hits to 105 proteins in 13 species: Archae - 0; Bacteria - 0; Metazoa - 0; Fungi - 0; Plants - 105; Viruses - 0; Other Eukaryotes - 0 (sour…	-2.2384	-2.80685	3.91828	1.67721	0.330606	0.35008	0.431418	0.233377
Glyma.14G221200	AT4G39330.1|Symbols:ATCAD9, CAD9|cinnamyl alcohol dehydrogenase 9|chr4:18291268-18292772 FORWARD LENGTH=360	-2.23544	-2.57555	196.717	65.2394	28.2698	13.853	73.1735	10.9421
Glyma.02G166800	AT5G06570.2|Symbols:|alpha/beta-Hydrolases superfamily protein|chr5:2008075-2011013 REVERSE LENGTH=329	-2.23473	-2.85879	2.5571	1.1535	0	0.239314	0.0796874	0.1556
Glyma.14G055300	AT5G34930.1|Symbols:|arogenate dehydrogenase|chr5:13233391-13235522 FORWARD LENGTH=640	-2.23377	-2.29471	1.23252	4.86936	0.547068	1.02886	0.464511	0.981798
Glyma.02G172300	AT4G27010.1|Symbols:|CONTAINS InterPro DOMAIN/s: Ribosome 60S biogenesis N-terminal (InterPro:IPR021714); BEST Arabidopsis thaliana protein match is: unknown protein (TAIR:AT1G72270.1); Has 30201 Blast hits to 17322 proteins in 780 species: Archae - 12; Bacteria - 1396; Metazoa - 17338; Fungi - 3422; Plants - 5037; Viruses - 0; Other Eukaryotes - 2996 (source: NCBI BLink).|chr4:13558943-13568296 …	-2.23358	-6.36782	7.04275	3.33917	8.38026	0.708346	3.01869	0.0357556
Glyma.06G125600	AT5G24110.1|Symbols:WRKY30, ATWRKY30|WRKY DNA-binding protein 30|chr5:8153416-8154633 REVERSE LENGTH=303	-2.23304	-3.40325	30.7144	14.7535	3.51041	3.1382	1.65864	1.38675
Glyma.19G198000	AT2G36020.1|Symbols:HVA22J|HVA22-like protein J|chr2:15123424-15125140 REVERSE LENGTH=258	-2.23099	-2.52158	4.24005	1.83725	0.51419	0.384707	0.506642	0.311
Glyma.17G103400	AT1G74360.1|Symbols:|Leucine-rich repeat protein kinase family protein|chr1:27954299-27957911 FORWARD LENGTH=1106	-2.2308	-2.72131	39.6507	19.7777	4.382	4.20732	2.35015	2.9815
Glyma.04G046800	AT1G10140.1|Symbols:|Uncharacterised conserved protein UCP031279|chr1:3322970-3323473 REVERSE LENGTH=167	-2.23003	-2.68883	3.01392	1.47724	0.181109	0.307683	0.0601344	0.2291
Glyma.07G239200	AT4G16210.1|Symbols:ECHIA, E-COAH-2|enoyl-CoA hydratase/isomerase A|chr4:9176864-9177978 REVERSE LENGTH=265	-2.22977	-2.12611	43.7963	110.906	7.66422	23.6352	5.07676	25.4099
Glyma.20G209700	AT3G23250.1|Symbols:MYB15, ATY19, ATMYB15|myb domain protein 15|chr3:8309492-8310624 FORWARD LENGTH=285	-2.22591	-2.76615	32.722	11.5774	0.770219	2.46756	0.980005	1.70338
Glyma.01G225800	AT4G10960.1|Symbols:UGE5|UDP-D-glucose/UDP-D-galactose 4-epimerase 5|chr4:6716083-6718472 REVERSE LENGTH=351	-2.21815	-2.12109	37.3231	35.6684	19.1908	7.65758	20.0381	8.19236
Glyma.03G016200	AT2G45760.1|Symbols:BAP2, BAL|BON association protein 2|chr2:18847125-18847748 REVERSE LENGTH=207	-2.21736	-2.92956	5.26822	3.43125	0.0564063	0.727487	0.0781561	0.43711
Glyma.01G183700	AT4G37180.1|Symbols:|Homeodomain-like superfamily protein|chr4:17504648-17506107 FORWARD LENGTH=356	-2.21476	-2.18856	3.90779	5.17134	0.610894	1.1088	0.175865	1.13086
Glyma.03G001500	AT2G38600.1|Symbols:|HAD superfamily, subfamily IIIB acid phosphatase|chr2:16145907-16146857 FORWARD LENGTH=251	-2.21423	-2.53718	62.7303	43.2652	10.1977	9.30947	5.33586	7.43176
Glyma.04G034400	AT4G36830.1|Symbols:HOS3-1|GNS1/SUR4 membrane protein family|chr4:17349511-17350380 FORWARD LENGTH=289	-2.21381	-3.17686	5.23797	1.9059	0.462221	0.405045	0.0781933	0.209155
Glyma.05G080500	AT3G50520.1|Symbols:|Phosphoglycerate mutase family protein|chr3:18748058-18749418 FORWARD LENGTH=230	-2.21343	-2.46355	3.6187	2.27575	0.427186	0.487284	0.672048	0.408767
Glyma.20G065900	AT4G16660.1|Symbols:|heat shock protein 70 (Hsp 70) family protein|chr4:9377225-9381232 FORWARD LENGTH=867	-2.20381	-2.34772	149.461	54.9628	13.7986	11.9274	16.2905	10.7929
Glyma.03G147800	AT3G13650.1|Symbols:|Disease resistance-responsive (dirigent-like protein) family protein|chr3:4463056-4463616 FORWARD LENGTH=186	-2.19896	-2.58037	4.71415	0.956689	0.318368	0.204582	0.136759	0.160356
Glyma.10G203500	AT2G45560.1|Symbols:CYP76C1|cytochrome P450, family 76, subfamily C, polypeptide 1|chr2:18776391-18778354 REVERSE LENGTH=512	-2.19787	-2.50534	1.2599	0.699755	0.0804404	0.148104	0.0405814	0.119067
Glyma.02G013700	AT1G02660.1|Symbols:|alpha/beta-Hydrolases superfamily protein|chr1:572187-574746 REVERSE LENGTH=713	-2.19191	-2.01995	96.5639	92.5702	24.306	20.2511	13.086	22.837
Glyma.11G129500	AT5G44640.1|Symbols:BGLU13|beta glucosidase 13|chr5:18011146-18012669 FORWARD LENGTH=507	-2.1908	-2.91676	8.83771	4.47038	0.263229	0.969825	0.0796874	0.595534
Glyma.13G048800	AT5G15870.1|Symbols:|glycosyl hydrolase family 81 protein|chr5:5182641-5184878 REVERSE LENGTH=745	-2.18918	-2.66545	7.10047	7.92317	1.27737	1.73194	0.864349	1.23851
Glyma.04G212100	AT5G09300.1|Symbols:|Thiamin diphosphate-binding fold (THDP-binding) superfamily protein|chr5:2884282-2886797 REVERSE LENGTH=472	-2.18539	-2.02462	20.5442	37.2327	5.6977	8.18204	5.76811	9.1566
Glyma.03G196300	AT3G10120.1|Symbols:|unknown protein; BEST Arabidopsis thaliana protein match is: unknown protein (TAIR:AT5G03890.1); Has 57 Blast hits to 57 proteins in 10 species: Archae - 0; Bacteria - 0; Metazoa - 0; Fungi - 0; Plants - 57; Viruses - 0; Other Eukaryotes - 0 (source: NCBI BLink).|chr3:3130155-3130676 FORWARD LENGTH=173	-2.18385	-2.37988	5.4464	2.39131	3.01357	0.523424	1.93375	0.454177
Glyma.15G168800	AT4G37790.1|Symbols:HAT22|Homeobox-leucine zipper protein family|chr4:17768241-17769272 FORWARD LENGTH=278	-2.18344	-2.53642	11.3117	2.70141	0.0821844	0.588559	0.278168	0.452143
Glyma.08G010400	AT5G50760.1|Symbols:|SAUR-like auxin-responsive protein family|chr5:20644780-20645331 FORWARD LENGTH=183	-2.18269	-4.51623	2.05664	0.52955	0.112813	0.11087	0.0586217	0.0150333
Glyma.14G178700	AT4G40080.1|Symbols:|ENTH/ANTH/VHS superfamily protein|chr4:18579371-18580542 FORWARD LENGTH=365	-2.17975	-2.91344	1.77459	1.04519	0.210818	0.228987	0.136759	0.131644
Glyma.16G076400	AT1G31720.1|Symbols:|Protein of unknown function (DUF1218)|chr1:11356169-11356960 FORWARD LENGTH=194	-2.17748	-2.69211	10.8421	5.96227	1.68759	1.31365	0.460065	0.913844
Glyma.19G263100	AT4G13420.1|Symbols:HAK5, ATHAK5|high affinity K+ transporter 5|chr4:7797038-7802174 REVERSE LENGTH=785	-2.17264	-2.51663	3.35775	1.09715	0.344146	0.236759	0.219435	0.188433
Glyma.04G167500	AT1G08570.1|Symbols:ACHT4|atypical CYS HIS rich thioredoxin 4|chr1:2713059-2714312 FORWARD LENGTH=275	-2.17141	-2.84212	3.17987	9.5688	0.0940105	2.11383	0	1.33497
Glyma.13G073900	AT1G14370.1|Symbols:APK2A, PBL2|protein kinase 2A|chr1:4915859-4917959 FORWARD LENGTH=426	-2.17052	-2.91328	20.6752	11.5345	5.00101	2.56591	0.747216	1.51094
Glyma.19G255500	AT5G53130.1|Symbols:CNGC1, ATCNGC1|cyclic nucleotide gated channel 1|chr5:21537830-21540490 REVERSE LENGTH=716	-2.17029	-2.79934	183.288	65.6345	16.1583	14.58	7.05564	9.43293
Glyma.13G302800	AT4G05120.1|Symbols:ENT3, FUR1, ATENT3|Major facilitator superfamily protein|chr4:2632886-2634824 REVERSE LENGTH=418	-2.16837	-2.33154	58.3133	62.4208	23.4826	13.8865	22.9081	12.4054
Glyma.18G141900	AT1G12940.1|Symbols:ATNRT2.5, NRT2.5|nitrate transporter2.5|chr1:4416405-4418337 FORWARD LENGTH=502	-2.16709	-4.03876	1.32946	0.930796	0.247915	0.202392	0.0796874	0.0506334
Glyma.05G197400	AT5G63620.1|Symbols:|GroES-like zinc-binding alcohol dehydrogenase family protein|chr5:25466380-25468296 REVERSE LENGTH=427	-2.16497	-2.02076	8.21849	25.8406	2.32955	5.75605	2.78407	6.36591
Glyma.09G040500	NA	-2.16352	-2.42087	67.9103	20.7263	1.7024	4.61627	2.80296	3.87379
Glyma.09G189300	AT3G24503.1|Symbols:ALDH2C4, ALDH1A, REF1|aldehyde dehydrogenase 2C4|chr3:8919732-8923029 REVERSE LENGTH=501	-2.16289	-2.10454	5.12782	11.4378	1.44072	2.54933	2.86845	2.64268
Glyma.05G200100	AT5G61890.1|Symbols:|Integrase-type DNA-binding superfamily protein|chr5:24852639-24853744 REVERSE LENGTH=248	-2.1609	-3.83325	0.734801	3.22066	0.0205461	0.713249	0.0976719	0.2208
Glyma.02G298500	AT3G13080.1|Symbols:ATMRP3, MRP3, ABCC3|multidrug resistance-associated protein 3|chr3:4196019-4201250 REVERSE LENGTH=1514	-2.15587	-2.09162	386.151	218.984	43.3989	49.136	42.4212	51.3775
Glyma.07G229500	AT5G39670.1|Symbols:|Calcium-binding EF-hand family protein|chr5:15883270-15883884 FORWARD LENGTH=204	-2.15498	-2.63717	12.8694	6.57995	0.374774	1.46994	0.89436	1.0495
Glyma.18G248700	AT1G55190.1|Symbols:PRA1.F2, PRA7|PRA1 (Prenylated rab acceptor) family protein|chr1:20588450-20589019 FORWARD LENGTH=189	-2.15315	-2.31272	2.02324	1.3381	0.120295	0.294853	0.542778	0.260211
Glyma.01G025700	NA	-2.14839	-2.23815	12.0683	12.9604	2.32947	2.91495	0.659892	2.76213
Glyma.07G183600	AT2G14170.1|Symbols:ALDH6B2|aldehyde dehydrogenase 6B2|chr2:5977727-5981899 REVERSE LENGTH=607	-2.14831	-2.01064	53.3316	93.8065	17.2632	21.1565	18.1756	23.2766
Glyma.02G019400	AT1G14360.1|Symbols:ATUTR3, UTR3|UDP-galactose transporter 3|chr1:4911362-4913029 REVERSE LENGTH=331	-2.14708	-2.36775	69.322	28.4756	7.69728	6.4233	8.58925	5.51677
Glyma.16G062500	AT5G40780.1|Symbols:LHT1|lysine histidine transporter 1|chr5:16323823-16327082 FORWARD LENGTH=446	-2.14638	-2.07297	13.1396	7.32737	2.99848	1.65126	1.97975	1.74389
Glyma.07G090000	AT1G49050.1|Symbols:|Eukaryotic aspartyl protease family protein|chr1:18150638-18153186 FORWARD LENGTH=583	-2.14556	-2.3	97.9994	73.7949	10.2141	16.6745	8.08948	14.9588
Glyma.13G266900	NA	-2.14389	-2.48579	1.24252	0.906579	0.117632	0.198169	0.0586403	0.161444
Glyma.17G118300	AT2G26650.1|Symbols:AKT1, ATAKT1, KT1|K+ transporter 1|chr2:11331965-11336444 REVERSE LENGTH=857	-2.13846	-2.37978	21.6119	16.0467	3.19873	3.64155	2.5308	3.07019
Glyma.U034800	NA	-2.13451	-2.1808	3.8699	3.91037	0.138178	0.884403	0.498967	0.857566
Glyma.12G186800	AT2G27310.1|Symbols:|F-box family protein|chr2:11683954-11684967 REVERSE LENGTH=337	-2.1304	-2.43631	23.0081	11.4165	2.02416	2.60127	1.50048	2.09513
Glyma.18G219600	AT4G05200.1|Symbols:CRK25|cysteine-rich RLK (RECEPTOR-like protein kinase) 25|chr4:2679793-2682309 REVERSE LENGTH=675	-2.12663	-2.57472	6.17747	2.74814	0.740734	0.620788	0.41179	0.456944
Glyma.09G014900	AT1G79670.1|Symbols:RFO1, WAKL22|Wall-associated kinase family protein|chr1:29976887-29979337 REVERSE LENGTH=751	-2.12244	-2.11846	48.1022	46.4358	5.06769	10.6622	3.80776	10.6671
Glyma.05G045700	AT5G63320.1|Symbols:NPX1|nuclear protein X1|chr5:25374413-25378783 REVERSE LENGTH=1061	-2.12236	-2.07405	42.9551	32.8377	16.3988	7.53362	12.5627	7.78871
Glyma.08G361100	AT2G43120.1|Symbols:|RmlC-like cupins superfamily protein|chr2:17927339-17928871 FORWARD LENGTH=321	-2.12036	-2.2648	2.13133	4.38836	1.97451	1.00857	1.97379	0.903554
Glyma.16G008500	AT1G72540.1|Symbols:|Protein kinase superfamily protein|chr1:27314932-27316669 REVERSE LENGTH=450	-2.11814	-2.85659	22.7021	12.0952	2.09931	2.79015	1.06894	1.65939
Glyma.03G221700	AT2G47190.1|Symbols:ATMYB2, MYB2|myb domain protein 2|chr2:19376284-19377297 FORWARD LENGTH=273	-2.11772	-2.58831	5.51796	2.17995	1.23831	0.497506	0.236037	0.347643
Glyma.03G215800	AT4G02330.1|Symbols:ATPMEPCRB|Plant invertase/pectin methylesterase inhibitor superfamily|chr4:1032479-1034928 FORWARD LENGTH=573	-2.11149	-3.09722	5.53372	6.16063	1.79501	1.4204	0.0781933	0.709787
Glyma.09G069900	AT2G05940.1|Symbols:|Protein kinase superfamily protein|chr2:2287514-2289270 REVERSE LENGTH=462	-2.11115	-2.61037	25.384	13.3663	2.89454	3.08548	2.85028	2.17892
Glyma.11G063200	AT2G23770.1|Symbols:|protein kinase family protein / peptidoglycan-binding LysM domain-containing protein|chr2:10120242-10122080 REVERSE LENGTH=612	-2.10831	-3.77513	5.74449	4.20432	0.0752084	0.96654	0.0390873	0.299355
Glyma.03G165800	AT4G08850.1|Symbols:|Leucine-rich repeat receptor-like protein kinase family protein|chr4:5636693-5640496 REVERSE LENGTH=1045	-2.10354	-2.62357	19.8179	16.4733	4.46162	3.82871	3.7973	2.65836
Glyma.08G201300	AT1G59870.1|Symbols:PEN3, PDR8, ATPDR8, ABCG36, ATABCG36|ABC-2 and Plant PDR ABC-type transporter family protein|chr1:22034661-22039844 FORWARD LENGTH=1469	-2.10329	-2.23517	182.683	122.73	56.8704	28.5605	30.4651	26.0502
Glyma.18G199000	AT4G08850.1|Symbols:|Leucine-rich repeat receptor-like protein kinase family protein|chr4:5636693-5640496 REVERSE LENGTH=1045	-2.09493	-2.58073	33.0562	19.8711	3.70773	4.64438	2.32311	3.32231
Glyma.01G025800	AT3G26510.4|Symbols:|Octicosapeptide/Phox/Bem1p family protein|chr3:9711886-9712588 REVERSE LENGTH=196	-2.09102	-2.10746	153.552	175.428	39.675	41.1732	14.5998	40.7268
Glyma.01G185800	AT4G36990.1|Symbols:HSF4, HSFB1, AT-HSFB1, ATHSF4|heat shock factor 4|chr4:17440660-17441706 FORWARD LENGTH=284	-2.08888	-2.60061	111.638	57.3536	35.0461	13.4766	15.5286	9.45095
Glyma.12G019900	AT5G19440.1|Symbols:|NAD(P)-binding Rossmann-fold superfamily protein|chr5:6556493-6558123 FORWARD LENGTH=326	-2.08685	-2.57111	8.68599	2.96311	0.533817	0.698801	0.417934	0.498544
Glyma.02G059200	AT2G23790.1|Symbols:|Protein of unknown function (DUF607)|chr2:10125692-10127455 REVERSE LENGTH=336	-2.08146	-2.41592	3.38283	6.7583	8.74312	1.59593	4.60185	1.25755
Glyma.06G061900	AT1G80840.1|Symbols:WRKY40, ATWRKY40|WRKY DNA-binding protein 40|chr1:30383834-30385356 FORWARD LENGTH=302	-2.07277	-2.69584	46.4819	34.7658	6.73042	8.25886	3.90752	5.33202
Glyma.06G019500	AT1G47670.1|Symbols:|Transmembrane amino acid transporter family protein|chr1:17536834-17539486 REVERSE LENGTH=519	-2.07172	-2.58231	3.74662	1.88726	0.41539	0.444313	0.608814	0.315645
Glyma.14G199900	AT1G06980.1|Symbols:|unknown protein; FUNCTIONS IN: molecular_function unknown; INVOLVED IN: biological_process unknown; LOCATED IN: endomembrane system; EXPRESSED IN: sepal, male gametophyte, carpel; EXPRESSED DURING: 4 anthesis; BEST Arabidopsis thaliana protein match is: unknown protein (TAIR:AT2G30230.1); Has 159 Blast hits to 159 proteins in 13 species: Archae - 0; Bacteria - 0; Metazoa - 0;…	-2.06827	-2.08172	26.0568	9.20245	2.16186	2.18689	0.643401	2.17114
Glyma.18G071700	AT5G23810.1|Symbols:AAP7|amino acid permease 7|chr5:8028461-8030730 FORWARD LENGTH=467	-2.06124	-2.0286	2.44905	3.95947	1.87371	0.944427	1.54837	0.968999
Glyma.19G169800	AT4G32760.1|Symbols:|ENTH/VHS/GAT family protein|chr4:15799376-15803832 FORWARD LENGTH=675	-2.05929	-2.27762	2.67165	7.02571	1.60899	1.67577	2.27928	1.44943
Glyma.12G098900	AT2G05710.1|Symbols:ACO3|aconitase 3|chr2:2141591-2146350 FORWARD LENGTH=990	-2.05592	-2.09332	3.98967	14.9808	3.55115	3.59727	4.08152	3.52023
Glyma.04G053100	AT5G12000.1|Symbols:|Protein kinase protein with adenine nucleotide alpha hydrolases-like domain|chr5:3874151-3876780 REVERSE LENGTH=701	-2.05556	-2.6459	1.9712	1.60715	0.519516	0.37845	0.18341	0.251177
Glyma.08G064200	NA	-2.05531	-2.5184	1.54445	1.49373	0.306985	0.355294	0.139822	0.256711
Glyma.04G036300	AT5G66850.1|Symbols:MAPKKK5|mitogen-activated protein kinase kinase kinase 5|chr5:26695965-26699159 REVERSE LENGTH=716	-2.05337	-2.21673	38.9616	28.4975	12.1619	6.86553	7.77026	6.12208
Glyma.01G064600	AT1G69040.2|Symbols:ACR4|ACT domain repeat 4|chr1:25957843-25960079 FORWARD LENGTH=455	-2.05257	-2.3766	15.1174	22.7476	6.3806	5.47304	5.14354	4.35877
Glyma.08G339000	AT3G60450.1|Symbols:|Phosphoglycerate mutase family protein|chr3:22340982-22342187 FORWARD LENGTH=274	-2.05162	-2.92957	26.0543	13.8926	1.90082	3.34601	1.22678	1.81885
Glyma.19G187600	AT2G36750.1|Symbols:UGT73C1|UDP-glucosyl transferase 73C1|chr2:15410531-15412006 REVERSE LENGTH=491	-2.05087	-2.11342	8.26477	4.60493	1.32978	1.10468	0.279662	1.04605
Glyma.09G164100	AT5G23370.1|Symbols:|GRAM domain-containing protein / ABA-responsive protein-related|chr5:7863542-7864201 REVERSE LENGTH=219	-2.04388	-2.50999	25.7982	11.2279	0.801578	2.71428	0.577327	1.95593
Glyma.04G242400	AT1G31130.1|Symbols:|unknown protein; FUNCTIONS IN: molecular_function unknown; INVOLVED IN: biological_process unknown; LOCATED IN: cellular_component unknown; EXPRESSED IN: 23 plant structures; EXPRESSED DURING: 13 growth stages; BEST Arabidopsis thaliana protein match is: unknown protein (TAIR:AT4G19950.1); Has 246 Blast hits to 244 proteins in 29 species: Archae - 2; Bacteria - 16; Metazoa - …	-2.04118	-3.02567	16.3886	7.80386	1.54015	1.89469	1.53638	0.950532
Glyma.19G195800	AT3G44350.2|Symbols:anac061, NAC061|NAC domain containing protein 61|chr3:16022836-16024487 REVERSE LENGTH=241	-2.03982	-2.36523	24.4024	15.9534	3.05529	3.86757	4.46135	3.08216
Glyma.05G189600	AT5G64660.1|Symbols:ATCMPG2, CMPG2|CYS, MET, PRO, and GLY protein 2|chr5:25842119-25843381 REVERSE LENGTH=420	-2.0391	-2.08623	19.5843	10.5216	4.45843	2.54954	5.73131	2.47314
Glyma.19G167400	AT4G08850.1|Symbols:|Leucine-rich repeat receptor-like protein kinase family protein|chr4:5636693-5640496 REVERSE LENGTH=1045	-2.0369	-2.71311	16.8526	8.72331	1.57247	2.11889	1.69573	1.3237
Glyma.06G108100	AT1G77810.2|Symbols:|Galactosyltransferase family protein|chr1:29260899-29263001 REVERSE LENGTH=384	-2.03519	-2.30479	86.025	47.6763	21.6012	11.6254	12.4834	9.63824
Glyma.11G234600	AT3G56200.1|Symbols:|Transmembrane amino acid transporter family protein|chr3:20850087-20851779 FORWARD LENGTH=435	-2.03449	-2.39727	37.7895	42.1405	11.9055	10.2867	9.83959	8.00577
Glyma.15G038500	AT3G46540.1|Symbols:|ENTH/VHS family protein|chr3:17134204-17135411 REVERSE LENGTH=307	-2.03184	-2.65129	8.53309	5.30735	2.19528	1.29524	1.32738	0.831732
Glyma.10G230000	AT4G11260.1|Symbols:ATSGT1B, ETA3, RPR1, EDM1, SGT1B|phosphatase-related|chr4:6851515-6853719 REVERSE LENGTH=358	-2.03138	-2.27789	120.818	76.5462	31.9784	18.7216	18.3954	15.7686
Glyma.13G032900	NA	-2.03068	-2.04306	14.1683	9.02996	1.731	2.20233	1.49419	2.1843
Glyma.20G113100	AT2G39210.1|Symbols:|Major facilitator superfamily protein|chr2:16366287-16368231 REVERSE LENGTH=601	-2.02468	-2.52502	5.38131	3.66119	0.869112	0.900255	0.628461	0.627999
Glyma.13G358900	AT3G16030.1|Symbols:CES101|lectin protein kinase family protein|chr3:5439609-5442802 FORWARD LENGTH=850	-2.02356	-2.91565	44.8506	12.234	3.31545	3.0035	1.12569	1.63453
Glyma.14G118500	AT1G31130.1|Symbols:|unknown protein; FUNCTIONS IN: molecular_function unknown; INVOLVED IN: biological_process unknown; LOCATED IN: cellular_component unknown; EXPRESSED IN: 23 plant structures; EXPRESSED DURING: 13 growth stages; BEST Arabidopsis thaliana protein match is: unknown protein (TAIR:AT4G19950.1); Has 246 Blast hits to 244 proteins in 29 species: Archae - 2; Bacteria - 16; Metazoa - …	-2.02293	-2.4554	26.4727	15.2407	9.96217	3.74975	10.7201	2.7757
Glyma.19G018600	AT5G40010.1|Symbols:AATP1|AAA-ATPase 1|chr5:16020218-16021762 REVERSE LENGTH=514	-2.0185	-2.03085	308.883	158.684	23.5629	39.1546	27.5311	38.8223
Glyma.12G216000	AT5G54590.2|Symbols:CRLK1|Protein kinase superfamily protein|chr5:22180480-22182698 FORWARD LENGTH=440	-2.0168	-2.02288	14.9407	9.5202	1.91534	2.34412	2.45048	2.32815
Glyma.17G141600	AT4G16600.1|Symbols:|Nucleotide-diphospho-sugar transferases superfamily protein|chr4:9350039-9352707 FORWARD LENGTH=494	-2.01647	-2.06513	0.907857	1.60091	0.734677	0.392894	0.222516	0.374521
Glyma.20G139300	AT4G05200.1|Symbols:CRK25|cysteine-rich RLK (RECEPTOR-like protein kinase) 25|chr4:2679793-2682309 REVERSE LENGTH=675	-2.01556	-2.39122	16.5379	12.6182	1.91721	3.11379	1.6113	2.3911
Glyma.10G186500	AT3G54700.1|Symbols:PHT1;7|phosphate transporter 1;7|chr3:20248463-20250070 REVERSE LENGTH=535	-2.00944	-2.16674	108.187	86.9398	31.9838	21.5951	23.9066	19.3326
Glyma.10G295200	AT5G22990.1|Symbols:|C2H2-like zinc finger protein|chr5:7691494-7692468 REVERSE LENGTH=324	-2.00938	-2.54547	25.7134	9.7962	0.772757	2.42573	0.867243	1.67092
Glyma.07G153500	AT2G33060.1|Symbols:AtRLP27, RLP27|receptor like protein 27|chr2:14025661-14028087 FORWARD LENGTH=808	-2.00556	-2.72584	5.67155	5.04698	3.09318	1.25143	2.18884	0.759221
Glyma.05G219400	AT5G42020.1|Symbols:BIP, BIP2|Heat shock protein 70 (Hsp 70) family protein|chr5:16807697-16810480 REVERSE LENGTH=668	-2.0025	-2.60244	524.097	187.11	56.2489	46.6968	64.5377	30.8048
Glyma.15G048400	AT5G23570.1|Symbols:SGS3, ATSGS3|XS domain-containing protein / XS zinc finger domain-containing protein-related|chr5:7943621-7945874 FORWARD LENGTH=625	-2.00095	-4.36295	0.759722	0.837234	0.0201336	0.203748	0.138309	0.0356001
Glyma.10G125000	AT4G13710.1|Symbols:|Pectin lyase-like superfamily protein|chr4:7962550-7966012 FORWARD LENGTH=470	2.00053	2.66887	0.723813	1.92287	4.57029	7.71614	4.87461	12.2677
Glyma.18G234500	AT5G39900.1|Symbols:|Small GTP-binding protein|chr5:15976719-15978925 REVERSE LENGTH=663	2.00534	2.10119	0.0525523	0.168601	1.03123	0.696613	0.366839	0.744455
Glyma.07G033500	AT1G15520.1|Symbols:PDR12, ATPDR12, ABCG40, ATABCG40|pleiotropic drug resistance 12|chr1:5331993-5338175 REVERSE LENGTH=1423	2.00565	2.66437	0.479584	0.526764	1.55496	2.13771	1.50471	3.36308
Glyma.05G175600	AT4G40060.1|Symbols:ATHB16, ATHB-16, HB16|homeobox protein 16|chr4:18571682-18572774 REVERSE LENGTH=294	2.0069	2.28088	108.634	49.5321	360.917	199.072	425.688	240.692
Glyma.17G031600	AT5G49330.1|Symbols:MYB111, ATMYB111, PFG3|myb domain protein 111|chr5:19999147-20001293 REVERSE LENGTH=342	2.0074	2.11386	0.986819	1.09994	2.96388	4.43995	1.30479	4.76866
Glyma.13G039700	AT5G48940.1|Symbols:|Leucine-rich repeat transmembrane protein kinase family protein|chr5:19839785-19843744 FORWARD LENGTH=1135	2.00856	3.42806	0.282449	0.196714	1.77133	0.82318	1.38291	2.21493
Glyma.13G296600	AT2G20680.1|Symbols:MAN2, AtMAN2|Glycosyl hydrolase superfamily protein|chr2:8921024-8923066 FORWARD LENGTH=433	2.00987	2.05289	3.29804	2.94515	12.0415	11.8789	12.9961	12.2287
Glyma.08G088400	AT5G44030.1|Symbols:CESA4, IRX5, NWS2|cellulose synthase A4|chr5:17714713-17719564 FORWARD LENGTH=1049	2.00988	3.49189	0.0709623	0.0985417	1.5919	0.424549	1.26744	1.20286
Glyma.09G025400	AT3G03300.3|Symbols:DCL2|dicer-like 2|chr3:768020-774833 REVERSE LENGTH=1388	2.01036	2.59837	3.67549	1.64497	4.06182	6.61616	3.0983	9.9535
Glyma.13G157800	AT2G26580.2|Symbols:YAB5|plant-specific transcription factor YABBY family protein|chr2:11303923-11306739 REVERSE LENGTH=164	2.01081	2.03302	2.68481	4.33763	19.3778	17.4896	16.6138	17.7538
novel.194	#N/A	2.01287	2.67369	13.8109	8.55414	25.5099	34.5826	22.3048	54.6277
Glyma.11G093900	AT3G21090.1|Symbols:|ABC-2 type transporter family protein|chr3:7391497-7394933 REVERSE LENGTH=691	2.01425	2.71485	12.025	10.3283	49.4406	41.6985	50.1185	67.7344
Glyma.17G257800	AT1G47840.1|Symbols:HXK3|hexokinase 3|chr1:17616243-17618859 REVERSE LENGTH=493	2.01593	2.43066	2.97682	2.34702	7.65803	9.48129	10.2717	12.6271
Glyma.13G262500	AT1G53520.1|Symbols:|Chalcone-flavanone isomerase family protein|chr1:19976485-19977915 REVERSE LENGTH=287	2.01671	2.36022	1.37812	1.19633	3.31915	4.84406	3.6922	6.15917
Glyma.05G073800	AT3G01750.1|Symbols:|Ankyrin repeat family protein|chr3:270615-272691 FORWARD LENGTH=664	2.01716	2.25488	3.16846	5.03441	28.7155	20.4255	21.7166	24.0638
Glyma.10G185000	AT3G23090.1|Symbols:|TPX2 (targeting protein for Xklp2) protein family|chr3:8214533-8216983 REVERSE LENGTH=338	2.02084	2.0656	1.77225	1.36979	8.90296	5.62499	10.9882	5.79167
Glyma.05G107000	AT4G37700.1|Symbols:|unknown protein; Has 64 Blast hits to 64 proteins in 11 species: Archae - 0; Bacteria - 0; Metazoa - 0; Fungi - 0; Plants - 64; Viruses - 0; Other Eukaryotes - 0 (source: NCBI BLink).|chr4:17710387-17710833 REVERSE LENGTH=148	2.02154	2.05233	0.805484	0.678201	2.00713	2.76997	2.59314	2.81938
Glyma.07G260300	AT4G21960.1|Symbols:PRXR1|Peroxidase superfamily protein|chr4:11646613-11648312 REVERSE LENGTH=330	2.02173	2.28662	94.9292	45.1978	405.614	183.54	447.976	220.505
Glyma.19G151000	AT1G58170.1|Symbols:|Disease resistance-responsive (dirigent-like protein) family protein|chr1:21536188-21536745 FORWARD LENGTH=185	2.02226	2.02117	0.475893	0.431748	4.66076	1.75441	5.93818	1.76279
novel.139	#N/A	2.02273	2.16368	0.949788	1.53021	4.23829	6.22821	3.98086	6.86569
Glyma.08G349100	AT3G07210.1|Symbols:|unknown protein; Has 97 Blast hits to 85 proteins in 31 species: Archae - 0; Bacteria - 14; Metazoa - 7; Fungi - 19; Plants - 37; Viruses - 0; Other Eukaryotes - 20 (source: NCBI BLink).|chr3:2293000-2295119 REVERSE LENGTH=547	2.02466	2.32088	0.105927	0.311678	0.636417	1.27578	1.58144	1.56485
Glyma.18G278200	AT5G16000.1|Symbols:NIK1|NSP-interacting kinase 1|chr5:5224264-5227003 FORWARD LENGTH=638	2.02555	2.14996	2.65521	3.38802	19.8773	13.7834	19.2603	15.01
Glyma.20G141800	AT1G11545.1|Symbols:XTH8|xyloglucan endotransglucosylase/hydrolase 8|chr1:3878689-3880286 REVERSE LENGTH=305	2.02622	2.41363	0.157779	0.716696	1.76756	2.92981	0.261585	3.83277
Glyma.11G191200	AT2G27920.1|Symbols:SCPL51|serine carboxypeptidase-like 51|chr2:11885777-11889043 REVERSE LENGTH=461	2.02622	2.13463	3.88546	2.69362	20.4406	11.0066	18.0049	11.8324
Glyma.17G149800	AT2G35190.1|Symbols:NPSN11, ATNPSN11, NSPN11|novel plant snare 11|chr2:14831087-14832979 FORWARD LENGTH=265	2.02741	2.07155	0.688236	1.18511	3.6217	4.85078	2.76166	4.99616
Glyma.04G196700	AT3G48610.1|Symbols:NPC6|non-specific phospholipase C6|chr3:18011653-18013959 REVERSE LENGTH=520	2.03081	2.09538	0.542845	0.774326	4.3169	3.19363	6.31406	3.3348
Glyma.04G003700	AT4G38580.1|Symbols:ATFP6, HIPP26, FP6|farnesylated protein 6|chr4:18034596-18035693 FORWARD LENGTH=153	2.0319	2.0642	27.9669	23.2238	96.4161	94.9544	128.387	97.0986
Glyma.06G163500	AT1G01630.1|Symbols:|Sec14p-like phosphatidylinositol transfer family protein|chr1:229206-230675 FORWARD LENGTH=255	2.03252	2.14522	1.67755	1.33783	9.55745	5.46677	15.1218	5.89065
Glyma.13G162600	AT5G20410.1|Symbols:MGD2, ATMGD2|monogalactosyldiacylglycerol synthase 2|chr5:6896765-6898581 FORWARD LENGTH=468	2.03406	2.65695	0.825016	0.22019	3.21754	0.919604	4.08442	1.41369
Glyma.14G214700	AT1G48480.1|Symbols:RKL1|receptor-like kinase 1|chr1:17918475-17920743 FORWARD LENGTH=655	2.03446	2.10999	5.50424	4.1474	16.3414	16.9817	16.5612	17.8674
Glyma.17G131600	AT5G52060.1|Symbols:ATBAG1, BAG1|BCL-2-associated athanogene 1|chr5:21152449-21153741 REVERSE LENGTH=342	2.03629	2.21709	1.3532	0.872227	3.52081	3.60494	4.03661	4.08391
Glyma.08G011100	AT5G50740.1|Symbols:|Heavy metal transport/detoxification superfamily protein|chr5:20635983-20637847 REVERSE LENGTH=283	2.03642	2.0482	6.72857	4.82588	29.5739	19.8372	22.7295	19.9911
Glyma.08G226800	AT5G61750.1|Symbols:|RmlC-like cupins superfamily protein|chr5:24812804-24813436 REVERSE LENGTH=210	2.03673	2.44651	0.544456	0.309829	2.61466	1.281	2.38439	1.70673
Glyma.06G313600	AT5G13750.1|Symbols:ZIFL1|zinc induced facilitator-like 1|chr5:4438318-4441289 FORWARD LENGTH=478	2.03795	2.00073	2.81794	2.12323	13.4366	8.74807	12.6613	8.51736
Glyma.06G049700	AT5G65810.1|Symbols:|unknown protein; BEST Arabidopsis thaliana protein match is: unknown protein (TAIR:AT3G49720.2); Has 30201 Blast hits to 17322 proteins in 780 species: Archae - 12; Bacteria - 1396; Metazoa - 17338; Fungi - 3422; Plants - 5037; Viruses - 0; Other Eukaryotes - 2996 (source: NCBI BLink).|chr5:26337833-26339144 REVERSE LENGTH=258	2.03886	2.19251	3.08206	1.9135	9.38449	7.85955	10.6335	8.7311
Glyma.07G261400	AT1G11840.6|Symbols:GLX1|glyoxalase I homolog|chr1:3995928-3997518 FORWARD LENGTH=322	2.04087	2.18184	18.6356	13.6795	55.2968	56.2699	88.1833	62.0272
Glyma.19G146000	AT2G42200.1|Symbols:SPL9, AtSPL9|squamosa promoter binding protein-like 9|chr2:17587601-17589451 FORWARD LENGTH=375	2.04169	2.11073	0.334424	0.434165	7.28379	1.82163	8.67405	1.90363
Glyma.18G135300	AT5G40250.1|Symbols:|RING/U-box superfamily protein|chr5:16086056-16087186 FORWARD LENGTH=376	2.04395	2.62119	0.156624	0.142338	1.83826	0.58955	1.52443	0.875419
Glyma.18G184900	AT3G21420.1|Symbols:|2-oxoglutarate (2OG) and Fe(II)-dependent oxygenase superfamily protein|chr3:7541579-7543221 FORWARD LENGTH=364	2.04419	2.13089	1.84237	1.63467	2.02073	6.75418	3.92198	7.16308
Glyma.18G067700	AT5G58970.1|Symbols:ATUCP2, UCP2|uncoupling protein 2|chr5:23808642-23811018 REVERSE LENGTH=305	2.04472	2.25424	2.84103	2.62363	8.87236	10.8089	8.16157	12.4872
Glyma.13G172100	AT2G29120.1|Symbols:ATGLR2.7, GLR2.7|glutamate receptor 2.7|chr2:12511479-12515893 REVERSE LENGTH=952	2.0462	3.51566	0.788318	0.47007	4.12739	1.97026	2.80945	5.43909
Glyma.11G025100	AT1G63300.1|Symbols:|Myosin heavy chain-related protein|chr1:23482193-23486067 FORWARD LENGTH=1029	2.04769	2.50911	0.370823	0.468862	2.1623	1.936	2.75253	2.66388
Glyma.10G232200	AT4G25640.1|Symbols:ATDTX35, FFT, DTX35|detoxifying efflux carrier 35|chr4:13076953-13078965 REVERSE LENGTH=488	2.04786	2.72434	0.811629	0.54775	2.18944	2.30433	3.75814	3.67493
Glyma.05G130400	AT5G46220.1|Symbols:|Protein of unknown function (DUF616)|chr5:18738827-18741964 FORWARD LENGTH=462	2.04813	2.02168	2.1622	1.06142	7.12018	4.41654	5.76646	4.32866
Glyma.03G126600	AT2G32560.1|Symbols:|F-box family protein|chr2:13824820-13826761 FORWARD LENGTH=371	2.04838	2.04405	7.17964	5.12597	36.2748	21.2197	33.5087	21.1268
Glyma.01G015400	AT2G35470.1|Symbols:|unknown protein; Has 25 Blast hits to 25 proteins in 8 species: Archae - 0; Bacteria - 0; Metazoa - 0; Fungi - 0; Plants - 25; Viruses - 0; Other Eukaryotes - 0 (source: NCBI BLink).|chr2:14909014-14909720 REVERSE LENGTH=167	2.04891	2.03596	6.74719	6.38992	20.9865	26.3956	24.0542	26.1559
Glyma.17G017700	AT4G14240.1|Symbols:|CBS domain-containing protein with a domain of unknown function (DUF21)|chr4:8204712-8207273 REVERSE LENGTH=494	2.05087	2.10953	1.26015	1.21017	3.04064	5.02293	3.04142	5.21983
Glyma.07G102700	AT3G18000.1|Symbols:NMT1, XPL1, PEAMT|S-adenosyl-L-methionine-dependent methyltransferases superfamily protein|chr3:6154578-6157331 FORWARD LENGTH=491	2.05217	2.29111	0.915877	0.558403	10.1142	2.34078	6.88679	2.74844
Glyma.03G259200	AT1G01200.1|Symbols:ATRABA3, ATRAB-A3, RABA3|RAB GTPase homolog A3|chr1:86715-88145 REVERSE LENGTH=237	2.05311	3.16915	0	0.124336	0.994415	0.522746	2.5105	1.13151
Glyma.11G075100	AT3G51150.1|Symbols:|ATP binding microtubule motor family protein|chr3:19002006-19006509 FORWARD LENGTH=1052	2.05395	2.16395	27.0026	30.3014	125.496	125.815	140.12	135.776
novel.149	#N/A	2.05421	2.44935	0.336191	0.231879	0.924062	0.99204	0.607414	1.31039
Glyma.07G237000	AT3G06550.1|Symbols:|O-acetyltransferase family protein|chr3:2039317-2042664 REVERSE LENGTH=545	2.05542	2.19621	1.91305	1.43268	9.10524	5.98305	11.2588	6.58741
Glyma.13G087400	NA	2.06184	2.21788	3.3167	3.78961	12.3418	15.7976	12.899	17.5944
Glyma.13G245100	AT1G11190.1|Symbols:BFN1, ENDO1|bifunctional nuclease i|chr1:3750338-3752696 REVERSE LENGTH=305	2.06299	2.08406	1.35442	1.08687	3.13507	4.55301	1.72136	4.6099
Glyma.09G082300	AT4G20430.1|Symbols:|Subtilase family protein|chr4:11017656-11021105 REVERSE LENGTH=856	2.0634	2.29712	1.19419	1.36225	10.2166	5.6735	18.0919	6.68386
Glyma.19G243100	AT3G04860.1|Symbols:|Plant protein of unknown function (DUF868)|chr3:1339349-1340218 REVERSE LENGTH=289	2.06349	2.11869	0.228198	0.334415	0.847996	1.42488	0.524608	1.47456
Glyma.10G130200	AT4G13540.1|Symbols:|unknown protein; INVOLVED IN: N-terminal protein myristoylation; BEST Arabidopsis thaliana protein match is: unknown protein (TAIR:AT3G23930.1); Has 4658 Blast hits to 3455 proteins in 431 species: Archae - 39; Bacteria - 387; Metazoa - 1842; Fungi - 436; Plants - 133; Viruses - 38; Other Eukaryotes - 1783 (source: NCBI BLink).|chr4:7869896-7870604 FORWARD LENGTH=210	2.06423	2.02301	24.8315	16.2277	56.1783	67.7914	68.1784	65.898
Glyma.08G223300	AT1G17745.1|Symbols:PGDH|D-3-phosphoglycerate dehydrogenase|chr1:6101157-6104979 FORWARD LENGTH=624	2.06435	2.04072	4.58812	2.66585	13.7302	11.1797	14.2037	10.9694
Glyma.05G102800	AT4G37470.1|Symbols:|alpha/beta-Hydrolases superfamily protein|chr4:17617045-17618363 REVERSE LENGTH=270	2.06696	2.18355	1.65138	1.37384	9.06352	5.74609	11.4125	6.21663
Glyma.06G004900	AT2G16630.1|Symbols:|Pollen Ole e 1 allergen and extensin family protein|chr2:7209286-7210872 FORWARD LENGTH=359	2.0691	2.12373	0.317903	0.678473	2.03893	2.86681	1.93911	2.97953
Glyma.02G097700	AT1G25480.1|Symbols:|Aluminium activated malate transporter family protein|chr1:8948467-8950876 FORWARD LENGTH=548	2.07036	2.72227	2.02238	0.960116	13.9365	4.09456	13.7971	6.41512
novel.574	#N/A	2.07197	2.07371	0.983651	1.14011	1.7575	4.78419	2.10612	4.80512
Glyma.06G017500	AT1G20650.1|Symbols:|Protein kinase superfamily protein|chr1:7158422-7160022 REVERSE LENGTH=381	2.07202	2.08735	7.59384	7.05638	32.6498	29.6696	26.4617	29.9726
Glyma.07G254600	AT2G15490.3|Symbols:UGT73B4|UDP-glycosyltransferase 73B4|chr2:6761750-6763398 FORWARD LENGTH=481	2.07247	2.10665	1.08818	0.348052	19.0203	1.49805	24.8534	1.51657
Glyma.19G184300	AT2G36910.1|Symbols:ATPGP1, PGP1, ABCB1|ATP binding cassette subfamily B1|chr2:15502162-15507050 FORWARD LENGTH=1286	2.07302	2.17775	1.2395	4.69513	11.0489	19.7473	9.79086	21.2319
Glyma.15G215600	AT3G03770.2|Symbols:|Leucine-rich repeat protein kinase family protein|chr3:945303-948436 REVERSE LENGTH=802	2.07366	2.26721	0.212065	1.03163	1.5034	4.34066	0.756069	4.97711
Glyma.17G175700	AT1G49620.1|Symbols:KRP7, ICN6, ICK5|Cyclin-dependent kinase inhibitor family protein|chr1:18365692-18366559 REVERSE LENGTH=195	2.07396	2.30353	1.3357	1.81244	10.266	7.60579	15.3473	8.91491
Glyma.11G233400	AT2G40370.1|Symbols:LAC5|laccase 5|chr2:16858192-16860593 REVERSE LENGTH=580	2.07402	2.1755	6.258	2.08008	37.3164	8.77558	42.714	9.34625
Glyma.04G159600	AT1G69170.1|Symbols:|Squamosa promoter-binding protein-like (SBP domain) transcription factor family protein|chr1:26005626-26007041 FORWARD LENGTH=405	2.07416	2.61642	0.706612	1.0281	7.02804	4.32867	6.27621	6.29523
Glyma.10G222900	AT4G24630.1|Symbols:|DHHC-type zinc finger family protein|chr4:12714919-12717111 FORWARD LENGTH=407	2.07422	2.75602	0.335525	0.291359	0.554739	1.23845	0.276562	1.99058
Glyma.13G293100	AT1G75840.1|Symbols:ARAC5, ATGP3, ROP4, ATROP4|RAC-like GTP binding protein 5|chr1:28475964-28477377 FORWARD LENGTH=196	2.07577	2.03517	0.759233	0.578822	2.69434	2.4796	2.22044	2.41453
Glyma.08G085000	AT4G18260.1|Symbols:|Cytochrome b561/ferric reductase transmembrane protein family|chr4:10093524-10097337 REVERSE LENGTH=545	2.07608	2.03467	0.581453	0.312246	2.7245	1.3611	1.90001	1.31509
Glyma.04G255800	AT4G09990.1|Symbols:|Protein of unknown function (DUF579)|chr4:6259110-6260064 REVERSE LENGTH=290	2.07775	2.06643	2.64661	0.904902	12.5514	3.86093	6.45401	3.81746
Glyma.09G199600	AT4G38050.1|Symbols:|Xanthine/uracil permease family protein|chr4:17869529-17872461 REVERSE LENGTH=709	2.08036	2.49063	0.492026	0.624664	3.16404	2.6639	3.91598	3.54243
Glyma.02G228400	AT3G11130.1|Symbols:|Clathrin, heavy chain|chr3:3482575-3491667 REVERSE LENGTH=1705	2.0807	2.41581	0.751566	0.828899	3.65313	3.52478	2.81859	4.44496
Glyma.07G214700	AT4G34050.1|Symbols:CCoAOMT1|S-adenosyl-L-methionine-dependent methyltransferases superfamily protein|chr4:16310844-16311973 FORWARD LENGTH=259	2.08178	2.29982	11.2039	4.89887	64.4353	20.7446	66.1285	24.1189
Glyma.05G062100	AT2G44940.1|Symbols:|Integrase-type DNA-binding superfamily protein|chr2:18537294-18538181 FORWARD LENGTH=295	2.08365	2.32653	0.938766	0.471649	12.6343	2.02053	19.2336	2.38244
Glyma.15G210300	AT1G78570.1|Symbols:RHM1, ROL1, ATRHM1|rhamnose biosynthesis 1|chr1:29550110-29552207 FORWARD LENGTH=669	2.08406	2.1226	2.01296	1.75067	7.84392	7.43437	10.4385	7.63216
Glyma.08G297500	AT1G18840.2|Symbols:IQD30|IQ-domain 30|chr1:6501068-6503435 REVERSE LENGTH=572	2.08411	2.39781	1.23485	0.524914	7.36593	2.24608	15.704	2.78171
Glyma.16G132100	AT1G19790.2|Symbols:SRS7|SHI-related sequence 7|chr1:6838400-6839831 REVERSE LENGTH=345	2.08434	3.19166	0.33668	0.247193	1.12489	1.08507	0.51555	2.33093
Glyma.04G042000	AT4G34160.1|Symbols:CYCD3;1, CYCD3|CYCLIN D3;1|chr4:16357903-16359304 FORWARD LENGTH=376	2.08762	2.17021	0.03542	0.397224	1.69992	1.69491	1.19981	1.79614
Glyma.03G169200	AT2G20300.1|Symbols:ALE2|Protein kinase superfamily protein|chr2:8756475-8759845 REVERSE LENGTH=744	2.08912	2.49373	0.926355	0.948501	6.14777	4.05353	6.36988	5.3594
Glyma.16G122500	AT4G35880.1|Symbols:|Eukaryotic aspartyl protease family protein|chr4:16993339-16995721 FORWARD LENGTH=524	2.09059	2.03622	0.371733	0.392218	1.73474	1.68985	1.21772	1.6229
Glyma.14G066000	AT3G55580.1|Symbols:|Regulator of chromosome condensation (RCC1) family protein|chr3:20612766-20615730 FORWARD LENGTH=488	2.09121	2.06676	57.0535	21.7366	392.669	92.5871	648.057	91.0285
Glyma.08G153400	NA	2.09169	2.25824	4.6788	2.75495	8.6352	11.7422	13.7092	13.1699
Glyma.14G200900	AT4G35160.1|Symbols:|O-methyltransferase family protein|chr4:16730989-16732808 REVERSE LENGTH=382	2.09367	2.53041	11.7331	10.5157	55.3076	44.9091	35.1197	60.7559
Glyma.15G018400	AT5G11590.1|Symbols:TINY2|Integrase-type DNA-binding superfamily protein|chr5:3727789-3728499 REVERSE LENGTH=236	2.09396	2.40514	1.02397	0.776743	4.43596	3.33981	4.20181	4.13448
Glyma.14G109200	AT4G31890.2|Symbols:|ARM repeat superfamily protein|chr4:15427290-15429049 REVERSE LENGTH=518	2.09484	2.04106	1.60409	1.09762	7.07748	4.73345	6.26737	4.56546
Glyma.08G005200	AT1G72160.1|Symbols:|Sec14p-like phosphatidylinositol transfer family protein|chr1:27153823-27155609 REVERSE LENGTH=490	2.09641	2.20537	0.316958	0.312418	1.78575	1.34431	1.37398	1.44067
Glyma.15G005000	AT4G37850.1|Symbols:|basic helix-loop-helix (bHLH) DNA-binding superfamily protein|chr4:17796362-17797647 REVERSE LENGTH=328	2.09778	2.05042	2.5288	2.97257	20.6035	12.7072	30.2004	12.292
novel.133	#N/A	2.0992	2.32368	0.210454	0.350099	0.763467	1.5322	1.14855	1.79191
Glyma.18G078200	AT3G13130.1|Symbols:|unknown protein; FUNCTIONS IN: molecular_function unknown; INVOLVED IN: biological_process unknown; LOCATED IN: endomembrane system; EXPRESSED IN: male gametophyte; Has 140 Blast hits to 132 proteins in 41 species: Archae - 2; Bacteria - 4; Metazoa - 29; Fungi - 20; Plants - 51; Viruses - 0; Other Eukaryotes - 34 (source: NCBI BLink).|chr3:4223008-4223613 FORWARD LENGTH=201	2.09924	2.45034	1.37805	0.466914	9.10835	2.05004	12.7413	2.58617
Glyma.19G143600	AT2G42320.2|Symbols:|nucleolar protein gar2-related|chr2:17628102-17630657 FORWARD LENGTH=669	2.10014	2.29295	6.39914	5.02681	48.8611	21.5582	50.9265	24.6124
Glyma.01G057100	AT3G29360.2|Symbols:|UDP-glucose 6-dehydrogenase family protein|chr3:11267375-11268817 REVERSE LENGTH=480	2.10038	2.28845	4.84234	2.65148	29.4526	11.3988	32.5013	12.9589
Glyma.02G061400	AT5G66560.1|Symbols:|Phototropic-responsive NPH3 family protein|chr5:26564368-26566662 FORWARD LENGTH=668	2.10139	2.19759	6.7367	7.99198	33.1736	34.295	53.0991	36.6349
Glyma.06G040900	AT1G46264.1|Symbols:AT-HSFB4, HSFB4, SCZ|heat shock transcription factor B4|chr1:17224904-17226183 FORWARD LENGTH=348	2.10651	2.08358	0.211364	0.138811	1.15828	0.612182	0.399894	0.6055
Glyma.14G215900	AT1G66430.1|Symbols:|pfkB-like carbohydrate kinase family protein|chr1:24778400-24780393 FORWARD LENGTH=384	2.10847	2.26123	0.609274	0.266773	1.20172	1.17873	0.868979	1.30986
Glyma.17G092100	AT3G48040.1|Symbols:ARAC8, ATROP10, ROP10, ATRAC8|RHO-related protein from plants 10|chr3:17731561-17733241 FORWARD LENGTH=208	2.1089	3.07873	0.195544	0.0833264	1.15596	0.383508	0.762213	0.755153
Glyma.05G195500	AT5G64440.1|Symbols:AtFAAH, FAAH|fatty acid amide hydrolase|chr5:25766229-25770260 FORWARD LENGTH=607	2.11011	2.499	5.71842	3.8196	31.0468	16.499	35.9439	21.5708
Glyma.19G219300	AT4G01900.1|Symbols:PII, GLB1|GLNB1 homolog|chr4:821736-823294 FORWARD LENGTH=196	2.1115	2.30987	2.2123	2.2328	4.59659	9.65073	5.99673	11.0806
Glyma.07G021200	AT1G79720.1|Symbols:|Eukaryotic aspartyl protease family protein|chr1:29997259-29998951 REVERSE LENGTH=484	2.11204	2.1054	0.370245	0.68915	0.232189	2.98123	0.413434	2.96757
Glyma.05G039900	AT5G48940.1|Symbols:|Leucine-rich repeat transmembrane protein kinase family protein|chr5:19839785-19843744 FORWARD LENGTH=1135	2.1129	2.0106	4.372	3.80816	59.9259	16.4671	57.924	15.3346
Glyma.09G135200	AT4G23420.2|Symbols:|NAD(P)-binding Rossmann-fold superfamily protein|chr4:12226288-12228562 FORWARD LENGTH=316	2.11653	2.32825	2.26917	2.71485	4.99358	11.7841	7.53468	13.6666
Glyma.05G180600	AT5G10170.1|Symbols:ATMIPS3, MIPS3|myo-inositol-1-phosphate synthase 3|chr5:3187538-3190161 REVERSE LENGTH=510	2.11899	2.04534	496.319	304.467	2028.03	1322.54	2689.8	1256.73
Glyma.18G265300	AT5G15530.1|Symbols:BCCP2, CAC1-B|biotin carboxyl carrier protein 2|chr5:5038955-5040437 FORWARD LENGTH=255	2.11986	2.17401	2.14741	2.02681	7.52685	8.81534	8.41533	9.13459
Glyma.01G131300	AT2G38370.1|Symbols:|Plant protein of unknown function (DUF827)|chr2:16072184-16074168 REVERSE LENGTH=522	2.12027	2.14975	3.47345	2.60997	11.8147	11.3263	17.6175	11.5484
Glyma.15G227000	AT4G23180.1|Symbols:CRK10, RLK4|cysteine-rich RLK (RECEPTOR-like protein kinase) 10|chr4:12138171-12140780 FORWARD LENGTH=669	2.12183	2.33485	7.27188	2.77968	15.3591	12.0661	12.1238	13.9524
Glyma.05G011900	AT2G26910.1|Symbols:PDR4, ATPDR4|pleiotropic drug resistance 4|chr2:11481623-11487874 FORWARD LENGTH=1420	2.12534	2.13758	9.56474	14.9816	52.4298	65.3668	36.9186	65.9075
Glyma.20G022500	AT1G31260.1|Symbols:ZIP10|zinc transporter 10 precursor|chr1:11175559-11177362 REVERSE LENGTH=364	2.12582	2.68792	1.29861	0.577909	3.68086	2.56914	3.26978	3.77767
Glyma.02G145600	AT3G63240.1|Symbols:|DNAse I-like superfamily protein|chr3:23364411-23366876 REVERSE LENGTH=547	2.12733	2.54512	2.34607	1.94104	7.40827	8.44467	7.14055	11.2773
Glyma.02G245600	AT1G74670.1|Symbols:|Gibberellin-regulated family protein|chr1:28053378-28053893 FORWARD LENGTH=101	2.12947	2.5389	0.354968	0.234196	0.963059	1.01837	0.502085	1.34939
Glyma.02G080900	AT5G64740.1|Symbols:CESA6, IXR2, E112, PRC1|cellulose synthase 6|chr5:25881555-25886333 FORWARD LENGTH=1084	2.13368	2.33675	16.7797	10.4465	98.1364	45.8491	162.153	52.7585
Glyma.17G100000	AT1G18835.1|Symbols:MIF3|mini zinc finger|chr1:6496106-6496372 REVERSE LENGTH=88	2.13487	2.5476	0.283972	0.347411	2.78791	1.56474	0.753137	2.07041
Glyma.20G077900	AT5G20230.1|Symbols:ATBCB, BCB, SAG14|blue-copper-binding protein|chr5:6826626-6827408 FORWARD LENGTH=196	2.13498	3.12125	1.77493	0.916862	3.0785	4.07136	2.1931	8.04431
Glyma.14G169700	AT1G22150.1|Symbols:SULTR1;3|sulfate transporter 1;3|chr1:7818361-7821344 FORWARD LENGTH=656	2.13518	2.01587	2.20141	1.70381	12.3962	7.51192	13.402	6.9001
Glyma.09G096700	AT5G35160.2|Symbols:|Endomembrane protein 70 protein family|chr5:13414945-13416921 FORWARD LENGTH=658	2.13599	2.60227	5.37206	4.68356	24.2069	20.5781	49.0607	28.4245
Glyma.13G147800	AT1G76590.1|Symbols:|PLATZ transcription factor family protein|chr1:28740875-28741894 FORWARD LENGTH=245	2.1407	2.64593	0.175856	0.340161	1.35689	1.51536	2.34063	2.15746
Glyma.11G048600	AT5G67470.1|Symbols:ATFH6, FH6|formin homolog 6|chr5:26926835-26930212 FORWARD LENGTH=899	2.14287	2.14734	4.74565	3.20209	30.3347	14.1582	39.5039	14.1755
Glyma.19G190800	AT3G52960.1|Symbols:|Thioredoxin superfamily protein|chr3:19639699-19640403 FORWARD LENGTH=234	2.14407	2.099	38.14	26.6278	64.6152	117.687	96.4982	114.09
Glyma.06G151300	AT5G24320.1|Symbols:|Transducin/WD40 repeat-like superfamily protein|chr5:8284858-8287651 REVERSE LENGTH=694	2.14459	2.51304	1.11051	1.25545	8.9977	5.62051	14.7346	7.25295
Glyma.19G237300	AT1G54790.3|Symbols:|GDSL-like Lipase/Acylhydrolase superfamily protein|chr1:20441124-20442634 REVERSE LENGTH=383	2.14531	2.2489	0.282483	0.328201	2.4216	1.46274	2.66704	1.56658
Glyma.04G104300	AT4G08690.1|Symbols:|Sec14p-like phosphatidylinositol transfer family protein|chr4:5551521-5552713 REVERSE LENGTH=301	2.14683	2.80651	10.7235	4.168	15.8153	18.4311	14.1641	29.0944
Glyma.07G103500	AT1G48480.1|Symbols:RKL1|receptor-like kinase 1|chr1:17918475-17920743 FORWARD LENGTH=655	2.14699	2.17273	0.140892	0.197922	1.44256	0.911155	0.915444	0.924121
Glyma.15G107700	AT1G11700.1|Symbols:|Protein of unknown function, DUF584|chr1:3945852-3946457 FORWARD LENGTH=201	2.14773	2.95968	9.44291	3.6327	36.0038	16.1401	44.4503	28.2867
Glyma.13G002000	AT1G64640.1|Symbols:ENODL8, AtENODL8|early nodulin-like protein 8|chr1:24022482-24023151 REVERSE LENGTH=191	2.14845	2.14827	1.70458	4.20698	8.07528	18.6833	4.79781	18.6709
Glyma.16G069100	AT5G52950.1|Symbols:|unknown protein; Has 30201 Blast hits to 17322 proteins in 780 species: Archae - 12; Bacteria - 1396; Metazoa - 17338; Fungi - 3422; Plants - 5037; Viruses - 0; Other Eukaryotes - 2996 (source: NCBI BLink).|chr5:21473887-21476939 REVERSE LENGTH=948	2.14928	2.55067	0.297882	0.0981719	1.07939	0.469553	1.07028	0.623611
Glyma.18G197800	AT2G38110.1|Symbols:ATGPAT6, GPAT6|glycerol-3-phosphate acyltransferase 6|chr2:15952816-15955364 REVERSE LENGTH=501	2.14936	2.31928	43.1572	23.4787	107.798	104.135	110.312	117.138
Glyma.02G010300	AT2G47240.2|Symbols:LACS1|AMP-dependent synthetase and ligase family protein|chr2:19393835-19397616 FORWARD LENGTH=660	2.14961	2.58985	7.24143	5.12069	30.2707	22.7105	29.1159	30.7975
Glyma.08G143100	AT4G39460.2|Symbols:SAMC1|S-adenosylmethionine carrier 1|chr4:18356093-18358596 REVERSE LENGTH=325	2.15003	2.46429	1.82672	0.888083	2.24283	3.94892	3.05481	4.91969
Glyma.08G162100	AT3G12700.1|Symbols:|Eukaryotic aspartyl protease family protein|chr3:4037136-4039043 FORWARD LENGTH=461	2.1508	2.20414	2.90617	3.52718	11.2725	15.6555	18.2329	16.2614
Glyma.09G181500	AT1G18390.1|Symbols:|Protein kinase superfamily protein|chr1:6325876-6329935 FORWARD LENGTH=648	2.15096	2.34772	0.494337	1.08916	4.49258	4.82357	4.05756	5.52183
Glyma.05G228200	AT5G19670.1|Symbols:|Exostosin family protein|chr5:6647025-6649358 FORWARD LENGTH=610	2.15144	2.14024	1.37012	0.696104	3.682	3.08026	4.80457	3.04792
Glyma.18G271900	AT5G60920.1|Symbols:COB|COBRA-like extracellular glycosyl-phosphatidyl inositol-anchored protein family|chr5:24511466-24513932 REVERSE LENGTH=456	2.15297	2.0423	0.104194	0.345635	0.502488	1.54774	0.145817	1.43435
Glyma.14G055600	NA	2.15868	3.14773	2.98907	0.775806	5.663	3.49229	8.09365	6.92384
Glyma.04G133400	AT3G12320.1|Symbols:|unknown protein; BEST Arabidopsis thaliana protein match is: unknown protein (TAIR:AT5G06980.4); Has 102 Blast hits to 102 proteins in 16 species: Archae - 0; Bacteria - 0; Metazoa - 0; Fungi - 0; Plants - 98; Viruses - 0; Other Eukaryotes - 4 (source: NCBI BLink).|chr3:3924034-3925262 FORWARD LENGTH=269	2.16286	2.28269	36.4106	16.1424	203.358	72.2809	251.969	78.5285
Glyma.18G073600	AT5G56040.2|Symbols:|Leucine-rich receptor-like protein kinase family protein|chr5:22695050-22698410 FORWARD LENGTH=1090	2.1629	2.51092	3.17298	7.17721	13.2055	32.1191	9.84899	40.8585
Glyma.11G067200	AT2G18470.1|Symbols:PERK4|roline-rich extensin-like receptor kinase 4|chr2:8005285-8007767 REVERSE LENGTH=633	2.16292	2.41505	0.298093	0.187343	0.523604	0.857287	0.366801	1.02481
Glyma.05G152100	AT4G13930.1|Symbols:SHM4|serine hydroxymethyltransferase 4|chr4:8048013-8050021 REVERSE LENGTH=471	2.16323	2.34858	8.09671	4.90223	47.0213	22.0023	59.6259	24.9888
Glyma.14G187900	AT5G58300.2|Symbols:|Leucine-rich repeat protein kinase family protein|chr5:23572821-23574871 FORWARD LENGTH=654	2.16405	3.07501	0.261851	0.264726	2.11208	1.22358	1.94378	2.29882
Glyma.03G246600	AT4G29250.1|Symbols:|HXXXD-type acyl-transferase family protein|chr4:14420713-14422177 FORWARD LENGTH=460	2.16432	2.02959	1.00714	2.12654	6.25589	9.54111	6.46531	8.67221
Glyma.08G032100	AT4G29240.1|Symbols:|Leucine-rich repeat (LRR) family protein|chr4:14418826-14420073 FORWARD LENGTH=415	2.165	2.96713	0.670859	0.776175	3.33285	3.47581	4.96696	6.05159
Glyma.02G218100	AT5G65670.2|Symbols:IAA9|indole-3-acetic acid inducible 9|chr5:26254463-26256134 FORWARD LENGTH=336	2.16584	2.11694	9.54403	12.5426	36.3994	56.2403	31.5076	54.3801
Glyma.02G001500	AT2G26640.1|Symbols:KCS11|3-ketoacyl-CoA synthase 11|chr2:11330094-11331623 FORWARD LENGTH=509	2.16722	2.21327	21.6492	14.7484	98.0016	66.2446	70.0148	68.3694
Glyma.02G305400	AT2G05100.1|Symbols:LHCB2.1, LHCB2|photosystem II light harvesting complex gene 2.1|chr2:1823449-1824331 REVERSE LENGTH=265	2.16819	2.02595	132.228	79.4374	651.923	356.99	853.107	323.463
Glyma.15G118400	AT4G16380.1|Symbols:|Heavy metal transport/detoxification superfamily protein|chr4:9254638-9255955 FORWARD LENGTH=254	2.16893	2.25213	22.8641	16.4061	150.562	73.8198	172.045	78.1762
Glyma.15G129700	AT2G34710.1|Symbols:PHB, ATHB14, ATHB-14, PHB-1D|Homeobox-leucine zipper family protein / lipid-binding START domain-containing protein|chr2:14639548-14643993 REVERSE LENGTH=852	2.17062	2.60475	0.966852	0.829072	3.24084	3.75648	3.04717	5.08065
Glyma.01G199600	AT2G35350.1|Symbols:PLL1|poltergeist like 1|chr2:14881360-14884116 REVERSE LENGTH=783	2.1738	2.00237	1.29665	1.21453	5.23558	5.50693	2.91809	4.88317
Glyma.17G257700	AT1G75710.1|Symbols:|C2H2-like zinc finger protein|chr1:28428806-28431128 FORWARD LENGTH=462	2.17457	2.43442	0.980151	0.716153	5.20634	3.24229	4.42253	3.86921
Glyma.07G029600	AT3G15890.1|Symbols:|Protein kinase superfamily protein|chr3:5374389-5376114 FORWARD LENGTH=361	2.17814	2.40052	0.351257	0.33116	1.53813	1.49919	1.60706	1.74521
Glyma.10G260900	AT4G34260.1|Symbols:FUC95A|1,2-alpha-L-fucosidases|chr4:16398130-16401591 FORWARD LENGTH=843	2.18161	2.15603	2.20195	2.08385	10.6684	9.45204	9.8372	9.28678
Glyma.14G195400	AT3G11130.1|Symbols:|Clathrin, heavy chain|chr3:3482575-3491667 REVERSE LENGTH=1705	2.18174	2.55929	0.846451	1.49531	4.62864	6.81911	4.2964	8.85455
Glyma.09G063000	AT4G29720.1|Symbols:ATPAO5, PAO5|polyamine oxidase 5|chr4:14553456-14555057 REVERSE LENGTH=533	2.18179	2.74001	0.479183	0.728951	2.28272	3.2995	1.99626	4.84829
Glyma.11G137500	AT2G29130.1|Symbols:LAC2, ATLAC2|laccase 2|chr2:12525189-12527699 REVERSE LENGTH=573	2.18287	2.86663	0.580855	0.237452	1.36006	1.10166	1.03282	1.78009
Glyma.13G166500	AT1G52565.1|Symbols:|unknown protein; FUNCTIONS IN: molecular_function unknown; INVOLVED IN: biological_process unknown; LOCATED IN: endomembrane system; BEST Arabidopsis thaliana protein match is: unknown protein (TAIR:AT3G15760.1); Has 35333 Blast hits to 34131 proteins in 2444 species: Archae - 798; Bacteria - 22429; Metazoa - 974; Fungi - 991; Plants - 531; Viruses - 0; Other Eukaryotes - 961…	2.18542	2.17247	2.54727	1.55997	3.37198	7.11662	4.70231	7.04342
Glyma.09G170500	AT4G24660.1|Symbols:ATHB22, MEE68, HB22, ZHD2|homeobox protein 22|chr4:12724851-12725513 REVERSE LENGTH=220	2.18761	2.59543	0.0525523	0.388692	1.1662	1.79175	1.11684	2.3813
Glyma.06G024100	AT1G75780.1|Symbols:TUB1|tubulin beta-1 chain|chr1:28451378-28453602 REVERSE LENGTH=447	2.18966	2.80231	3.65173	6.00803	21.4752	27.3924	21.3514	41.8721
Glyma.06G118500	AT5G13930.1|Symbols:CHS, TT4, ATCHS|Chalcone and stilbene synthase family protein|chr5:4488762-4490035 FORWARD LENGTH=395	2.18998	2.34625	32.6069	23.2307	43.9039	105.962	43.6723	118.063
Glyma.17G081700	AT5G08120.1|Symbols:MPB2C|movement protein binding protein 2C|chr5:2600743-2602678 REVERSE LENGTH=326	2.19215	2.90586	0.105227	0.243296	0.879352	1.11955	1.06595	1.83713
Glyma.01G238900	AT5G26330.1|Symbols:|Cupredoxin superfamily protein|chr5:9241614-9242635 REVERSE LENGTH=187	2.1924	2.44117	0.242863	0.175925	1.0961	0.810612	1.31255	0.963731
Glyma.12G192900	NA	2.19258	2.2894	0.244596	0.257673	2.24829	1.19005	1.57991	1.27243
Glyma.20G090700	AT1G09540.1|Symbols:MYB61, ATMYB61|myb domain protein 61|chr1:3086333-3087689 FORWARD LENGTH=366	2.19499	2.71507	0.963664	0.490119	2.12213	2.26631	1.73615	3.24971
Glyma.17G004100	AT5G59810.1|Symbols:ATSBT5.4, SBT5.4|Subtilase family protein|chr5:24096895-24100387 REVERSE LENGTH=778	2.19651	2.34349	0.565721	0.402527	0.61844	1.87253	1.58421	2.08134
Glyma.04G151200	AT2G26730.1|Symbols:|Leucine-rich repeat protein kinase family protein|chr2:11388621-11391286 FORWARD LENGTH=658	2.19665	2.4337	0.229231	0.266773	0.698086	1.25336	0.658397	1.47726
Glyma.17G002500	AT2G02480.1|Symbols:STI|AAA-type ATPase family protein|chr2:661093-665337 FORWARD LENGTH=1218	2.19711	2.85743	0.493304	0.361788	2.59389	1.6716	3.08462	2.63273
Glyma.02G088900	AT3G18280.1|Symbols:|Bifunctional inhibitor/lipid-transfer protein/seed storage 2S albumin superfamily protein|chr3:6267102-6267392 FORWARD LENGTH=96	2.19738	2.2182	142.369	86.581	459.714	397.086	481.069	402.839
Glyma.04G143300	AT2G33720.1|Symbols:|AP2/B3-like transcriptional factor family protein|chr2:14263776-14264989 FORWARD LENGTH=326	2.19783	-3.76039	1.16243	0.311137	1.68252	1.46764	0.260072	0.0178001
Glyma.20G183200	AT2G39170.1|Symbols:|unknown protein; CONTAINS InterPro DOMAIN/s: Protein of unknown function NEP (InterPro:IPR019320); Has 57 Blast hits to 57 proteins in 26 species: Archae - 0; Bacteria - 0; Metazoa - 19; Fungi - 0; Plants - 34; Viruses - 0; Other Eukaryotes - 4 (source: NCBI BLink).|chr2:16334726-16335421 REVERSE LENGTH=231	2.19798	2.57468	0.211521	0.208032	1.19734	0.966798	2.25493	1.25542
Glyma.01G022700	AT4G38050.1|Symbols:|Xanthine/uracil permease family protein|chr4:17869529-17872461 REVERSE LENGTH=709	2.20149	2.87431	0.0525523	0.115804	1.39538	0.566811	1.04776	0.902044
Glyma.02G265700	NA	2.20216	2.9643	4.38164	3.57132	8.12653	16.4836	6.22317	27.9158
Glyma.10G244600	AT3G22810.1|Symbols:|Plant protein of unknown function (DUF828) with plant pleckstrin homology-like region|chr3:8068595-8071559 FORWARD LENGTH=472	2.20375	2.61252	3.59551	4.65343	22.5143	21.4777	23.4478	28.4841
Glyma.07G069000	AT4G00340.1|Symbols:RLK4|receptor-like protein kinase 4|chr4:148958-151496 FORWARD LENGTH=818	2.2047	2.16823	1.24112	0.617513	4.01937	2.84815	8.12674	2.78682
Glyma.01G018100	NA	2.20533	2.83048	5.30959	5.40943	8.96783	24.9529	16.2243	38.5182
Glyma.17G108200	AT5G34940.2|Symbols:AtGUS3, GUS3|glucuronidase 3|chr5:13235912-13238718 REVERSE LENGTH=536	2.20596	2.25408	5.9403	5.32023	25.1259	24.4597	8.44265	25.2822
Glyma.15G146400	AT1G24020.2|Symbols:MLP423|MLP-like protein 423|chr1:8500653-8501458 REVERSE LENGTH=155	2.20599	2.85988	0.353568	0.263147	1.15733	1.21753	0.429943	1.92278
Glyma.15G112300	AT1G12000.1|Symbols:|Phosphofructokinase family protein|chr1:4050159-4053727 REVERSE LENGTH=566	2.21164	2.17887	0.715446	0.233087	2.82536	1.11396	2.51085	1.07857
Glyma.07G161900	AT1G49430.1|Symbols:LACS2, LRD2|long-chain acyl-CoA synthetase 2|chr1:18291188-18295641 FORWARD LENGTH=665	2.21225	2.76062	7.67092	5.49747	16.7598	25.4466	12.1713	37.1885
Glyma.15G067400	AT4G21500.1|Symbols:|unknown protein; FUNCTIONS IN: molecular_function unknown; INVOLVED IN: biological_process unknown; LOCATED IN: endomembrane system; BEST Arabidopsis thaliana protein match is: unknown protein (TAIR:AT4G05018.1); Has 20 Blast hits to 20 proteins in 8 species: Archae - 0; Bacteria - 0; Metazoa - 0; Fungi - 0; Plants - 17; Viruses - 0; Other Eukaryotes - 3 (source: NCBI BLink).…	2.21318	2.12629	0.194932	0.207662	0.314974	0.976708	0.731978	0.913631
Glyma.13G359900	AT5G11460.1|Symbols:|Protein of unknown function (DUF581)|chr5:3657064-3658388 REVERSE LENGTH=344	2.21408	2.7009	0.543511	0.608611	5.61988	2.85038	7.01877	3.98618
Glyma.16G154200	AT3G03800.1|Symbols:SYP131, ATSYP131|syntaxin of plants 131|chr3:969314-971460 FORWARD LENGTH=306	2.21562	2.89926	0.963664	0.903126	3.34918	4.2094	2.17545	6.74986
Glyma.05G150700	AT4G15550.1|Symbols:IAGLU|indole-3-acetate beta-D-glucosyltransferase|chr4:8877877-8879301 REVERSE LENGTH=474	2.21673	2.57657	2.1571	1.71299	11.0294	7.93245	12.8248	10.1646
Glyma.13G158500	AT4G32285.2|Symbols:|ENTH/ANTH/VHS superfamily protein|chr4:15586003-15587910 FORWARD LENGTH=635	2.21807	2.26852	0.402987	0.274565	1.17363	1.29633	0.87348	1.33889
Glyma.02G006600	AT5G26670.1|Symbols:|Pectinacetylesterase family protein|chr5:9318456-9320816 FORWARD LENGTH=416	2.21826	2.23862	0.991964	0.638104	1.93557	2.97132	1.48058	3.0209
Glyma.08G094600	AT3G18270.1|Symbols:CYP77A5P|cytochrome P450, family 77, subfamily A, polypeptide 5 pseudogene|chr3:6262010-6264025 FORWARD LENGTH=410	2.22052	2.02843	1.60647	2.48256	5.69533	11.6515	4.01692	10.2023
Glyma.04G062000	AT4G31890.2|Symbols:|ARM repeat superfamily protein|chr4:15427290-15429049 REVERSE LENGTH=518	2.2215	2.72554	0.735555	0.86145	8.10337	4.0093	8.35185	5.68002
Glyma.03G128600	AT2G41370.1|Symbols:BOP2|Ankyrin repeat family protein / BTB/POZ domain-containing protein|chr2:17238019-17240203 REVERSE LENGTH=491	2.22709	2.20681	0.192499	0.303985	2.0389	1.44887	0.68092	1.41745
Glyma.08G137000	AT2G22170.1|Symbols:|Lipase/lipooxygenase, PLAT/LH2 family protein|chr2:9427010-9427742 REVERSE LENGTH=183	2.22799	2.33483	4.38029	4.714	28.9531	22.1072	40.0136	23.7774
Glyma.13G220500	AT5G62100.2|Symbols:ATBAG2, BAG2|BCL-2-associated athanogene 2|chr5:24940477-24941775 FORWARD LENGTH=285	2.23058	2.38001	0.782663	0.394906	6.46081	1.85908	9.143	2.04587
Glyma.11G023200	AT4G00430.1|Symbols:TMP-C, PIP1;4, PIP1E|plasma membrane intrinsic protein 1;4|chr4:186143-187531 REVERSE LENGTH=287	2.23073	2.52015	0.333635	0.656575	2.33066	3.10655	1.06427	3.79966
Glyma.16G049500	AT3G26760.1|Symbols:|NAD(P)-binding Rossmann-fold superfamily protein|chr3:9843639-9844899 FORWARD LENGTH=300	2.23163	2.22736	1.18485	1.10901	5.23845	5.24003	5.96511	5.22981
Glyma.14G085200	AT5G47820.2|Symbols:FRA1|P-loop containing nucleoside triphosphate hydrolases superfamily protein|chr5:19366505-19372229 FORWARD LENGTH=1035	2.23352	2.67554	2.88855	4.61062	13.7622	21.7098	13.7445	29.4865
Glyma.08G136600	AT4G39840.1|Symbols:|unknown protein; FUNCTIONS IN: molecular_function unknown; INVOLVED IN: biological_process unknown; LOCATED IN: endomembrane system; EXPRESSED IN: 23 plant structures; EXPRESSED DURING: 13 growth stages; Has 20719 Blast hits to 6096 proteins in 607 species: Archae - 22; Bacteria - 3243; Metazoa - 4364; Fungi - 2270; Plants - 237; Viruses - 128; Other Eukaryotes - 10455 (sourc…	2.23939	2.02622	0.212887	0.179649	3.03563	0.891755	3.10572	0.765799
Glyma.08G089400	AT4G37370.1|Symbols:CYP81D8|cytochrome P450, family 81, subfamily D, polypeptide 8|chr4:17569971-17571678 REVERSE LENGTH=497	2.23955	2.79372	0.350523	0.137233	2.30568	0.667565	1.58447	0.973764
Glyma.01G121700	AT3G08920.1|Symbols:|Rhodanese/Cell cycle control phosphatase superfamily protein|chr3:2712274-2713117 FORWARD LENGTH=214	2.24112	2.09549	16.0496	16.9006	25.4116	79.8426	26.4462	72.196
Glyma.04G214900	AT5G24320.1|Symbols:|Transducin/WD40 repeat-like superfamily protein|chr5:8284858-8287651 REVERSE LENGTH=694	2.24257	2.19572	0.158602	0.351949	1.50556	1.69554	0.566683	1.63694
Glyma.09G245400	AT2G44740.1|Symbols:CYCP4;1|cyclin p4;1|chr2:18442287-18443304 REVERSE LENGTH=202	2.24535	2.06977	0.173056	0.549032	5.76086	2.64956	3.11196	2.33224
novel.533	#N/A	2.24556	2.29557	3.69209	3.78374	16.1034	17.9255	15.2397	18.557
Glyma.10G139700	AT3G62020.1|Symbols:GLP10|germin-like protein 10|chr3:22971443-22972192 REVERSE LENGTH=220	2.24749	2.45141	1.04892	0.533077	9.8966	2.53754	6.99378	2.91855
Glyma.02G123800	AT1G13635.2|Symbols:|DNA glycosylase superfamily protein|chr1:4674248-4675784 FORWARD LENGTH=311	2.25065	2.28298	0.608085	0.170549	3.76069	0.838769	1.65375	0.844465
Glyma.05G244200	AT3G18050.1|Symbols:|unknown protein; BEST Arabidopsis thaliana protein match is: unknown protein (TAIR:AT4G28100.1); Has 67 Blast hits to 66 proteins in 12 species: Archae - 0; Bacteria - 0; Metazoa - 0; Fungi - 0; Plants - 67; Viruses - 0; Other Eukaryotes - 0 (source: NCBI BLink).|chr3:6180931-6182593 FORWARD LENGTH=335	2.25113	2.69398	0.282905	0.603777	3.50724	2.87589	3.17956	3.91006
Glyma.04G004200	AT4G34980.1|Symbols:SLP2|subtilisin-like serine protease 2|chr4:16656929-16659223 REVERSE LENGTH=764	2.25116	2.62892	0.338203	0.553027	1.73341	2.66432	2.78848	3.46444
Glyma.03G218200	AT5G49330.1|Symbols:MYB111, ATMYB111, PFG3|myb domain protein 111|chr5:19999147-20001293 REVERSE LENGTH=342	2.25315	2.7205	0.331657	0.0813784	1.54747	0.423193	2.80807	0.583321
Glyma.06G291500	AT1G65032.1|Symbols:|unknown protein; FUNCTIONS IN: molecular_function unknown; INVOLVED IN: biological_process unknown; LOCATED IN: cellular_component unknown; Has 30201 Blast hits to 17322 proteins in 780 species: Archae - 12; Bacteria - 1396; Metazoa - 17338; Fungi - 3422; Plants - 5037; Viruses - 0; Other Eukaryotes - 2996 (source: NCBI BLink).|chr1:24158895-24159170 REVERSE LENGTH=91	2.25482	2.10107	0.279561	0.269929	1.57833	1.31474	3.08185	1.17838
Glyma.13G357100	AT1G79840.1|Symbols:GL2|HD-ZIP IV family of homeobox-leucine zipper protein with lipid-binding START domain|chr1:30037526-30041013 FORWARD LENGTH=747	2.25591	2.43176	2.00352	1.56323	4.27295	7.48001	5.31108	8.44361
Glyma.14G077600	AT3G50760.1|Symbols:GATL2|galacturonosyltransferase-like 2|chr3:18868074-18869099 FORWARD LENGTH=341	2.25594	2.04201	0.347512	0.572977	3.79574	2.76622	2.6235	2.38259
Glyma.15G267000	AT1G10670.4|Symbols:ACLA-1|ATP-citrate lyase A-1|chr1:3535787-3538098 FORWARD LENGTH=423	2.25609	2.82787	1.00012	0.296094	13.9156	1.47061	38.1185	2.16222
Glyma.18G143700	AT3G26590.1|Symbols:|MATE efflux family protein|chr3:9761927-9765259 REVERSE LENGTH=500	2.25615	2.45975	1.63419	0.504397	6.98453	2.39293	8.42013	2.7351
Glyma.13G232200	AT5G45920.1|Symbols:|SGNH hydrolase-type esterase superfamily protein|chr5:18622822-18624677 FORWARD LENGTH=241	2.2583	2.457	0.366867	0.246453	2.30159	1.2228	2.69836	1.39944
Glyma.05G130200	AT4G18260.1|Symbols:|Cytochrome b561/ferric reductase transmembrane protein family|chr4:10093524-10097337 REVERSE LENGTH=545	2.26212	2.76213	0.301226	0.131488	0.938045	0.66647	1.18164	0.943165
Glyma.09G210100	NA	2.26777	2.40904	0.331324	0.181868	0.905197	0.91225	0.718513	1.00252
Glyma.20G115900	AT1G68500.1|Symbols:|unknown protein; BEST Arabidopsis thaliana protein match is: unknown protein (TAIR:AT1G25422.1); Has 16 Blast hits to 16 proteins in 6 species: Archae - 0; Bacteria - 0; Metazoa - 0; Fungi - 0; Plants - 16; Viruses - 0; Other Eukaryotes - 0 (source: NCBI BLink).|chr1:25702041-25702322 FORWARD LENGTH=93	2.26844	2.31666	1.46955	1.11717	6.47064	5.34636	9.1589	5.53677
Glyma.08G220800	AT1G16060.1|Symbols:ADAP|ARIA-interacting double AP2 domain protein|chr1:5508563-5511609 FORWARD LENGTH=345	2.26993	2.47877	1.40748	1.47386	5.13988	7.10385	2.61409	8.20574
Glyma.11G079400	AT1G75900.1|Symbols:|GDSL-like Lipase/Acylhydrolase superfamily protein|chr1:28499179-28500943 FORWARD LENGTH=364	2.27157	2.43765	2.70972	1.4928	14.6055	7.20126	8.29713	8.04494
Glyma.14G095400	AT2G46210.1|Symbols:|Fatty acid/sphingolipid desaturase|chr2:18977542-18978891 FORWARD LENGTH=449	2.27269	2.11318	1.90028	2.93679	5.70131	14.1876	6.09588	12.7091
Glyma.11G058000	AT3G50530.1|Symbols:CRK|CDPK-related kinase|chr3:18753833-18756487 FORWARD LENGTH=601	2.27378	2.42449	0.265195	0.163225	1.7076	0.830689	2.29553	0.919364
Glyma.09G007200	AT4G22130.1|Symbols:SRF8|STRUBBELIG-receptor family 8|chr4:11723733-11727331 FORWARD LENGTH=703	2.276	2.651	0.589709	0.542917	5.86545	2.68606	5.23675	3.47965
Glyma.08G132800	AT4G40060.1|Symbols:ATHB16, ATHB-16, HB16|homeobox protein 16|chr4:18571682-18572774 REVERSE LENGTH=294	2.2784	2.35731	69.6369	27.8597	207.827	135.126	308.394	142.72
Glyma.12G014400	AT1G64980.1|Symbols:|Nucleotide-diphospho-sugar transferases superfamily protein|chr1:24137840-24138619 REVERSE LENGTH=259	2.27882	2.25764	20.768	11.4104	142.525	55.3364	183.672	54.5477
Glyma.12G070600	AT1G61560.1|Symbols:MLO6, ATMLO6|Seven transmembrane MLO family protein|chr1:22708875-22712032 REVERSE LENGTH=583	2.27971	2.64933	1.52991	2.52349	6.39647	12.2542	8.48415	15.8205
Glyma.04G004800	AT2G21050.1|Symbols:LAX2|like AUXIN RESISTANT 2|chr2:9034289-9036439 FORWARD LENGTH=483	2.27992	2.04451	0.0868168	0.302209	0.0786964	1.469	0.0195344	1.25046
Glyma.04G005600	NA	2.28039	2.25675	9.34117	4.2708	28.2707	20.7129	34.0297	20.3659
Glyma.14G141000	AT5G25610.1|Symbols:RD22, ATRD22|BURP domain-containing protein|chr5:8914498-8916684 REVERSE LENGTH=392	2.28523	2.69567	1.05465	0.713637	5.14273	3.46377	2.44843	4.59774
Glyma.19G033900	AT3G30180.1|Symbols:CYP85A2, BR6OX2|brassinosteroid-6-oxidase 2|chr3:11810867-11813509 FORWARD LENGTH=465	2.28571	2.63985	0.211154	0.775436	1.34351	3.77917	1.43843	4.8365
Glyma.20G231000	AT3G05140.1|Symbols:RBK2|ROP binding protein kinases 2|chr3:1435817-1437800 REVERSE LENGTH=460	2.28641	2.0305	1.07253	0.887911	14.86	4.33487	14.9385	3.64261
Glyma.05G206300	AT1G63430.1|Symbols:|Leucine-rich repeat protein kinase family protein|chr1:23522896-23526451 FORWARD LENGTH=664	2.2938	2.30435	1.00803	1.41726	10.8122	6.98104	9.01201	7.02059
Glyma.13G318400	AT3G44610.1|Symbols:|Protein kinase superfamily protein|chr3:16188266-16192107 REVERSE LENGTH=451	2.29385	2.07371	1.99402	2.25423	17.4196	11.0467	18.225	9.49334
Glyma.20G162000	AT4G25640.2|Symbols:DTX35|detoxifying efflux carrier 35|chr4:13076576-13078965 REVERSE LENGTH=514	2.29626	2.4403	7.55031	5.78207	43.6021	28.3573	143.613	31.3298
Glyma.15G078800	AT2G33860.1|Symbols:ETT, ARF3|Transcriptional factor B3 family protein / auxin-responsive factor AUX/IAA-related|chr2:14325444-14328613 REVERSE LENGTH=608	2.2963	2.4948	3.10201	2.18779	14.0965	10.7407	14.1461	12.3193
Glyma.03G241700	AT3G21510.1|Symbols:AHP1|histidine-containing phosphotransmitter 1|chr3:7578432-7579537 REVERSE LENGTH=154	2.29832	2.51751	0.509457	0.268721	3.41475	1.35276	2.00548	1.56554
Glyma.17G180400	AT5G66920.1|Symbols:sks17|SKU5 similar 17|chr5:26722963-26725370 FORWARD LENGTH=546	2.30115	2.8599	0.315015	0.633666	3.03468	3.16579	1.91216	4.65641
Glyma.04G017000	AT1G20650.1|Symbols:|Protein kinase superfamily protein|chr1:7158422-7160022 REVERSE LENGTH=381	2.30312	2.39711	6.15609	4.4357	23.2662	21.848	27.6167	23.3067
Glyma.01G163100	AT5G42180.1|Symbols:|Peroxidase superfamily protein|chr5:16852702-16854021 FORWARD LENGTH=317	2.30378	2.89077	6.75598	4.18215	31.0585	20.6603	30.1317	30.9858
Glyma.18G156100	AT2G05990.2|Symbols:MOD1, ENR1|NAD(P)-binding Rossmann-fold superfamily protein|chr2:2322876-2324867 FORWARD LENGTH=390	2.30481	2.7176	1.09357	0.626884	2.6567	3.11958	2.66823	4.15097
Glyma.17G259600	AT1G75880.2|Symbols:|SGNH hydrolase-type esterase superfamily protein|chr1:28490564-28492298 FORWARD LENGTH=374	2.3063	2.35713	15.6844	9.82363	56.1666	48.5523	43.9062	50.2663
Glyma.18G138000	AT1G70370.2|Symbols:PG2|polygalacturonase 2|chr1:26513003-26514998 REVERSE LENGTH=626	2.30655	2.64069	0.684002	0.212496	3.33837	1.09457	2.18268	1.39488
Glyma.16G160600	AT1G34060.1|Symbols:|Pyridoxal phosphate (PLP)-dependent transferases superfamily protein|chr1:12396561-12398299 REVERSE LENGTH=463	2.3073	2.64821	2.88664	0.978092	24.0187	4.83644	25.0695	6.07525
Glyma.06G129300	AT3G49260.2|Symbols:iqd21|IQ-domain 21|chr3:18262755-18265859 FORWARD LENGTH=471	2.30733	2.73168	3.88877	5.40051	21.5043	26.7029	20.0807	35.815
Glyma.11G228000	AT4G00430.1|Symbols:TMP-C, PIP1;4, PIP1E|plasma membrane intrinsic protein 1;4|chr4:186143-187531 REVERSE LENGTH=287	2.30772	2.52555	18.2268	11.4161	94.9968	56.4745	150.698	65.6475
Glyma.04G022900	AT1G75900.1|Symbols:|GDSL-like Lipase/Acylhydrolase superfamily protein|chr1:28499179-28500943 FORWARD LENGTH=364	2.30825	2.72456	43.6891	27.3816	133.669	135.616	190.381	180.958
Glyma.01G189500	AT3G19420.1|Symbols:ATPEN2, PEN2|PTEN 2|chr3:6731824-6735354 FORWARD LENGTH=611	2.30894	2.62534	0.89729	1.20413	4.57762	5.9866	7.49144	7.45381
Glyma.14G005300	AT2G04780.2|Symbols:FLA7|FASCICLIN-like arabinoogalactan 7|chr2:1677488-1678252 FORWARD LENGTH=254	2.30908	2.15702	3.30956	3.58772	12.9822	17.833	10.7686	16.0375
Glyma.08G271600	NA	2.31015	2.52758	0.368722	0.230769	0.682678	1.18494	1.11983	1.38563
Glyma.11G009200	AT5G16730.1|Symbols:|Plant protein of unknown function (DUF827)|chr5:5497890-5500775 FORWARD LENGTH=853	2.31034	2.55536	0.879369	1.59953	7.94272	7.99545	8.13107	9.46662
Glyma.09G263900	AT4G23010.1|Symbols:ATUTR2, UTR2|UDP-galactose transporter 2|chr4:12060318-12062486 REVERSE LENGTH=345	2.3125	2.4113	4.48981	5.33252	28.9286	26.4904	45.3929	28.3641
Glyma.13G241600	AT1G61050.1|Symbols:|alpha 1,4-glycosyltransferase family protein|chr1:22486736-22488043 FORWARD LENGTH=435	2.31305	3.03683	0.38841	0.252199	2.69672	1.28554	2.85009	2.12092
Glyma.18G042200	AT1G66150.1|Symbols:TMK1|transmembrane kinase 1|chr1:24631503-24634415 FORWARD LENGTH=942	2.3141	2.57201	0.121781	0.749912	0.867274	3.71461	1.82034	4.43639
Glyma.06G193800	AT1G74670.1|Symbols:|Gibberellin-regulated family protein|chr1:28053378-28053893 FORWARD LENGTH=101	2.31453	2.40168	15.1954	37.5867	52.2843	186.951	32.3772	198.605
Glyma.05G241900	AT1G73760.1|Symbols:|RING/U-box superfamily protein|chr1:27739366-27741161 REVERSE LENGTH=367	2.31798	2.00098	10.339	10.2432	42.9342	51.0254	42.9573	40.9765
Glyma.17G098800	AT1G74520.1|Symbols:ATHVA22A, HVA22A|HVA22 homologue A|chr1:28008109-28009156 REVERSE LENGTH=177	2.31847	2.1662	0.455872	0.512757	1.92171	2.57238	2.84602	2.31338
Glyma.08G366600	AT1G67040.1|Symbols:|unknown protein; FUNCTIONS IN: molecular_function unknown; INVOLVED IN: biological_process unknown; LOCATED IN: cellular_component unknown; EXPRESSED IN: 20 plant structures; EXPRESSED DURING: 11 growth stages; BEST Arabidopsis thaliana protein match is: unknown protein (TAIR:AT5G26910.3); Has 89 Blast hits to 84 proteins in 15 species: Archae - 0; Bacteria - 0; Metazoa - 5; …	2.32044	2.38276	0.283306	0.556553	2.72215	2.80554	1.86714	2.92655
Glyma.09G234800	AT3G29090.1|Symbols:PME31, ATPME31|pectin methylesterase 31|chr3:11073804-11075335 FORWARD LENGTH=317	2.32044	2.32017	0.583465	0.387582	3.03595	1.96593	2.53007	1.95932
Glyma.02G307700	AT2G04780.2|Symbols:FLA7|FASCICLIN-like arabinoogalactan 7|chr2:1677488-1678252 FORWARD LENGTH=254	2.32128	2.07379	2.39367	5.24157	16.0502	26.2036	13.075	22.0629
Glyma.U038500	AT5G65810.1|Symbols:|unknown protein; BEST Arabidopsis thaliana protein match is: unknown protein (TAIR:AT3G49720.2); Has 30201 Blast hits to 17322 proteins in 780 species: Archae - 12; Bacteria - 1396; Metazoa - 17338; Fungi - 3422; Plants - 5037; Viruses - 0; Other Eukaryotes - 2996 (source: NCBI BLink).|chr5:26337833-26339144 REVERSE LENGTH=258	2.32264	2.41549	2.38553	2.06634	7.06583	10.3575	10.1909	11.0458
Glyma.19G190600	AT5G03760.1|Symbols:ATCSLA09, CSLA09, ATCSLA9, CSLA9, RAT4|Nucleotide-diphospho-sugar transferases superfamily protein|chr5:985910-990087 REVERSE LENGTH=533	2.32293	2.49457	3.40527	6.38432	38.6023	31.9453	31.4771	35.9795
Glyma.15G169600	AT4G29720.1|Symbols:ATPAO5, PAO5|polyamine oxidase 5|chr4:14553456-14555057 REVERSE LENGTH=533	2.32308	2.33516	0.775787	0.881968	6.30068	4.43015	4.37885	4.46402
Glyma.08G171000	AT2G32190.1|Symbols:|unknown protein; BEST Arabidopsis thaliana protein match is: unknown protein (TAIR:AT2G32210.1); Has 218 Blast hits to 218 proteins in 24 species: Archae - 0; Bacteria - 0; Metazoa - 0; Fungi - 16; Plants - 202; Viruses - 0; Other Eukaryotes - 0 (source: NCBI BLink).|chr2:13674588-13675092 FORWARD LENGTH=71	2.32394	2.74407	2.9348	3.76194	5.49479	18.8139	7.36497	25.2172
Glyma.05G103600	AT5G67400.1|Symbols:RHS19|root hair specific 19|chr5:26894896-26896300 FORWARD LENGTH=329	2.32584	2.36231	15.4648	9.93261	180.043	49.8399	126.314	51.0805
Glyma.09G197400	AT1G42540.1|Symbols:ATGLR3.3, GLR3.3|glutamate receptor 3.3|chr1:15973489-15976703 FORWARD LENGTH=933	2.32621	3.18786	0.07084	0.186134	1.046	0.959394	0.605715	1.74682
Glyma.20G247800	NA	2.32705	2.66867	3.70611	1.32661	5.53683	6.66747	11.001	8.45328
Glyma.06G238100	AT1G53160.1|Symbols:SPL4|squamosa promoter binding protein-like 4|chr1:19806478-19807080 FORWARD LENGTH=174	2.32791	2.08647	0.385943	0.355844	0.135609	1.78169	0.336678	1.5088
Glyma.05G033000	AT3G48100.1|Symbols:ARR5, ATRR2, IBC6, RR5|response regulator 5|chr3:17759112-17760740 REVERSE LENGTH=184	2.32804	2.29385	3.00804	1.57605	12.523	7.96764	8.21882	7.75914
Glyma.06G202600	AT1G18650.1|Symbols:PDCB3|plasmodesmata callose-binding protein 3|chr1:6419036-6420413 REVERSE LENGTH=184	2.33035	2.22072	0.35159	0.193557	1.38948	0.980306	1.29145	0.911943
Glyma.12G094200	AT1G66150.1|Symbols:TMK1|transmembrane kinase 1|chr1:24631503-24634415 FORWARD LENGTH=942	2.33155	2.3798	3.40173	3.59975	18.2402	18.112	16.4672	18.707
Glyma.04G151600	AT1G08510.1|Symbols:FATB|fatty acyl-ACP thioesterases B|chr1:2691546-2693409 REVERSE LENGTH=412	2.33261	2.50403	12.505	4.81892	49.8269	24.2852	43.256	27.3389
Glyma.05G049300	AT1G63100.1|Symbols:|GRAS family transcription factor|chr1:23399391-23401367 REVERSE LENGTH=658	2.33392	2.08375	0.139947	0.130649	0.926025	0.697552	1.16517	0.590467
Glyma.01G226600	AT1G50420.1|Symbols:SCL3, SCL-3|scarecrow-like 3|chr1:18678177-18679625 REVERSE LENGTH=482	2.33456	2.38065	0.563689	0.498281	3.99352	2.52111	5.34694	2.6048
Glyma.12G222000	AT4G27435.1|Symbols:|Protein of unknown function (DUF1218)|chr4:13723903-13724872 FORWARD LENGTH=173	2.33619	2.38439	0.964663	1.13853	6.61647	5.76549	9.47875	5.95698
Glyma.06G247100	AT5G54190.1|Symbols:PORA|protochlorophyllide oxidoreductase A|chr5:21991183-21992773 REVERSE LENGTH=405	2.33742	3.40499	0.792185	0.759579	3.88725	3.82882	4.87264	8.02721
Glyma.20G129300	AT4G34215.2|Symbols:|Domain of unknown function (DUF303) _x0001_|chr4:16380203-16381192 REVERSE LENGTH=260	2.33761	2.17835	2.19273	1.47137	11.6137	7.46009	17.054	6.67534
Glyma.17G253500	AT1G35180.1|Symbols:|TRAM, LAG1 and CLN8 (TLC) lipid-sensing domain containing protein|chr1:12877230-12878644 REVERSE LENGTH=231	2.33863	2.85637	4.79583	3.57998	31.3385	18.1087	40.9452	25.9207
Glyma.11G239700	AT4G39840.1|Symbols:|unknown protein; FUNCTIONS IN: molecular_function unknown; INVOLVED IN: biological_process unknown; LOCATED IN: endomembrane system; EXPRESSED IN: 23 plant structures; EXPRESSED DURING: 13 growth stages; Has 20719 Blast hits to 6096 proteins in 607 species: Archae - 22; Bacteria - 3243; Metazoa - 4364; Fungi - 2270; Plants - 237; Viruses - 128; Other Eukaryotes - 10455 (sourc…	2.34146	2.49343	3.73541	2.10383	39.0243	10.7015	47.4303	11.8605
Glyma.16G092600	AT5G48740.1|Symbols:|Leucine-rich repeat protein kinase family protein|chr5:19765324-19769314 REVERSE LENGTH=895	2.3432	2.86774	0.283061	0.251089	2.66742	1.30666	2.27732	1.88514
Glyma.07G004200	AT3G21190.1|Symbols:|O-fucosyltransferase family protein|chr3:7432579-7434543 REVERSE LENGTH=422	2.34358	2.67543	4.61218	2.44384	12.6442	12.4389	16.1897	15.6461
Glyma.11G008400	AT1G64980.1|Symbols:|Nucleotide-diphospho-sugar transferases superfamily protein|chr1:24137840-24138619 REVERSE LENGTH=259	2.34597	2.05566	2.24506	2.03766	11.2404	10.3461	15.4128	8.45362
Glyma.18G057900	AT5G58490.1|Symbols:|NAD(P)-binding Rossmann-fold superfamily protein|chr5:23643068-23644455 FORWARD LENGTH=324	2.34689	2.41795	731.897	276.857	3573.85	1408.36	5084.68	1479.5
Glyma.13G129700	AT4G28760.2|Symbols:|Protein of unknown function (DUF3741)|chr4:14208640-14211811 FORWARD LENGTH=924	2.34689	2.77711	10.5647	12.2777	57.1157	62.4177	74.3725	84.0844
Glyma.06G064400	AT2G25220.1|Symbols:|Protein kinase superfamily protein|chr2:10742918-10745540 REVERSE LENGTH=414	2.35002	2.7517	2.89289	1.08443	22.257	5.50996	27.7292	7.2522
Glyma.11G031300	AT1G62520.1|Symbols:|unknown protein; BEST Arabidopsis thaliana protein match is: unknown protein (TAIR:AT4G12450.1); Has 388 Blast hits to 388 proteins in 26 species: Archae - 0; Bacteria - 1; Metazoa - 0; Fungi - 8; Plants - 376; Viruses - 0; Other Eukaryotes - 3 (source: NCBI BLink).|chr1:23144506-23145348 FORWARD LENGTH=280	2.3516	2.10601	6.07583	5.94349	9.82599	30.2665	12.5574	25.5379
Glyma.09G028400	AT1G30690.2|Symbols:|Sec14p-like phosphatidylinositol transfer family protein|chr1:10888284-10890085 FORWARD LENGTH=540	2.35262	2.06455	0.0533747	0.216762	0.269793	1.14259	0.380285	0.934455
Glyma.07G206000	AT2G43800.1|Symbols:|Actin-binding FH2 (formin homology 2) family protein|chr2:18145721-18148721 FORWARD LENGTH=894	2.35316	2.85427	0.526046	0.271039	4.50039	1.41158	6.27449	1.97879
Glyma.07G223200	AT1G31260.1|Symbols:ZIP10|zinc transporter 10 precursor|chr1:11175559-11177362 REVERSE LENGTH=364	2.35389	3.40757	0.755155	0.516382	3.85575	2.68559	4.49344	5.56346
Glyma.11G037400	NA	2.35424	2.90692	0.0868168	0.196714	1.45759	1.04914	1.50334	1.5481
Glyma.03G139500	AT3G52110.2|Symbols:|unknown protein; FUNCTIONS IN: molecular_function unknown; INVOLVED IN: biological_process unknown; LOCATED IN: cellular_component unknown; EXPRESSED IN: 20 plant structures; EXPRESSED DURING: 11 growth stages.|chr3:19323925-19325632 REVERSE LENGTH=334	2.35426	2.21096	0.140769	0.322258	0.759788	1.6717	0.417841	1.51459
Glyma.16G053300	AT5G41040.1|Symbols:|HXXXD-type acyl-transferase family protein|chr5:16431448-16433086 FORWARD LENGTH=457	2.35494	2.7695	0.755977	0.406225	1.85595	2.06673	2.08663	2.74512
Glyma.16G161300	AT4G31980.1|Symbols:|unknown protein; CONTAINS InterPro DOMAIN/s: Protein of unknown function DUF247, plant (InterPro:IPR004158), Protein of unknown function DUF862, eukaryotic (InterPro:IPR008580); BEST Arabidopsis thaliana protein match is: Plant protein of unknown function (DUF247) (TAIR:AT5G11290.1); Has 1967 Blast hits to 1844 proteins in 183 species: Archae - 0; Bacteria - 6; Metazoa - 223;…	2.35577	2.15359	3.9236	1.8647	22.4057	9.56535	15.7906	8.28314
Glyma.18G269800	NA	2.35638	2.83957	0.826083	0.666586	1.33244	3.39133	2.52552	4.74507
Glyma.13G135200	NA	2.3575	2.82678	0.175034	0.39027	0.765875	2.02314	0.416329	2.80008
Glyma.14G071100	AT1G35180.1|Symbols:|TRAM, LAG1 and CLN8 (TLC) lipid-sensing domain containing protein|chr1:12877230-12878644 REVERSE LENGTH=231	2.35898	2.25714	2.43556	2.31962	15.0398	11.8988	14.5176	11.073
Glyma.18G259900	AT1G32450.1|Symbols:NRT1.5|nitrate transporter 1.5|chr1:11715337-11719807 REVERSE LENGTH=614	2.36044	3.68147	0.511646	0.282827	3.0818	1.49564	1.73174	3.7202
Glyma.01G203200	AT5G47060.1|Symbols:|Protein of unknown function (DUF581)|chr5:19116843-19117639 FORWARD LENGTH=177	2.36327	2.39539	1.0691	0.906652	7.13072	4.67275	9.37351	4.76338
Glyma.04G019500	AT1G76160.1|Symbols:sks5|SKU5 similar 5|chr1:28578211-28581020 REVERSE LENGTH=541	2.36555	2.33671	1.2322	1.85885	6.77569	9.57955	6.2689	9.3995
Glyma.11G248000	AT1G24360.1|Symbols:|NAD(P)-binding Rossmann-fold superfamily protein|chr1:8640820-8643283 FORWARD LENGTH=319	2.36625	2.31595	6.8029	4.48221	25.4237	23.1027	24.432	22.3045
Glyma.15G223200	AT5G04980.2|Symbols:|DNAse I-like superfamily protein|chr5:1468575-1470684 REVERSE LENGTH=466	2.36679	2.41308	0.980919	0.34862	2.27613	1.84233	1.59207	1.89892
Glyma.16G166600	NA	2.37046	2.75528	1.10935	0.515643	3.11081	2.71146	2.43238	3.52795
Glyma.10G102100	AT1G28110.2|Symbols:SCPL45|serine carboxypeptidase-like 45|chr1:9804153-9806832 REVERSE LENGTH=461	2.37052	2.04159	4.9966	5.00323	23.0826	25.8705	17.1088	20.5985
Glyma.10G251400	AT2G33460.1|Symbols:RIC1|ROP-interactive CRIB motif-containing protein 1|chr2:14174590-14175561 REVERSE LENGTH=224	2.37236	2.51075	1.35341	1.47544	10.6578	7.65742	3.12693	8.42508
Glyma.07G147000	AT2G38120.1|Symbols:AUX1, WAV5, PIR1, MAP1|Transmembrane amino acid transporter family protein|chr2:15973493-15976792 FORWARD LENGTH=485	2.3731	3.04646	3.02128	2.36261	14.056	12.2699	10.757	19.5622
Glyma.11G188300	AT5G22580.1|Symbols:|Stress responsive A/B Barrel Domain|chr5:7502709-7503137 FORWARD LENGTH=111	2.37688	2.10611	5.44769	4.68147	32.5341	24.3948	17.2337	20.2041
Glyma.05G175700	NA	2.37774	3.32311	3.97419	1.48648	7.31985	7.69356	20.5304	14.8313
Glyma.08G139300	AT2G22125.1|Symbols:CSI1|binding|chr2:9406793-9414223 FORWARD LENGTH=2150	2.37819	2.38638	6.41546	6.09306	28.8185	31.7155	25.1353	31.8645
Glyma.05G125900	AT1G30760.1|Symbols:|FAD-binding Berberine family protein|chr1:10918321-10920441 FORWARD LENGTH=534	2.38121	2.34798	0.87748	1.19458	4.03763	6.2632	3.0186	6.10481
Glyma.08G303200	AT4G23820.1|Symbols:|Pectin lyase-like superfamily protein|chr4:12397217-12400050 REVERSE LENGTH=444	2.38776	2.90807	1.80445	2.12553	5.96973	11.1087	7.93433	15.9221
Glyma.08G256900	AT5G16030.1|Symbols:|unknown protein; BEST Arabidopsis thaliana protein match is: unknown protein (TAIR:AT3G02500.1); Has 30201 Blast hits to 17322 proteins in 780 species: Archae - 12; Bacteria - 1396; Metazoa - 17338; Fungi - 3422; Plants - 5037; Viruses - 0; Other Eukaryotes - 2996 (source: NCBI BLink).|chr5:5238242-5240578 FORWARD LENGTH=339	2.38781	2.62879	0.0880946	1.56414	7.6725	8.19691	6.85619	9.69585
Glyma.14G043700	AT5G12890.1|Symbols:|UDP-Glycosyltransferase superfamily protein|chr5:4069658-4071124 REVERSE LENGTH=488	2.38814	3.89659	0.707312	0.317992	4.75633	1.70294	10.0512	4.83951
Glyma.13G356000	AT3G16240.1|Symbols:DELTA-TIP, TIP2;1, DELTA-TIP1, AQP1, ATTIP2;1|delta tonoplast integral protein|chr3:5505534-5506788 FORWARD LENGTH=250	2.39246	2.29665	0.227464	1.19022	1.74732	6.31374	0.499097	5.89194
Glyma.10G066800	AT5G03680.1|Symbols:PTL|Duplicated homeodomain-like superfamily protein|chr5:957858-960760 FORWARD LENGTH=591	2.39373	2.901	0.34809	0.164705	3.11893	0.908443	1.74687	1.29348
Glyma.16G155000	AT2G37170.1|Symbols:PIP2B, PIP2;2|plasma membrane intrinsic protein 2|chr2:15613624-15614791 REVERSE LENGTH=285	2.39496	2.14838	2.07848	3.89299	18.9595	20.5125	25.9243	17.3022
Glyma.13G285800	AT5G54630.1|Symbols:|zinc finger protein-related|chr5:22192607-22194260 REVERSE LENGTH=472	2.39868	2.29335	1.14043	1.6615	13.8975	8.77676	6.44278	8.16421
Glyma.01G041700	AT3G01470.1|Symbols:ATHB-1, ATHB1, HD-ZIP-1, HAT5, HB-1|homeobox 1|chr3:182648-184034 REVERSE LENGTH=272	2.4005	2.43666	4.1273	1.95685	36.459	10.3691	33.5949	10.6009
Glyma.18G104000	AT2G19070.1|Symbols:SHT|spermidine hydroxycinnamoyl transferase|chr2:8260185-8261958 REVERSE LENGTH=451	2.40337	2.20821	0.279894	0.218242	3.86489	1.18922	4.49292	1.02486
Glyma.01G081300	AT1G68560.1|Symbols:ATXYL1, XYL1, TRG1|alpha-xylosidase 1|chr1:25734435-25737897 REVERSE LENGTH=915	2.40343	3.16925	0.898425	1.50885	4.05132	7.97303	8.33678	13.5528
Glyma.05G159600	AT2G34200.1|Symbols:|RING/FYVE/PHD zinc finger superfamily protein|chr2:14441105-14441882 FORWARD LENGTH=222	2.40388	2.51701	0.560066	0.394536	1.16649	2.10366	0.682526	2.27391
Glyma.15G104400	AT3G06130.2|Symbols:|Heavy metal transport/detoxification superfamily protein|chr3:1853193-1854673 REVERSE LENGTH=349	2.40415	2.81656	1.2266	2.25701	5.05528	11.984	2.63204	15.9471
Glyma.15G181600	AT5G20740.1|Symbols:|Plant invertase/pectin methylesterase inhibitor superfamily protein|chr5:7025867-7026484 REVERSE LENGTH=205	2.40478	2.29615	0.121781	0.173977	0.572622	0.935667	1.17682	0.867687
Glyma.07G146800	AT2G38110.1|Symbols:ATGPAT6, GPAT6|glycerol-3-phosphate acyltransferase 6|chr2:15952816-15955364 REVERSE LENGTH=501	2.40745	2.54824	49.0206	30.3162	182.559	160.809	214.591	177.278
Glyma.10G241800	AT2G28100.1|Symbols:ATFUC1, FUC1|alpha-L-fucosidase 1|chr2:11974803-11976489 FORWARD LENGTH=506	2.40803	2.53114	1.1761	0.769789	4.64979	4.13477	3.33584	4.49443
Glyma.18G113100	AT2G19070.1|Symbols:SHT|spermidine hydroxycinnamoyl transferase|chr2:8260185-8261958 REVERSE LENGTH=451	2.4087	2.83849	4.90961	3.06325	103.786	16.2518	234.151	21.8763
Glyma.12G135000	AT5G54770.1|Symbols:THI1, TZ, THI4|thiazole biosynthetic enzyme, chloroplast (ARA6) (THI1) (THI4)|chr5:22246634-22247891 FORWARD LENGTH=349	2.40934	2.46979	4.38792	3.99548	4.7381	21.2488	8.15581	22.157
Glyma.20G090500	AT5G26670.1|Symbols:|Pectinacetylesterase family protein|chr5:9318456-9320816 FORWARD LENGTH=416	2.40985	2.35292	12.0318	6.89153	47.1169	36.5442	26.273	35.0856
Glyma.20G236000	AT5G27680.1|Symbols:RECQSIM|RECQ helicase SIM|chr5:9794244-9798637 REVERSE LENGTH=858	2.41223	2.11697	0.473038	0.154865	1.36025	0.843675	1.26874	0.687088
Glyma.18G005500	NA	2.4124	2.36098	0.141259	0.121648	1.13719	0.66647	0.781692	0.635931
Glyma.04G022100	AT4G35900.1|Symbols:FD, FD-1, atbzip14|Basic-leucine zipper (bZIP) transcription factor family protein|chr4:17004746-17005952 FORWARD LENGTH=285	2.41332	2.22499	1.34004	1.21589	10.3775	6.4124	10.1976	5.62735
Glyma.11G097400	AT4G38430.1|Symbols:ATROPGEF1, ROPGEF1|rho guanyl-nucleotide exchange factor 1|chr4:17986643-17988659 FORWARD LENGTH=548	2.41474	2.81602	0.194844	0.434905	1.32344	2.35632	0.956193	3.11398
Glyma.12G057900	AT3G08500.1|Symbols:MYB83, AtMYB83|myb domain protein 83|chr3:2576958-2578072 REVERSE LENGTH=343	2.41686	2.11019	0.489892	0.10012	2.57253	0.575832	3.20374	0.452299
Glyma.08G254400	AT3G30530.1|Symbols:ATBZIP42, bZIP42|basic leucine-zipper 42|chr3:12139512-12140033 FORWARD LENGTH=173	2.41804	3.31873	0.281994	0.318732	1.86607	1.742	0.868812	3.25164
Glyma.03G256900	AT3G61680.1|Symbols:|alpha/beta-Hydrolases superfamily protein|chr3:22824630-22826926 FORWARD LENGTH=649	2.42042	2.97644	0.191921	0.219351	3.35564	1.19918	5.31859	1.77
Glyma.15G123800	AT5G10770.1|Symbols:|Eukaryotic aspartyl protease family protein|chr5:3403331-3405331 REVERSE LENGTH=474	2.42207	2.66763	12.3668	8.91355	51.2043	47.7303	53.2287	56.5616
Glyma.05G044600	AT3G48460.1|Symbols:|GDSL-like Lipase/Acylhydrolase superfamily protein|chr3:17949496-17951082 FORWARD LENGTH=381	2.4227	2.25849	1.25217	1.06095	11.263	5.72611	12.7221	5.10261
Glyma.08G222300	AT3G21190.1|Symbols:|O-fucosyltransferase family protein|chr3:7432579-7434543 REVERSE LENGTH=422	2.42353	2.74215	7.66371	7.74709	29.3874	41.563	46.8355	51.819
Glyma.17G259100	AT1G27940.1|Symbols:PGP13|P-glycoprotein 13|chr1:9733597-9738129 REVERSE LENGTH=1245	2.42376	2.49945	8.06369	6.76564	59.8072	36.3299	51.8887	38.2673
Glyma.06G132600	AT4G27700.1|Symbols:|Rhodanese/Cell cycle control phosphatase superfamily protein|chr4:13826541-13827673 REVERSE LENGTH=224	2.42488	2.34367	3.136	3.08663	12.1261	16.5522	15.1781	15.657
Glyma.13G057400	AT5G15530.1|Symbols:BCCP2, CAC1-B|biotin carboxyl carrier protein 2|chr5:5038955-5040437 FORWARD LENGTH=255	2.42548	2.33976	1.61891	0.6601	3.28967	3.53599	3.15829	3.32801
Glyma.04G133500	NA	2.42618	2.78189	0.420609	0.202558	3.94026	1.12173	3.13594	1.42409
Glyma.09G250900	AT5G16490.1|Symbols:RIC4|ROP-interactive CRIB motif-containing protein 4|chr5:5384468-5385205 REVERSE LENGTH=153	2.42685	2.11938	0.262095	0.124706	1.02134	0.6793	0.878018	0.546833
Glyma.10G277700	AT3G10600.1|Symbols:CAT7|cationic amino acid transporter 7|chr3:3313969-3317162 FORWARD LENGTH=584	2.42844	2.15624	0.123759	0.343145	0.753573	1.89991	0.431455	1.57383
Glyma.20G138000	AT4G38830.1|Symbols:CRK26|cysteine-rich RLK (RECEPTOR-like protein kinase) 26|chr4:18122339-18124943 FORWARD LENGTH=665	2.42867	3.68603	0.95873	0.571497	2.66901	3.11093	2.33316	7.42968
Glyma.17G256400	AT3G27230.1|Symbols:|S-adenosyl-L-methionine-dependent methyltransferases superfamily protein|chr3:10054224-10055456 FORWARD LENGTH=410	2.42973	2.3746	0.280138	0.384426	3.0369	2.06606	3.61673	1.98202
Glyma.03G225500	AT3G62040.1|Symbols:|Haloacid dehalogenase-like hydrolase (HAD) superfamily protein|chr3:22975328-22976518 REVERSE LENGTH=249	2.42985	2.03383	0.965452	1.09964	5.79989	5.9502	3.22748	4.53652
Glyma.10G100800	AT3G57550.1|Symbols:AGK2, GK-2|guanylate kinase|chr3:21307269-21309193 FORWARD LENGTH=389	2.43008	2.63822	1.0743	0.874175	2.11788	4.71489	1.75262	5.44296
Glyma.11G075200	AT4G36180.1|Symbols:|Leucine-rich receptor-like protein kinase family protein|chr4:17120209-17123698 REVERSE LENGTH=1136	2.43016	2.33732	0.264617	0.288942	5.15589	1.58409	5.14904	1.47508
Glyma.20G156200	AT5G62070.1|Symbols:IQD23|IQ-domain 23|chr5:24930057-24932451 REVERSE LENGTH=403	2.43235	2.21665	7.92396	11.8309	57.4879	63.8738	50.2892	54.9939
Glyma.05G095900	AT4G36990.1|Symbols:HSF4, HSFB1, AT-HSFB1, ATHSF4|heat shock factor 4|chr4:17440660-17441706 FORWARD LENGTH=284	2.4326	2.45578	0.670615	0.232717	3.27876	1.30024	6.80473	1.31817
Glyma.04G250300	AT1G21880.2|Symbols:LYM1|lysm domain GPI-anchored protein 1 precursor|chr1:7680689-7682526 FORWARD LENGTH=416	2.4353	2.5031	0.193654	0.445854	0.860392	2.42542	1.15899	2.54198
Glyma.15G100100	AT5G18910.1|Symbols:|Protein kinase superfamily protein|chr5:6306994-6309396 REVERSE LENGTH=511	2.43566	2.0907	2.13104	1.89587	14.2755	10.224	28.43	8.06184
Glyma.02G237000	AT5G58300.2|Symbols:|Leucine-rich repeat protein kinase family protein|chr5:23572821-23574871 FORWARD LENGTH=654	2.43829	2.34743	1.88615	1.06477	4.72363	5.83359	5.69456	5.47971
Glyma.08G345900	AT2G05990.2|Symbols:MOD1, ENR1|NAD(P)-binding Rossmann-fold superfamily protein|chr2:2322876-2324867 FORWARD LENGTH=390	2.43892	2.76702	1.02446	0.700099	2.56995	3.80967	2.57058	4.78167
Glyma.08G005900	AT5G51060.1|Symbols:RHD2, ATRBOHC, RBOHC|NADPH/respiratory burst oxidase protein D|chr5:20757484-20762175 REVERSE LENGTH=905	2.4391	2.66092	1.53374	3.46151	12.8362	18.8068	11.6186	21.9203
Glyma.14G185400	AT5G65670.2|Symbols:IAA9|indole-3-acetic acid inducible 9|chr5:26254463-26256134 FORWARD LENGTH=336	2.43948	2.11394	6.88283	10.0358	32.8617	54.4208	22.9646	43.4349
Glyma.11G007600	AT1G76690.1|Symbols:OPR2, ATOPR2|12-oxophytodienoate reductase 2|chr1:28778976-28780355 FORWARD LENGTH=374	2.43963	2.70828	0.811731	0.272247	3.03189	1.50138	2.19767	1.80325
Glyma.17G084800	AT5G50175.1|Symbols:|unknown protein; FUNCTIONS IN: molecular_function unknown; INVOLVED IN: biological_process unknown; LOCATED IN: endomembrane system; BEST Arabidopsis thaliana protein match is: unknown protein (TAIR:AT4G03600.1); Has 43 Blast hits to 43 proteins in 9 species: Archae - 0; Bacteria - 0; Metazoa - 0; Fungi - 0; Plants - 43; Viruses - 0; Other Eukaryotes - 0 (source: NCBI BLink).…	2.44126	2.85238	0.279472	0.203766	0.489106	1.13498	0.662954	1.50607
Glyma.07G018000	AT3G16240.1|Symbols:DELTA-TIP, TIP2;1, DELTA-TIP1, AQP1, ATTIP2;1|delta tonoplast integral protein|chr3:5505534-5506788 FORWARD LENGTH=250	2.44308	2.12605	1.32858	6.91967	15.0616	37.6497	16.266	30.2421
Glyma.19G028800	AT5G15530.1|Symbols:BCCP2, CAC1-B|biotin carboxyl carrier protein 2|chr5:5038955-5040437 FORWARD LENGTH=255	2.44381	2.2116	2.01242	1.97096	9.62187	10.7606	10.6504	9.14854
Glyma.10G227300	AT3G59140.1|Symbols:ATMRP14, MRP14, ABCC10|multidrug resistance-associated protein 14|chr3:21863519-21868701 REVERSE LENGTH=1453	2.44387	2.84402	0.442363	0.223716	1.35891	1.23386	2.57977	1.62713
Glyma.15G238600	NA	2.44433	2.44864	535.863	288.919	2297.88	1572.46	1633.16	1577.15
Glyma.20G145500	AT1G05370.1|Symbols:|Sec14p-like phosphatidylinositol transfer family protein|chr1:1569418-1572280 REVERSE LENGTH=417	2.44926	2.08489	0.192288	0.188082	1.07594	1.05113	0.453996	0.813821
Glyma.12G228100	NA	2.44968	2.43937	0.141014	1.01792	2.14908	5.608	3.55232	5.5749
Glyma.08G271100	AT4G17905.1|Symbols:ATL4H|RING/U-box superfamily protein|chr4:9948853-9949785 REVERSE LENGTH=310	2.4499	2.55877	0.525801	0.204506	0.914612	1.14218	0.559231	1.23162
Glyma.03G222000	AT2G47180.1|Symbols:AtGolS1, GolS1|galactinol synthase 1|chr2:19369049-19370372 REVERSE LENGTH=344	2.44994	2.39814	2.50038	0.30724	10.6273	1.76729	5.97196	1.68762
Glyma.03G246100	AT1G54510.3|Symbols:NEK1|NIMA-related serine/threonine kinase 1|chr1:20358603-20362006 REVERSE LENGTH=612	2.45	2.86225	0.0890394	0.253407	0.888264	1.41341	0.524645	1.88749
Glyma.18G198400	AT2G38120.1|Symbols:AUX1, WAV5, PIR1, MAP1|Transmembrane amino acid transporter family protein|chr2:15973493-15976792 FORWARD LENGTH=485	2.45044	2.97766	0.351712	0.395005	2.96445	2.16853	4.49029	3.1309
Glyma.02G241500	AT3G53380.1|Symbols:|Concanavalin A-like lectin protein kinase family protein|chr3:19789204-19791351 REVERSE LENGTH=715	2.45147	2.63131	0.547501	0.266773	2.91274	1.49961	1.62979	1.69994
Glyma.15G162600	AT4G30190.1|Symbols:AHA2, PMA2, HA2|H(+)-ATPase 2|chr4:14770820-14775920 REVERSE LENGTH=948	2.45343	2.9002	4.45436	3.73425	10.4704	20.4888	15.2759	27.9042
Glyma.09G251300	AT1G65295.1|Symbols:|unknown protein; LOCATED IN: endomembrane system; EXPRESSED IN: 22 plant structures; EXPRESSED DURING: 13 growth stages; BEST Arabidopsis thaliana protein match is: unknown protein (TAIR:AT5G01015.1); Has 90 Blast hits to 90 proteins in 15 species: Archae - 0; Bacteria - 0; Metazoa - 0; Fungi - 0; Plants - 90; Viruses - 0; Other Eukaryotes - 0 (source: NCBI BLink).|chr1:24251…	2.45491	2.7398	1.3399	1.24077	6.87414	6.82057	7.39002	8.29085
Glyma.02G206000	AT4G30710.1|Symbols:QWRF8|Family of unknown function (DUF566) _x0001_|chr4:14965538-14967881 REVERSE LENGTH=644	2.45499	2.15009	0.901157	1.52991	11.9394	8.39732	25.7278	6.80935
Glyma.15G248900	AT1G17140.2|Symbols:ICR1, RIP1|interactor of constitutive active rops 1|chr1:5856740-5857861 REVERSE LENGTH=344	2.45568	2.84013	3.66421	3.5876	16.1711	19.6641	14.9459	25.6298
Glyma.15G052400	AT1G15820.1|Symbols:LHCB6, CP24|light harvesting complex photosystem II subunit 6|chr1:5446685-5447676 REVERSE LENGTH=258	2.45582	2.11535	157.24	75.2787	455.931	412.925	645.97	326.126
Glyma.13G088900	AT1G78170.1|Symbols:|unknown protein; BEST Arabidopsis thaliana protein match is: unknown protein (TAIR:AT1G22250.1); Has 66 Blast hits to 66 proteins in 11 species: Archae - 0; Bacteria - 0; Metazoa - 0; Fungi - 0; Plants - 66; Viruses - 0; Other Eukaryotes - 0 (source: NCBI BLink).|chr1:29414160-29414941 FORWARD LENGTH=221	2.45666	2.49872	12.8359	5.55927	33.0974	30.4433	31.7192	31.3012
Glyma.13G131400	AT5G02540.1|Symbols:|NAD(P)-binding Rossmann-fold superfamily protein|chr5:568609-570720 FORWARD LENGTH=331	2.4576	2.79395	3.29295	4.05831	18.3167	22.2638	18.4083	28.0832
Glyma.07G127200	AT3G61640.1|Symbols:AGP20, AtAGP20|arabinogalactan protein 20|chr3:22810283-22810629 REVERSE LENGTH=74	2.45791	2.85268	0.723357	0.52092	0.821645	2.89555	0.578766	3.82063
Glyma.02G178400	AT5G06790.1|Symbols:|unknown protein; FUNCTIONS IN: molecular_function unknown; INVOLVED IN: biological_process unknown; LOCATED IN: chloroplast; EXPRESSED IN: 9 plant structures; EXPRESSED DURING: LP.04 four leaves visible, LP.02 two leaves visible, petal differentiation and expansion stage, D bilateral stage; BEST Arabidopsis thaliana protein match is: unknown protein (TAIR:AT3G57950.1); Has 18…	2.45796	2.31399	2.14977	1.52567	5.71615	8.39967	2.7119	7.61895
Glyma.12G153600	NA	2.45845	2.4331	0.564844	0.616132	11.5647	3.43999	7.99791	3.38087
Glyma.15G089100	AT1G29660.1|Symbols:|GDSL-like Lipase/Acylhydrolase superfamily protein|chr1:10371955-10373624 FORWARD LENGTH=364	2.4605	4.60368	0.579353	0.407064	2.96014	2.26834	2.45907	10.0087
Glyma.09G209700	AT1G31920.1|Symbols:|Tetratricopeptide repeat (TPR)-like superfamily protein|chr1:11461864-11463684 REVERSE LENGTH=606	2.46351	2.09699	7.53288	5.61502	11.9102	30.9292	10.7797	23.9891
Glyma.04G044600	AT5G67360.1|Symbols:ARA12|Subtilase family protein|chr5:26872192-26874465 REVERSE LENGTH=757	2.46593	2.59512	0.915279	0.649719	5.57629	3.64686	4.47955	3.98779
Glyma.20G033900	AT2G03090.1|Symbols:ATEXPA15, EXP15, ATEXP15, ATHEXP ALPHA 1.3, EXPA15|expansin A15|chr2:917361-918554 REVERSE LENGTH=253	2.46643	2.55364	4.56057	15.5951	25.8741	86.0725	19.5371	91.4139
Glyma.16G026700	AT3G61670.1|Symbols:|Protein of unknown function (DUF3133)|chr3:22819052-22821870 FORWARD LENGTH=790	2.46839	2.40837	0.931255	0.619289	6.05807	3.4707	5.73409	3.32352
Glyma.02G265800	NA	2.46986	3.85342	1.78919	0.384623	3.76055	2.17489	4.18052	5.66409
Glyma.14G220200	AT1G27940.1|Symbols:PGP13|P-glycoprotein 13|chr1:9733597-9738129 REVERSE LENGTH=1245	2.471	2.82978	9.87387	7.7551	67.1081	42.9883	54.4118	55.0984
Glyma.03G207100	AT5G06610.1|Symbols:|Protein of unknown function (DUF620)|chr5:2029953-2033620 FORWARD LENGTH=368	2.47116	2.95537	0.582309	0.566023	1.74688	3.15233	1.70608	4.39563
Glyma.14G060700	AT2G38120.1|Symbols:AUX1, WAV5, PIR1, MAP1|Transmembrane amino acid transporter family protein|chr2:15973493-15976792 FORWARD LENGTH=485	2.47166	2.91538	1.92215	2.08814	11.7884	11.6249	11.5522	15.7958
novel.357	#N/A	2.47323	2.40744	3.39035	1.444	11.0334	8.07168	8.65254	7.70881
Glyma.17G107800	AT2G11910.2|Symbols:|unknown protein; FUNCTIONS IN: molecular_function unknown; INVOLVED IN: biological_process unknown; LOCATED IN: chloroplast envelope; EXPRESSED IN: 22 plant structures; EXPRESSED DURING: 13 growth stages; Has 92883 Blast hits to 31060 proteins in 1576 species: Archae - 765; Bacteria - 32670; Metazoa - 21164; Fungi - 12252; Plants - 4238; Viruses - 1282; Other Eukaryotes - 205…	2.47368	2.93922	0.245751	0.0367434	1.60617	0.219706	3.918	0.299621
Glyma.20G115500	AT1G68530.1|Symbols:CUT1, POP1, CER6, G2, KCS6|3-ketoacyl-CoA synthase 6|chr1:25712881-25714733 REVERSE LENGTH=497	2.47401	2.47242	26.6324	15.6664	182.729	87.0141	187.544	86.892
Glyma.20G224100	AT3G04810.2|Symbols:ATNEK2, NEK2|NIMA-related kinase 2|chr3:1318096-1321101 FORWARD LENGTH=606	2.47413	2.58393	0.738056	0.726905	4.10354	4.07115	3.58373	4.38716
Glyma.08G274200	AT5G65640.1|Symbols:bHLH093|beta HLH protein 93|chr5:26237137-26238904 FORWARD LENGTH=351	2.47598	2.43164	0.351678	0.331358	1.57947	1.89037	0.804251	1.82845
Glyma.19G205800	AT4G03130.1|Symbols:|BRCT domain-containing DNA repair protein|chr4:1387781-1390646 REVERSE LENGTH=766	2.47671	2.04352	1.76063	1.47359	4.30076	8.20274	2.02478	6.08114
Glyma.08G013000	AT1G63300.1|Symbols:|Myosin heavy chain-related protein|chr1:23482193-23486067 FORWARD LENGTH=1029	2.47793	2.5753	2.21944	3.58863	14.4049	19.9998	12.9926	21.373
Glyma.06G118600	AT5G13930.1|Symbols:CHS, TT4, ATCHS|Chalcone and stilbene synthase family protein|chr5:4488762-4490035 FORWARD LENGTH=395	2.47796	2.62631	1.90469	1.74899	3.66993	9.73849	3.05319	10.7809
Glyma.11G150400	AT1G65870.1|Symbols:|Disease resistance-responsive (dirigent-like protein) family protein|chr1:24503624-24504193 FORWARD LENGTH=189	2.47869	2.65168	8.38751	1.409	33.9027	7.87144	64.0112	8.82618
Glyma.09G222300	AT4G34750.2|Symbols:|SAUR-like auxin-responsive protein family|chr4:16577566-16578018 FORWARD LENGTH=150	2.48176	2.83665	0.703234	0.603037	0.416054	3.37428	0.721427	4.3177
Glyma.13G355100	AT1G52140.1|Symbols:|unknown protein; BEST Arabidopsis thaliana protein match is: unknown protein (TAIR:AT3G16330.1); Has 114 Blast hits to 114 proteins in 15 species: Archae - 0; Bacteria - 0; Metazoa - 0; Fungi - 0; Plants - 114; Viruses - 0; Other Eukaryotes - 0 (source: NCBI BLink).|chr1:19407559-19408185 REVERSE LENGTH=208	2.48329	2.24791	0.297638	0.148281	1.98535	0.874181	2.53502	0.74111
Glyma.12G204900	AT4G03600.1|Symbols:|unknown protein; BEST Arabidopsis thaliana protein match is: unknown protein (TAIR:AT1G03730.1); Has 30201 Blast hits to 17322 proteins in 780 species: Archae - 12; Bacteria - 1396; Metazoa - 17338; Fungi - 3422; Plants - 5037; Viruses - 0; Other Eukaryotes - 2996 (source: NCBI BLink).|chr4:1603820-1604308 REVERSE LENGTH=162	2.48481	2.25973	0.330502	0.265195	2.14585	1.52855	1.36668	1.30105
Glyma.U041200	NA	2.48509	3.86968	4.88929	3.77238	21.5472	21.2092	13.6853	55.3289
Glyma.03G166000	AT5G44040.1|Symbols:|unknown protein; BEST Arabidopsis thaliana protein match is: unknown protein (TAIR:AT1G04030.1); Has 1807 Blast hits to 1807 proteins in 277 species: Archae - 0; Bacteria - 0; Metazoa - 736; Fungi - 347; Plants - 385; Viruses - 0; Other Eukaryotes - 339 (source: NCBI BLink).|chr5:17719896-17721348 REVERSE LENGTH=416	2.48551	2.21391	0.194266	0.596823	0.855479	3.36265	0.42546	2.77956
Glyma.17G231000	AT5G11740.1|Symbols:AGP15, ATAGP15|arabinogalactan protein 15|chr5:3784318-3784503 FORWARD LENGTH=61	2.48628	2.65785	19.1393	16.8145	52.7173	94.2427	43.3606	106.132
Glyma.20G164000	AT5G52900.1|Symbols:|unknown protein; Has 30201 Blast hits to 17322 proteins in 780 species: Archae - 12; Bacteria - 1396; Metazoa - 17338; Fungi - 3422; Plants - 5037; Viruses - 0; Other Eukaryotes - 2996 (source: NCBI BLink).|chr5:21452893-21453692 REVERSE LENGTH=235	2.48631	2.04814	1.27016	3.48178	13.7101	19.5149	10.1046	14.4262
Glyma.07G202200	AT2G33860.1|Symbols:ETT, ARF3|Transcriptional factor B3 family protein / auxin-responsive factor AUX/IAA-related|chr2:14325444-14328613 REVERSE LENGTH=608	2.48659	2.80429	1.09113	1.10309	3.97417	6.20344	4.72483	7.72995
Glyma.11G018800	AT1G64300.2|Symbols:|Protein kinase family protein|chr1:23863543-23865776 FORWARD LENGTH=717	2.4868	2.16534	0.29636	0.265934	1.96873	1.53731	1.91536	1.23297
Glyma.09G275300	AT3G10910.1|Symbols:|RING/U-box superfamily protein|chr3:3413068-3413613 REVERSE LENGTH=181	2.487	2.56845	2.90287	1.74443	10.3615	9.77193	14.4157	10.3199
Glyma.06G107300	AT1G22070.1|Symbols:TGA3|TGA1A-related gene 3|chr1:7789651-7791821 FORWARD LENGTH=384	2.48913	2.05067	0.351678	0.2303	0.94112	1.29357	2.20085	0.955644
Glyma.17G072000	AT4G30710.1|Symbols:QWRF8|Family of unknown function (DUF566) _x0001_|chr4:14965538-14967881 REVERSE LENGTH=644	2.49089	2.04914	2.48121	2.7076	23.6194	15.2422	19.4556	11.2107
Glyma.17G009800	AT1G05010.1|Symbols:EFE, ACO4, EAT1|ethylene-forming enzyme|chr1:1431419-1432695 REVERSE LENGTH=323	2.49203	2.52486	0.369878	0.322726	1.62392	1.84098	0.904986	1.88733
Glyma.08G041000	AT1G21880.2|Symbols:LYM1|lysm domain GPI-anchored protein 1 precursor|chr1:7680689-7682526 FORWARD LENGTH=416	2.49265	2.96392	0.0869392	0.417544	3.37283	2.34652	4.46479	3.23699
Glyma.12G100400	AT3G21710.2|Symbols:|unknown protein; Has 35333 Blast hits to 34131 proteins in 2444 species: Archae - 798; Bacteria - 22429; Metazoa - 974; Fungi - 991; Plants - 531; Viruses - 0; Other Eukaryotes - 9610 (source: NCBI BLink).|chr3:7648380-7649533 FORWARD LENGTH=211	2.49302	3.00833	0.592808	0.1995	0.923744	1.16361	1.00271	1.65663
Glyma.04G091200	AT1G09890.1|Symbols:|Rhamnogalacturonate lyase family protein|chr1:3214237-3217386 REVERSE LENGTH=617	2.49475	2.37736	0.436708	0.153756	0.953229	0.893372	1.27184	0.821966
Glyma.13G224900	AT4G18910.1|Symbols:NIP1;2, NLM2, ATNLM2|NOD26-like intrinsic protein 1;2|chr4:10366211-10368179 FORWARD LENGTH=294	2.49498	2.01202	1.55227	1.46079	9.68462	8.27946	6.94687	5.91779
Glyma.09G043900	AT3G06880.2|Symbols:|Transducin/WD40 repeat-like superfamily protein|chr3:2170516-2175686 REVERSE LENGTH=1264	2.4953	2.48206	5.22323	7.87912	28.5869	44.4392	14.0628	44.0474
Glyma.18G055900	AT2G30300.1|Symbols:|Major facilitator superfamily protein|chr2:12919401-12921222 FORWARD LENGTH=500	2.49677	2.28844	0.981517	0.401787	4.14736	2.31137	2.40967	1.99122
Glyma.05G027000	AT3G47600.1|Symbols:MYB94, ATMYBCP70, ATMYB94|myb domain protein 94|chr3:17539627-17541035 REVERSE LENGTH=333	2.49899	3.04898	4.55995	2.09823	14.4781	11.8038	17.8377	17.2648
Glyma.18G005900	NA	2.50026	2.28713	1.92217	1.06142	13.1737	6.0423	9.69591	5.19694
Glyma.06G195600	AT5G15310.1|Symbols:ATMYB16, ATMIXTA, MYB16|myb domain protein 16|chr5:4974894-4976106 FORWARD LENGTH=326	2.50052	2.47013	1.23485	0.555517	19.1202	3.06874	15.0126	2.99822
Glyma.16G165900	AT5G64740.1|Symbols:CESA6, IXR2, E112, PRC1|cellulose synthase 6|chr5:25881555-25886333 FORWARD LENGTH=1084	2.50165	2.67953	10.5525	4.83194	87.1336	27.3794	160.874	30.9641
Glyma.06G040700	AT1G45207.2|Symbols:|Remorin family protein|chr1:17130703-17133548 REVERSE LENGTH=555	2.50245	2.34586	2.33293	1.25776	17.4743	7.18103	20.8956	6.4254
Glyma.20G176200	NA	2.50313	2.32136	2.91066	0.881697	13.3119	5.07007	10.5017	4.44823
Glyma.03G073600	AT5G02010.1|Symbols:ATROPGEF7, ROPGEF7|RHO guanyl-nucleotide exchange factor 7|chr5:383493-385698 FORWARD LENGTH=546	2.50396	2.65014	0.176645	0.515445	1.76695	2.93153	2.55414	3.25283
Glyma.19G119200	AT3G03630.1|Symbols:CS26|cysteine synthase 26|chr3:878388-880400 REVERSE LENGTH=404	2.50481	2.54928	0.366989	0.269091	0.293002	1.56292	0.336678	1.61454
Glyma.17G164800	AT4G37450.1|Symbols:AGP18, ATAGP18|arabinogalactan protein _x0001_18|chr4:17605926-17606734 REVERSE LENGTH=209	2.50711	2.70785	2.56754	7.86151	17.9828	44.6908	9.61374	51.3596
Glyma.14G124700	AT5G48940.1|Symbols:|Leucine-rich repeat transmembrane protein kinase family protein|chr5:19839785-19843744 FORWARD LENGTH=1135	2.50957	2.57698	2.08245	1.98708	11.32	11.3299	7.87339	11.8731
Glyma.04G156400	AT2G33720.1|Symbols:|AP2/B3-like transcriptional factor family protein|chr2:14263776-14264989 FORWARD LENGTH=326	2.50959	-2.10928	0.665571	0.238192	1.4484	1.38363	0.198462	0.0478666
Glyma.07G117600	AT4G37850.1|Symbols:|basic helix-loop-helix (bHLH) DNA-binding superfamily protein|chr4:17796362-17797647 REVERSE LENGTH=328	2.51011	2.91773	0.649894	0.333577	2.93595	1.94627	5.39834	2.563
Glyma.17G133800	AT4G22680.1|Symbols:MYB85, AtMYB85|myb domain protein 85|chr4:11922789-11924080 REVERSE LENGTH=266	2.51013	2.63767	0.875957	0.257032	2.07708	1.48563	2.00528	1.61856
Glyma.11G254700	AT4G13940.1|Symbols:HOG1, EMB1395, SAHH1, MEE58, ATSAHH1|S-adenosyl-L-homocysteine hydrolase|chr4:8054931-8056676 FORWARD LENGTH=485	2.51036	3.21241	1.79559	1.2022	23.3188	6.88414	15.8963	11.1878
Glyma.09G233800	AT5G11590.1|Symbols:TINY2|Integrase-type DNA-binding superfamily protein|chr5:3727789-3728499 REVERSE LENGTH=236	2.51841	2.51465	0.632462	0.22056	1.19293	1.29289	0.235962	1.28434
Glyma.05G110900	AT4G37850.1|Symbols:|basic helix-loop-helix (bHLH) DNA-binding superfamily protein|chr4:17796362-17797647 REVERSE LENGTH=328	2.51973	2.54348	0.387132	0.150969	7.7628	0.899944	4.27589	0.90752
Glyma.09G140400	NA	2.52533	2.45052	1.2287	1.40427	13.6498	8.11029	10.4548	7.68774
Glyma.13G240500	AT4G04955.1|Symbols:ATALN, ALN|allantoinase|chr4:2522301-2525259 REVERSE LENGTH=506	2.52541	3.56573	0.494636	0.153287	2.47614	0.911416	1.08076	1.86647
Glyma.06G180300	AT5G50150.1|Symbols:|Protein of Unknown Function (DUF239)|chr5:20402444-20406375 REVERSE LENGTH=420	2.52642	2.00116	4.62321	4.82252	22.8363	27.7581	9.04237	19.2763
Glyma.06G064000	AT5G25190.1|Symbols:|Integrase-type DNA-binding superfamily protein|chr5:8707007-8707655 REVERSE LENGTH=181	2.52833	2.38021	0.583197	0.594037	0.761975	3.45157	0.178872	3.10639
Glyma.06G048600	NA	2.52923	2.94241	0.283605	0.132967	2.10862	0.805867	1.01313	1.07215
Glyma.15G042400	AT5G59730.2|Symbols:ATEXO70H7, EXO70H7|exocyst subunit exo70 family protein H7|chr5:24064096-24066004 REVERSE LENGTH=632	2.53074	2.24684	0.556688	0.303048	3.23247	1.78909	2.63239	1.45352
Glyma.02G146700	AT5G28150.1|Symbols:|Plant protein of unknown function (DUF868)|chr5:10135826-10136695 FORWARD LENGTH=289	2.53188	2.58565	0.898935	1.67373	4.58048	9.67874	4.04061	10.0383
Glyma.10G137400	AT2G47010.2|Symbols:|unknown protein; FUNCTIONS IN: molecular_function unknown; INVOLVED IN: biological_process unknown; LOCATED IN: endomembrane system; EXPRESSED IN: 17 plant structures; EXPRESSED DURING: 10 growth stages; BEST Arabidopsis thaliana protein match is: unknown protein (TAIR:AT1G17030.1); Has 72 Blast hits to 72 proteins in 13 species: Archae - 0; Bacteria - 0; Metazoa - 0; Fungi -…	2.53249	3.10954	1.06271	0.29925	2.69013	1.7832	2.42497	2.65522
Glyma.02G182400	AT3G57550.1|Symbols:AGK2, GK-2|guanylate kinase|chr3:21307269-21309193 FORWARD LENGTH=389	2.5384	2.51208	0.509702	0.366523	1.71841	2.17411	2.0867	2.13179
Glyma.02G121800	AT1G69080.1|Symbols:|Adenine nucleotide alpha hydrolases-like superfamily protein|chr1:25972132-25973243 REVERSE LENGTH=223	2.54085	3.087	0.264406	0.461439	1.67991	2.70265	1.27029	3.94229
Glyma.05G056000	AT2G45190.1|Symbols:AFO, FIL, YAB1|Plant-specific transcription factor YABBY family protein|chr2:18628450-18630552 REVERSE LENGTH=229	2.54546	2.69177	4.48315	4.06154	26.628	23.677	13.5836	26.2113
Glyma.06G042700	AT1G60060.1|Symbols:|Serine/threonine-protein kinase WNK (With No Lysine)-related|chr1:22139282-22141585 FORWARD LENGTH=386	2.54728	2.7758	0.473161	1.99068	6.9833	11.5926	6.53008	13.5915
Glyma.12G035100	AT4G38840.1|Symbols:|SAUR-like auxin-responsive protein family|chr4:18125174-18125473 REVERSE LENGTH=99	2.5485	2.2048	0.584532	1.33588	2.92976	7.77863	5.89334	6.14691
Glyma.09G032400	NA	2.55085	2.60014	5.58297	6.35823	53.7089	37.3057	37.7249	38.5991
Glyma.08G129200	AT1G30810.2|Symbols:|Transcription factor jumonji (jmj) family protein / zinc finger (C5HC2 type) family protein|chr1:10938139-10941505 REVERSE LENGTH=819	2.55088	2.4866	0.193233	0.238931	0.315893	1.42749	0.163894	1.36514
Glyma.08G183400	AT1G09980.1|Symbols:|Putative serine esterase family protein|chr1:3256541-3260866 REVERSE LENGTH=802	2.55233	2.62936	0.389076	0.581337	2.1349	3.46471	2.74786	3.64951
Glyma.19G112700	AT5G56540.1|Symbols:AGP14, ATAGP14|arabinogalactan protein 14|chr5:22893243-22893425 FORWARD LENGTH=60	2.55258	2.18718	12.5851	11.067	67.6827	64.8692	63.379	50.3664
Glyma.04G003200	AT4G35100.2|Symbols:PIP3|plasma membrane intrinsic protein 3|chr4:16708672-16709958 FORWARD LENGTH=280	2.55489	3.02298	0.106627	3.39512	4.0386	19.9343	4.01915	27.5746
Glyma.11G121700	AT2G16060.1|Symbols:GLB1, AHB1, ARATH GLB1, NSHB1, ATGLB1, HB1|hemoglobin 1|chr2:6982782-6983522 REVERSE LENGTH=160	2.55603	2.36675	1.70248	17.3681	5.18608	102.087	6.42678	89.5419
Glyma.03G203500	AT5G06470.1|Symbols:|Glutaredoxin family protein|chr5:1974659-1975378 REVERSE LENGTH=239	2.55745	2.58218	0.424251	0.173977	1.59453	1.04116	2.0507	1.06167
Glyma.13G205300	AT1G61900.1|Symbols:|unknown protein; FUNCTIONS IN: molecular_function unknown; INVOLVED IN: biological_process unknown; LOCATED IN: anchored to plasma membrane, plasma membrane, anchored to membrane; EXPRESSED IN: 23 plant structures; EXPRESSED DURING: 13 growth stages; BEST Arabidopsis thaliana protein match is: unknown protein (TAIR:AT2G30700.1); Has 65 Blast hits to 65 proteins in 12 species:…	2.55813	2.79858	2.95263	3.10322	20.7617	18.2215	17.1149	21.5134
Glyma.08G043600	AT1G70710.1|Symbols:ATGH9B1, CEL1, GH9B1|glycosyl hydrolase 9B1|chr1:26659356-26662962 REVERSE LENGTH=492	2.55854	3.01355	0.053497	0.102068	0.636766	0.632781	0.730671	0.862687
Glyma.19G258000	AT1G01200.1|Symbols:ATRABA3, ATRAB-A3, RABA3|RAB GTPase homolog A3|chr1:86715-88145 REVERSE LENGTH=237	2.55885	2.14335	0.229197	0.235775	1.38783	1.42493	1.95588	1.06125
Glyma.09G103000	AT5G05170.1|Symbols:CESA3, IXR1, ATCESA3, ATH-B, CEV1|Cellulose synthase family protein|chr5:1530401-1535090 REVERSE LENGTH=1065	2.56168	2.80381	0.943032	1.59469	15.6375	9.43696	14.5316	11.1503
Glyma.18G076600	AT5G55730.2|Symbols:FLA1|FASCICLIN-like arabinogalactan 1|chr5:22558375-22560392 REVERSE LENGTH=424	2.56372	2.68544	0.755821	0.49002	5.89766	2.93111	9.70247	3.18284
Glyma.18G124500	AT1G14390.1|Symbols:|Leucine-rich repeat protein kinase family protein|chr1:4924277-4926794 FORWARD LENGTH=747	2.56447	2.82907	5.67271	3.26462	28.2006	19.3467	26.8645	23.1995
Glyma.03G260300	AT1G01120.1|Symbols:KCS1|3-ketoacyl-CoA synthase 1|chr1:57392-58978 REVERSE LENGTH=528	2.56724	2.72243	3.42989	3.29769	40.3401	19.4741	49.3405	21.6638
Glyma.04G070500	AT1G52820.1|Symbols:|2-oxoglutarate (2OG) and Fe(II)-dependent oxygenase superfamily protein|chr1:19669216-19670321 FORWARD LENGTH=317	2.5676	2.15238	0.770642	0.935775	2.52344	5.53546	1.68361	4.159
Glyma.10G205200	AT4G39160.1|Symbols:|Homeodomain-like superfamily protein|chr4:18236828-18239744 FORWARD LENGTH=601	2.56881	3.5038	0.230019	0.342208	0.34094	2.05208	0.318675	3.9238
Glyma.12G173700	AT2G28470.1|Symbols:BGAL8|beta-galactosidase 8|chr2:12169047-12173164 REVERSE LENGTH=852	2.57048	2.48897	0.457272	0.733587	2.74514	4.33503	1.80547	4.09309
Glyma.20G120300	AT4G17770.1|Symbols:ATTPS5, TPS5|trehalose phosphatase/synthase 5|chr4:9877055-9880084 FORWARD LENGTH=862	2.57159	3.00797	2.54483	0.65798	18.9132	3.94803	28.0331	5.32507
Glyma.17G086500	AT4G24670.2|Symbols:TAR2|tryptophan aminotransferase related 2|chr4:12727940-12730694 REVERSE LENGTH=440	2.57422	2.54085	0.650838	0.705476	8.79949	4.24945	28.3506	4.15019
Glyma.11G179600	AT3G44200.1|Symbols:ATNEK6, NEK6, IBO1|NIMA (never in mitosis, gene A)-related 6|chr3:15906788-15911365 FORWARD LENGTH=956	2.57503	2.44072	1.88064	4.31443	16.3009	25.7292	13.4438	23.451
Glyma.13G279500	AT4G27435.1|Symbols:|Protein of unknown function (DUF1218)|chr4:13723903-13724872 FORWARD LENGTH=173	2.57746	2.75938	5.92604	2.38202	28.7778	14.255	33.0098	16.1456
Glyma.02G097400	AT3G28040.1|Symbols:|Leucine-rich receptor-like protein kinase family protein|chr3:10435139-10438268 FORWARD LENGTH=1016	2.57818	2.32503	0.720645	1.01819	3.8523	6.10066	3.42141	5.1158
Glyma.14G135000	AT3G21500.2|Symbols:DXPS1|1-deoxy-D-xylulose 5-phosphate synthase 1|chr3:7573907-7576594 REVERSE LENGTH=641	2.57832	2.32253	0.0879722	0.165814	2.33758	1.03433	0.900448	0.871289
Glyma.19G212600	AT4G02300.1|Symbols:|Plant invertase/pectin methylesterase inhibitor superfamily|chr4:1009366-1013034 REVERSE LENGTH=532	2.57858	3.42713	0.594208	0.703329	6.01951	4.15835	8.38976	7.47692
Glyma.11G052700	AT3G19420.1|Symbols:ATPEN2, PEN2|PTEN 2|chr3:6731824-6735354 FORWARD LENGTH=611	2.57886	2.97266	0.634685	0.738421	1.79454	4.45617	1.98892	5.86636
Glyma.10G046300	AT2G37370.1|Symbols:|unknown protein; BEST Arabidopsis thaliana protein match is: unknown protein (TAIR:AT5G13560.1); Has 30201 Blast hits to 17322 proteins in 780 species: Archae - 12; Bacteria - 1396; Metazoa - 17338; Fungi - 3422; Plants - 5037; Viruses - 0; Other Eukaryotes - 2996 (source: NCBI BLink).|chr2:15679273-15682932 FORWARD LENGTH=669	2.58037	2.33422	0.228864	0.39027	2.00504	2.3631	0.670443	1.991
Glyma.17G164100	AT5G67360.1|Symbols:ARA12|Subtilase family protein|chr5:26872192-26874465 REVERSE LENGTH=757	2.58336	2.27083	6.72064	4.2817	57.2202	25.7088	79.1284	20.6875
Glyma.10G045700	AT2G37390.1|Symbols:NAKR2|Chloroplast-targeted copper chaperone protein|chr2:15694300-15695461 FORWARD LENGTH=259	2.58494	2.4461	0.266384	1.75686	2.81996	10.5239	1.56325	9.55409
Glyma.10G061500	NA	2.58511	2.02684	0.422342	0.190869	2.58987	1.15907	3.50257	0.778798
Glyma.17G259700	AT1G75880.2|Symbols:|SGNH hydrolase-type esterase superfamily protein|chr1:28490564-28492298 FORWARD LENGTH=374	2.58629	4.48414	0	0.157183	1.17039	0.956422	2.27116	3.58941
Glyma.19G149100	AT5G06700.1|Symbols:TBR|Plant protein of unknown function (DUF828)|chr5:2063638-2065810 FORWARD LENGTH=608	2.58932	2.29515	3.25447	2.013	31.8901	12.2091	40.2036	9.9478
Glyma.06G030900	AT4G39230.1|Symbols:|NmrA-like negative transcriptional regulator family protein|chr4:18266024-18267604 REVERSE LENGTH=308	2.59065	3.35449	7.22	3.45046	44.0647	20.9209	44.4294	35.4598
Glyma.07G211000	AT1G47480.1|Symbols:|alpha/beta-Hydrolases superfamily protein|chr1:17417623-17419296 FORWARD LENGTH=314	2.59107	2.55089	1.24221	0.456063	5.40273	2.78306	6.3613	2.69422
Glyma.14G014200	AT3G13130.1|Symbols:|unknown protein; FUNCTIONS IN: molecular_function unknown; INVOLVED IN: biological_process unknown; LOCATED IN: endomembrane system; EXPRESSED IN: male gametophyte; Has 140 Blast hits to 132 proteins in 41 species: Archae - 2; Bacteria - 4; Metazoa - 29; Fungi - 20; Plants - 51; Viruses - 0; Other Eukaryotes - 34 (source: NCBI BLink).|chr3:4223008-4223613 FORWARD LENGTH=201	2.59116	3.25844	0.886023	0.105594	3.90982	0.654214	0.275068	1.03953
Glyma.07G269700	AT5G59810.1|Symbols:ATSBT5.4, SBT5.4|Subtilase family protein|chr5:24096895-24100387 REVERSE LENGTH=778	2.59166	2.46309	0.405454	0.251459	3.25708	1.55677	2.06414	1.42872
Glyma.01G231800	AT4G32480.1|Symbols:|Protein of unknown function (DUF506) _x0001_|chr4:15676488-15677776 FORWARD LENGTH=287	2.59173	3.72649	0.858159	0.169809	1.97394	1.05394	1.63711	2.3102
Glyma.14G126200	AT5G11420.1|Symbols:|Protein of unknown function, DUF642|chr5:3644655-3646991 FORWARD LENGTH=366	2.59282	2.789	12.7106	24.9224	83.507	150.405	103.867	172.31
Glyma.14G219300	AT1G75780.1|Symbols:TUB1|tubulin beta-1 chain|chr1:28451378-28453602 REVERSE LENGTH=447	2.59297	2.84622	4.8124	4.53163	39.1366	27.3093	45.4047	32.5302
Glyma.04G173100	AT1G74690.1|Symbols:IQD31|IQ-domain 31|chr1:28061498-28063924 REVERSE LENGTH=587	2.59394	3.15036	4.89982	1.78946	24.2003	10.8428	24.5562	15.9322
Glyma.04G157900	AT5G38790.1|Symbols:|unknown protein; BEST Arabidopsis thaliana protein match is: unknown protein (TAIR:AT3G30580.1); Has 1807 Blast hits to 1807 proteins in 277 species: Archae - 0; Bacteria - 0; Metazoa - 736; Fungi - 347; Plants - 385; Viruses - 0; Other Eukaryotes - 339 (source: NCBI BLink).|chr5:15533785-15534180 FORWARD LENGTH=131	2.59823	2.04446	0.312459	1.73358	4.80068	10.5386	0.440345	7.15669
Glyma.03G258900	AT1G01225.1|Symbols:|NC domain-containing protein-related|chr1:96064-97242 FORWARD LENGTH=260	2.59845	2.21342	1.50842	2.35287	5.40381	14.2772	4.2964	10.9341
Glyma.05G200000	AT1G01630.1|Symbols:|Sec14p-like phosphatidylinositol transfer family protein|chr1:229206-230675 FORWARD LENGTH=255	2.59858	2.32134	1.97795	1.34074	13.9145	8.17854	6.08532	6.71474
Glyma.19G229100	AT3G62630.1|Symbols:|Protein of unknown function (DUF1645)|chr3:23163937-23165079 REVERSE LENGTH=380	2.60228	2.77637	1.35279	1.36558	7.31785	8.29698	12.5372	9.34628
Glyma.19G003500	AT4G39480.1|Symbols:CYP96A9|cytochrome P450, family 96, subfamily A, polypeptide 9|chr4:18362558-18364108 FORWARD LENGTH=516	2.60273	2.38258	1.1906	2.0021	2.18672	12.0872	2.94786	10.3768
Glyma.06G077700	AT4G31590.1|Symbols:ATCSLC05, CSLC05, ATCSLC5, CSLC5|Cellulose-synthase-like C5|chr4:15309889-15312336 REVERSE LENGTH=692	2.60317	2.60656	0.442906	0.193557	1.15872	1.18609	0.977035	1.19073
Glyma.06G038400	AT1G47410.2|Symbols:|unknown protein; FUNCTIONS IN: molecular_function unknown; INVOLVED IN: biological_process unknown; LOCATED IN: cellular_component unknown; EXPRESSED IN: 22 plant structures; EXPRESSED DURING: 14 growth stages.|chr1:17394818-17395508 FORWARD LENGTH=189	2.60383	2.87314	0.332602	0.146974	1.5067	0.882787	1.75428	1.07168
Glyma.17G235000	AT1G27460.1|Symbols:NPGR1|no pollen germination related 1|chr1:9534977-9537424 FORWARD LENGTH=694	2.60403	2.61321	1.13936	1.45884	14.2227	8.95636	11.6118	9.00788
Glyma.13G270300	AT2G42610.2|Symbols:LSH10|Protein of unknown function (DUF640)|chr2:17748005-17748538 FORWARD LENGTH=177	2.60924	2.93254	0.228041	0.234665	1.38739	1.47426	1.52153	1.83275
Glyma.07G241600	AT3G16950.2|Symbols:LPD1, ptlpd1|lipoamide dehydrogenase 1|chr3:5786508-5790383 REVERSE LENGTH=623	2.60927	2.74923	1.3423	0.987463	5.07148	6.04589	3.79869	6.64845
Glyma.07G055000	AT1G01250.1|Symbols:|Integrase-type DNA-binding superfamily protein|chr1:104731-105309 REVERSE LENGTH=192	2.61021	2.15456	5.57344	2.2906	33.0844	13.9684	52.9433	10.1902
Glyma.17G218600	AT5G19780.1|Symbols:TUA5|tubulin alpha-5|chr5:6687212-6688926 FORWARD LENGTH=450	2.61087	2.78841	0.242863	0.43964	3.84064	2.72433	3.09076	3.06785
Glyma.19G131800	AT3G57070.1|Symbols:|Glutaredoxin family protein|chr3:21124174-21125427 FORWARD LENGTH=417	2.61212	3.14101	2.06595	1.34378	14.8947	8.18971	16.4623	11.8049
Glyma.07G082500	AT2G45600.1|Symbols:|alpha/beta-Hydrolases superfamily protein|chr2:18789799-18790788 FORWARD LENGTH=329	2.61232	2.83209	2.34073	2.50448	9.6588	15.292	10.079	17.7857
Glyma.14G181800	AT5G60930.1|Symbols:|P-loop containing nucleoside triphosphate hydrolases superfamily protein|chr5:24515398-24522511 REVERSE LENGTH=1294	2.61435	2.79262	0.403775	0.232347	1.19515	1.47155	0.864293	1.66027
Glyma.19G198900	AT3G11660.1|Symbols:NHL1|NDR1/HIN1-like 1|chr3:3679031-3679660 REVERSE LENGTH=209	2.61576	2.41551	3.01387	1.39406	28.4758	8.60351	28.2786	7.47237
Glyma.13G205000	AT1G11700.1|Symbols:|Protein of unknown function, DUF584|chr1:3945852-3946457 FORWARD LENGTH=201	2.61594	2.9942	28.6523	7.9512	78.231	48.7378	69.1517	63.3094
Glyma.08G175300	AT1G30260.1|Symbols:|BEST Arabidopsis thaliana protein match is: Galactosyltransferase family protein (TAIR:AT4G21060.1); Has 30 Blast hits to 30 proteins in 8 species: Archae - 0; Bacteria - 0; Metazoa - 0; Fungi - 0; Plants - 30; Viruses - 0; Other Eukaryotes - 0 (source: NCBI BLink).|chr1:10651159-10651452 FORWARD LENGTH=97	2.61704	2.1638	0.12397	0.428222	0.176195	2.64982	0.235944	1.9352
Glyma.18G299200	AT5G13400.1|Symbols:|Major facilitator superfamily protein|chr5:4296854-4299079 REVERSE LENGTH=624	2.61852	2.5975	8.36467	9.54466	84.3122	58.5927	82.9404	57.7191
Glyma.09G134600	AT5G23940.1|Symbols:EMB3009, PEL3, DCR|HXXXD-type acyl-transferase family protein|chr5:8076616-8079677 REVERSE LENGTH=484	2.62042	2.78419	31.9479	27.4888	143.194	168.995	165.877	189.286
Glyma.08G054700	AT1G73590.1|Symbols:PIN1, ATPIN1|Auxin efflux carrier family protein|chr1:27659772-27662876 FORWARD LENGTH=622	2.62081	2.65	0.618762	0.763106	7.6021	4.72109	5.01056	4.8205
Glyma.17G258300	AT1G75780.1|Symbols:TUB1|tubulin beta-1 chain|chr1:28451378-28453602 REVERSE LENGTH=447	2.62145	2.71256	2.17222	2.65542	21.156	16.3194	39.1334	17.3645
Glyma.09G222200	AT4G34760.1|Symbols:|SAUR-like auxin-responsive protein family|chr4:16582471-16582794 REVERSE LENGTH=107	2.62856	2.24385	1.23217	2.11586	1.1097	13.0672	2.11048	10.0091
Glyma.18G181800	AT2G29050.1|Symbols:ATRBL1, RBL1|RHOMBOID-like 1|chr2:12478245-12480121 FORWARD LENGTH=389	2.62938	2.5018	0.244385	0.387952	0.907478	2.43892	1.06587	2.23742
Glyma.08G038600	AT4G13260.1|Symbols:YUC2|Flavin-binding monooxygenase family protein|chr4:7721840-7723616 REVERSE LENGTH=415	2.63224	4.30438	0.192621	0.0328472	0.878845	0.246041	1.31678	0.79221
Glyma.02G015800	AT5G50950.2|Symbols:FUM2|FUMARASE 2|chr5:20729687-20733636 FORWARD LENGTH=499	2.63278	3.04168	3.43237	1.2717	19.7469	7.99716	7.67176	10.601
Glyma.16G194300	NA	2.63424	2.40239	0.403898	0.567305	3.81783	3.52578	1.58135	2.99282
Glyma.13G318900	AT2G27810.1|Symbols:ATNAT12, NAT12|nucleobase-ascorbate transporter 12|chr2:11852338-11855988 FORWARD LENGTH=709	2.63644	2.43552	0.330624	0.809023	4.70725	5.0319	3.42467	4.36759
Glyma.08G148300	AT4G16340.1|Symbols:SPK1|guanyl-nucleotide exchange factors;GTPase binding;GTP binding|chr4:9228773-9241060 REVERSE LENGTH=1830	2.63691	2.57302	5.34067	6.22825	25.8771	38.7663	18.1924	37.0774
Glyma.06G104700	AT1G78110.1|Symbols:|unknown protein; FUNCTIONS IN: molecular_function unknown; INVOLVED IN: biological_process unknown; LOCATED IN: plasma membrane; EXPRESSED IN: 17 plant structures; EXPRESSED DURING: 7 growth stages; BEST Arabidopsis thaliana protein match is: unknown protein (TAIR:AT1G22230.1); Has 5452 Blast hits to 3541 proteins in 289 species: Archae - 4; Bacteria - 165; Metazoa - 1756; Fu…	2.6417	2.32935	0.158602	0.116913	0.920032	0.768475	0.441969	0.61432
Glyma.05G119000	AT1G15820.1|Symbols:LHCB6, CP24|light harvesting complex photosystem II subunit 6|chr1:5446685-5447676 REVERSE LENGTH=258	2.64437	2.14411	0.792185	0.595146	2.19503	3.70501	2.68788	2.62093
Glyma.08G074700	AT5G64570.1|Symbols:XYL4, ATBXL4|beta-D-xylosidase 4|chr5:25810227-25813309 REVERSE LENGTH=784	2.64444	2.92237	0.0879722	0.0711689	1.30562	0.466581	0.419391	0.560454
Glyma.13G319100	NA	2.64458	2.26345	0.280628	0.131858	2.98914	0.875276	3.11196	0.674866
Glyma.16G173400	AT5G52900.1|Symbols:|unknown protein; Has 30201 Blast hits to 17322 proteins in 780 species: Archae - 12; Bacteria - 1396; Metazoa - 17338; Fungi - 3422; Plants - 5037; Viruses - 0; Other Eukaryotes - 2996 (source: NCBI BLink).|chr5:21452893-21453692 REVERSE LENGTH=235	2.64581	2.24999	3.43626	8.25284	22.9048	51.6423	11.1431	39.2721
Glyma.16G200400	AT5G62170.1|Symbols:|unknown protein; BEST Arabidopsis thaliana protein match is: unknown protein (TAIR:AT5G51850.1); Has 381 Blast hits to 359 proteins in 81 species: Archae - 0; Bacteria - 16; Metazoa - 101; Fungi - 21; Plants - 99; Viruses - 3; Other Eukaryotes - 141 (source: NCBI BLink).|chr5:24973115-24975475 REVERSE LENGTH=703	2.64647	2.26724	0.229231	0.292838	6.40573	1.84656	7.32693	1.42611
Glyma.08G026800	AT5G47040.1|Symbols:LON2|lon protease 2|chr5:19093356-19098678 REVERSE LENGTH=888	2.64933	3.28465	0.122937	0.187343	1.54577	1.20616	2.29534	1.87341
Glyma.12G227300	AT3G15095.3|Symbols:|unknown protein; FUNCTIONS IN: molecular_function unknown; INVOLVED IN: biological_process unknown; EXPRESSED IN: 22 plant structures; EXPRESSED DURING: 13 growth stages; Has 30201 Blast hits to 17322 proteins in 780 species: Archae - 12; Bacteria - 1396; Metazoa - 17338; Fungi - 3422; Plants - 5037; Viruses - 0; Other Eukaryotes - 2996 (source: NCBI BLink).|chr3:5082830-5084…	2.64973	2.90814	1.88724	1.78684	7.59268	11.2262	8.38252	13.4274
novel.912	#N/A	2.65438	3.55321	0.0349646	0.131389	0.883507	0.878248	0.257028	1.63002
Glyma.05G179100	AT4G39840.1|Symbols:|unknown protein; FUNCTIONS IN: molecular_function unknown; INVOLVED IN: biological_process unknown; LOCATED IN: endomembrane system; EXPRESSED IN: 23 plant structures; EXPRESSED DURING: 13 growth stages; Has 20719 Blast hits to 6096 proteins in 607 species: Archae - 22; Bacteria - 3243; Metazoa - 4364; Fungi - 2270; Plants - 237; Viruses - 128; Other Eukaryotes - 10455 (sourc…	2.65697	2.86373	0.386765	0.586244	6.30804	3.74767	8.7806	4.32098
Glyma.13G133200	AT2G37420.1|Symbols:|ATP binding microtubule motor family protein|chr2:15700550-15705165 FORWARD LENGTH=1039	2.65799	2.76241	0.246941	0.145963	0.55157	0.979626	0.284126	1.05215
Glyma.05G023400	AT5G61280.1|Symbols:|Remorin family protein|chr5:24643625-24644910 REVERSE LENGTH=263	2.65815	2.74025	0.402287	0.0997501	0.746661	0.673614	0.921476	0.713033
Glyma.08G298700	AT1G26945.1|Symbols:KDR|basic helix-loop-helix (bHLH) DNA-binding superfamily protein|chr1:9351571-9352474 FORWARD LENGTH=94	2.65925	2.74304	1.19587	1.65368	5.73521	10.4536	4.14903	11.0732
Glyma.07G014500	AT4G25150.1|Symbols:|HAD superfamily, subfamily IIIB acid phosphatase|chr4:12901736-12902882 REVERSE LENGTH=260	2.6612	3.05291	49.8015	25.1391	406.011	159.048	150.821	208.599
Glyma.18G067600	AT5G58960.1|Symbols:GIL1|Plant protein of unknown function (DUF641)|chr5:23805799-23808360 FORWARD LENGTH=559	2.66408	2.68388	1.48177	3.76037	13.8928	23.8941	7.26646	24.2546
Glyma.07G263700	AT4G22190.1|Symbols:|unknown protein; Has 283 Blast hits to 154 proteins in 44 species: Archae - 0; Bacteria - 2; Metazoa - 24; Fungi - 12; Plants - 48; Viruses - 0; Other Eukaryotes - 197 (source: NCBI BLink).|chr4:11742102-11743265 REVERSE LENGTH=387	2.66521	2.34552	1.88271	3.28287	11.4209	20.7833	8.07339	16.6669
Glyma.20G164900	AT5G24090.1|Symbols:ATCHIA, CHIA|chitinase A|chr5:8143805-8145153 REVERSE LENGTH=302	2.66522	2.93223	1.84657	0.636353	8.64252	4.08404	4.8961	4.89392
Glyma.14G092500	AT5G11740.1|Symbols:AGP15, ATAGP15|arabinogalactan protein 15|chr5:3784318-3784503 FORWARD LENGTH=61	2.66933	2.67776	7.43608	7.09051	36.795	45.0974	38.1762	45.3352
Glyma.12G103100	AT2G40340.1|Symbols:DREB2C, AtERF48|Integrase-type DNA-binding superfamily protein|chr2:16848665-16850357 REVERSE LENGTH=341	2.6724	2.38768	0.423619	0.252297	1.16078	1.64829	1.07637	1.35288
Glyma.18G009200	AT1G24360.1|Symbols:|NAD(P)-binding Rossmann-fold superfamily protein|chr1:8640820-8643283 FORWARD LENGTH=319	2.67342	2.64676	3.69589	2.3361	14.9172	14.9294	15.5021	14.6512
Glyma.12G229800	AT1G78810.2|Symbols:|unknown protein; Has 35333 Blast hits to 34131 proteins in 2444 species: Archae - 798; Bacteria - 22429; Metazoa - 974; Fungi - 991; Plants - 531; Viruses - 0; Other Eukaryotes - 9610 (source: NCBI BLink).|chr1:29628688-29630510 REVERSE LENGTH=480	2.67462	3.01342	0.210576	0.163397	0.354322	1.0433	0.547223	1.3191
Glyma.05G068900	AT2G44610.1|Symbols:RAB6, ATRABH1B, ATRAB6A, RAB6A|Ras-related small GTP-binding family protein|chr2:18411778-18413883 REVERSE LENGTH=208	2.67624	2.57234	0.514025	0.63914	2.53929	4.13096	2.31206	3.83236
Glyma.18G280000	NA	2.67744	3.55768	0.982496	0.117752	6.25747	0.790222	7.34805	1.45033
Glyma.03G142800	AT2G42220.1|Symbols:|Rhodanese/Cell cycle control phosphatase superfamily protein|chr2:17592105-17593305 FORWARD LENGTH=234	2.67823	2.454	7.2867	3.87439	27.0806	24.7111	29.1189	21.1629
Glyma.06G068800	AT5G25390.2|Symbols:SHN2|Integrase-type DNA-binding superfamily protein|chr5:8820637-8821741 FORWARD LENGTH=189	2.67993	2.83433	5.33759	3.08475	17.3166	19.6822	35.1695	21.8991
Glyma.10G212500	AT3G07990.1|Symbols:SCPL27|serine carboxypeptidase-like 27|chr3:2552544-2554644 FORWARD LENGTH=459	2.68045	2.80778	3.16811	2.16681	13.829	13.8906	16.8717	15.1523
Glyma.06G056800	NA	2.68628	3.09126	0.738478	0.104386	0.586068	0.694319	1.3695	0.921043
Glyma.16G144600	AT2G23460.1|Symbols:XLG1, ATXLG1|extra-large G-protein 1|chr2:9995699-9998945 FORWARD LENGTH=888	2.68785	2.38411	1.23425	1.73841	4.36135	11.183	3.00218	9.06061
Glyma.17G153400	AT5G46570.1|Symbols:BSK2|BR-signaling kinase 2|chr5:18894687-18897198 FORWARD LENGTH=489	2.69187	2.51504	0.103494	0.153287	0.697324	1.02448	0.54868	0.907
Glyma.10G107100	AT2G41540.3|Symbols:GPDHC1|6-phosphogluconate dehydrogenase family protein|chr2:17326801-17328654 FORWARD LENGTH=462	2.69318	2.99735	0.227253	0.317054	1.29791	2.04661	1.52878	2.52566
Glyma.03G215100	AT4G02360.1|Symbols:|Protein of unknown function, DUF538|chr4:1041179-1041643 FORWARD LENGTH=154	2.69344	3.67316	0.294382	0.0183717	0.972986	0.147427	1.28081	0.295966
Glyma.02G106300	AT2G46210.1|Symbols:|Fatty acid/sphingolipid desaturase|chr2:18977542-18978891 FORWARD LENGTH=449	2.69466	3.20923	0.142292	0.256933	0.24059	1.68844	0.288627	2.41333
Glyma.12G080800	AT5G22930.1|Symbols:|Protein of unknown function (DUF1635)|chr5:7668229-7669315 REVERSE LENGTH=238	2.69677	2.84595	1.19897	0.822784	8.26655	5.4322	4.09829	6.00591
Glyma.15G150400	AT3G06840.1|Symbols:|unknown protein; BEST Arabidopsis thaliana protein match is: unknown protein (TAIR:AT5G49170.1); Has 33 Blast hits to 33 proteins in 9 species: Archae - 0; Bacteria - 0; Metazoa - 0; Fungi - 0; Plants - 33; Viruses - 0; Other Eukaryotes - 0 (source: NCBI BLink).|chr3:2156930-2157624 FORWARD LENGTH=187	2.69693	3.05384	1.27292	0.627352	9.56709	4.09587	7.86644	5.23796
Glyma.05G053200	AT1G62870.1|Symbols:|unknown protein; BEST Arabidopsis thaliana protein match is: unknown protein (TAIR:AT1G12380.1); Has 351 Blast hits to 343 proteins in 42 species: Archae - 2; Bacteria - 0; Metazoa - 27; Fungi - 5; Plants - 299; Viruses - 0; Other Eukaryotes - 18 (source: NCBI BLink).|chr1:23284220-23286508 REVERSE LENGTH=762	2.69736	2.44646	0.811384	0.683676	6.74227	4.45163	6.40219	3.73357
Glyma.04G087700	AT1G10030.1|Symbols:ERG28|homolog of yeast ergosterol28|chr1:3273972-3275631 FORWARD LENGTH=129	2.69812	2.07517	0.718001	0.585874	1.89796	3.85322	1.58454	2.50764
Glyma.07G219600	AT1G70895.2|Symbols:CLE17|CLAVATA3/ESR-RELATED 17|chr1:26728170-26728469 FORWARD LENGTH=99	2.69841	3.52146	0.177467	0.0860143	0.816194	0.588194	0.765276	1.04845
Glyma.06G129700	AT5G53020.1|Symbols:|Ribonuclease P protein subunit P38-related|chr5:21499899-21502235 FORWARD LENGTH=720	2.70042	3.24808	1.94357	2.03266	6.99935	13.2719	6.23723	19.3888
Glyma.09G047900	AT5G44670.1|Symbols:|Domain of unknown function (DUF23)|chr5:18019209-18021266 REVERSE LENGTH=519	2.70325	2.50529	0.594874	0.804585	28.764	5.29578	32.0203	4.60588
Glyma.02G024100	AT2G02590.1|Symbols:|FUNCTIONS IN: molecular_function unknown; INVOLVED IN: biological_process unknown; LOCATED IN: chloroplast; EXPRESSED IN: 21 plant structures; EXPRESSED DURING: 13 growth stages; CONTAINS InterPro DOMAIN/s: Putative small multi-drug export (InterPro:IPR009577); Has 405 Blast hits to 405 proteins in 185 species: Archae - 65; Bacteria - 295; Metazoa - 0; Fungi - 0; Plants - 23;…	2.70334	2.71326	0.106505	0.141129	0.0796154	0.936657	0.0796502	0.944577
Glyma.05G128100	NA	2.71019	2.02734	0.630695	0.3591	1.53074	2.37306	1.3441	1.47341
Glyma.10G139800	AT3G62020.1|Symbols:GLP10|germin-like protein 10|chr3:22971443-22972192 REVERSE LENGTH=220	2.71029	2.8616	3.66668	2.11877	29.0313	13.9032	25.6484	15.3862
Glyma.12G133800	NA	2.71151	2.7436	0.332602	0.118492	1.29471	0.812541	1.19821	0.836777
Glyma.03G078300	AT5G01220.1|Symbols:SQD2|sulfoquinovosyldiacylglycerol 2|chr5:86907-89885 REVERSE LENGTH=510	2.71253	2.84009	0.768297	0.790578	3.79989	5.22689	3.47712	5.71174
Glyma.08G146100	AT5G64700.1|Symbols:|nodulin MtN21 /EamA-like transporter family protein|chr5:25865190-25866845 REVERSE LENGTH=359	2.7145	2.61855	0.881768	0.100958	2.04074	0.701671	4.00793	0.657022
Glyma.02G074400	AT1G34380.2|Symbols:|5'-3' exonuclease family protein|chr1:12552839-12554299 REVERSE LENGTH=347	2.71496	2.29855	0.706769	0.728311	1.96699	4.81683	1.95005	3.60342
Glyma.01G168200	AT3G51150.2|Symbols:|ATP binding microtubule motor family protein|chr3:19002006-19006509 FORWARD LENGTH=1054	2.71563	2.81561	7.70137	10.7562	51.1256	70.6402	80.2251	75.6942
Glyma.18G023600	AT2G40370.1|Symbols:LAC5|laccase 5|chr2:16858192-16860593 REVERSE LENGTH=580	2.71684	2.37829	1.71821	0.410861	16.6511	2.66008	21.2202	2.06523
Glyma.04G229700	AT5G03890.1|Symbols:|unknown protein; INVOLVED IN: N-terminal protein myristoylation; LOCATED IN: cellular_component unknown; BEST Arabidopsis thaliana protein match is: unknown protein (TAIR:AT3G10120.1); Has 1807 Blast hits to 1807 proteins in 277 species: Archae - 0; Bacteria - 0; Metazoa - 736; Fungi - 347; Plants - 385; Viruses - 0; Other Eukaryotes - 339 (source: NCBI BLink).|chr5:1047150-1…	2.71778	3.56924	0.388777	0.189661	0.693742	1.2701	1.59222	2.29251
Glyma.02G048400	AT3G51240.1|Symbols:F3H, TT6, F3'H|flavanone 3-hydroxylase|chr3:19025409-19026658 FORWARD LENGTH=358	2.71796	2.8967	17.8484	9.36227	98.4796	61.5918	191.823	69.715
Glyma.18G062600	AT1G07220.1|Symbols:|Arabidopsis thaliana protein of unknown function (DUF821)|chr1:2217073-2219379 REVERSE LENGTH=507	2.71968	2.60152	0.299004	0.483239	4.05347	3.1867	5.3351	2.94163
Glyma.13G113800	AT5G20820.1|Symbols:|SAUR-like auxin-responsive protein family|chr5:7046911-7047294 REVERSE LENGTH=127	2.72102	3.34761	0.230631	0.855606	2.04061	5.65086	3.28872	8.71499
Glyma.08G055200	AT1G18290.1|Symbols:|unknown protein; FUNCTIONS IN: molecular_function unknown; INVOLVED IN: N-terminal protein myristoylation; LOCATED IN: chloroplast; EXPRESSED IN: root; Has 94 Blast hits to 94 proteins in 12 species: Archae - 0; Bacteria - 0; Metazoa - 0; Fungi - 0; Plants - 94; Viruses - 0; Other Eukaryotes - 0 (source: NCBI BLink).|chr1:6297436-6297966 FORWARD LENGTH=176	2.72132	2.55516	0.438774	0.209808	0.198992	1.44861	0.0601158	1.2893
Glyma.16G007700	AT1G72610.1|Symbols:GLP1, ATGER1, GER1|germin-like protein 1|chr1:27339302-27339928 REVERSE LENGTH=208	2.72284	2.63241	60.7911	158.585	262.864	1046.85	178.268	983.252
Glyma.13G322200	AT2G28150.1|Symbols:|Domain of unknown function (DUF966)|chr2:12000015-12002227 FORWARD LENGTH=540	2.72381	2.31391	1.40307	1.72088	11.4297	11.3789	6.5213	8.54521
Glyma.11G030200	AT4G22680.1|Symbols:MYB85, AtMYB85|myb domain protein 85|chr4:11922789-11924080 REVERSE LENGTH=266	2.72564	2.22607	1.31258	0.395843	5.38703	2.63422	3.85591	1.85705
Glyma.14G006300	AT2G04850.1|Symbols:|Auxin-responsive family protein|chr2:1704298-1705608 FORWARD LENGTH=404	2.72585	3.22715	0.27725	0.187343	1.73258	1.27036	1.83996	1.81027
Glyma.05G033700	AT5G50120.1|Symbols:|Transducin/WD40 repeat-like superfamily protein|chr5:20382630-20383796 REVERSE LENGTH=388	2.7259	2.54767	0.453894	0.336832	1.29649	2.27053	0.0992032	2.00326
Glyma.14G036200	AT1G46264.1|Symbols:AT-HSFB4, HSFB4, SCZ|heat shock transcription factor B4|chr1:17224904-17226183 FORWARD LENGTH=348	2.72608	2.55784	0.159546	0.126654	1.89549	0.845446	0.437543	0.751711
Glyma.07G183200	AT5G17050.1|Symbols:UGT78D2|UDP-glucosyl transferase 78D2|chr5:5607828-5609392 REVERSE LENGTH=460	2.73171	2.70016	2.15928	0.635786	8.55525	4.2302	10.6342	4.1097
Glyma.20G112400	AT5G04820.1|Symbols:ATOFP13, OFP13|ovate family protein 13|chr5:1399685-1400467 FORWARD LENGTH=260	2.73189	2.71932	0.122481	0.149391	0.842066	1.04153	1.21302	1.02409
Glyma.19G034900	AT5G15780.1|Symbols:|Pollen Ole e 1 allergen and extensin family protein|chr5:5144898-5146297 REVERSE LENGTH=401	2.73197	2.12237	0.810228	0.818394	23.9989	5.45327	13.315	3.57532
Glyma.08G043300	AT1G23220.1|Symbols:|Dynein light chain type 1 family protein|chr1:8242614-8244136 FORWARD LENGTH=129	2.73303	2.20035	0.264406	0.330248	1.04502	2.25479	0.898991	1.55102
Glyma.08G203000	AT3G16240.1|Symbols:DELTA-TIP, TIP2;1, DELTA-TIP1, AQP1, ATTIP2;1|delta tonoplast integral protein|chr3:5505534-5506788 FORWARD LENGTH=250	2.73479	2.62021	0.405998	1.13602	3.71853	7.59197	4.79406	7.00929
Glyma.16G091100	AT3G57030.1|Symbols:|Calcium-dependent phosphotriesterase superfamily protein|chr3:21101653-21103204 REVERSE LENGTH=374	2.73839	2.7798	6.29597	9.46799	38.7593	63.1235	33.9776	64.9252
Glyma.07G033200	AT3G15570.1|Symbols:|Phototropic-responsive NPH3 family protein|chr3:5270267-5271700 REVERSE LENGTH=452	2.74108	2.94933	0.157779	0.168971	2.50978	1.16403	2.17674	1.36097
Glyma.17G218000	AT4G31890.2|Symbols:|ARM repeat superfamily protein|chr4:15427290-15429049 REVERSE LENGTH=518	2.74367	2.81481	0.567311	0.852079	1.81721	5.6869	1.44607	5.98134
Glyma.08G200200	AT5G51260.1|Symbols:|HAD superfamily, subfamily IIIB acid phosphatase|chr5:20832222-20833466 REVERSE LENGTH=257	2.74384	3.33715	42.858	13.5463	136.584	90.6548	194.457	136.724
Glyma.17G038700	AT3G17360.1|Symbols:POK1|phragmoplast orienting kinesin 1|chr3:5936108-5946205 FORWARD LENGTH=2066	2.74656	3.15066	0.142292	0.167763	0.789179	1.16956	0.841882	1.54957
Glyma.15G234800	AT3G07960.1|Symbols:|Phosphatidylinositol-4-phosphate 5-kinase family protein|chr3:2535274-2538090 FORWARD LENGTH=715	2.74776	2.92585	0.350278	0.326055	2.89241	2.14976	3.42619	2.4437
Glyma.18G281000	AT5G16030.1|Symbols:|unknown protein; BEST Arabidopsis thaliana protein match is: unknown protein (TAIR:AT3G02500.1); Has 30201 Blast hits to 17322 proteins in 780 species: Archae - 12; Bacteria - 1396; Metazoa - 17338; Fungi - 3422; Plants - 5037; Viruses - 0; Other Eukaryotes - 2996 (source: NCBI BLink).|chr5:5238242-5240578 FORWARD LENGTH=339	2.74945	3.01484	0	0.179821	1.16265	1.20794	0.422398	1.45488
Glyma.20G058000	AT1G76490.1|Symbols:HMG1, HMGR1, AtHMGR1|hydroxy methylglutaryl CoA reductase 1|chr1:28695801-28698206 FORWARD LENGTH=642	2.7502	3.18045	1.17865	5.19832	10.1658	34.9995	18.0173	47.1567
Glyma.10G063200	AT1G32700.1|Symbols:|PLATZ transcription factor family protein|chr1:11827588-11829444 FORWARD LENGTH=213	2.75257	2.82569	0.737288	0.584567	1.68714	3.95157	2.0112	4.1494
Glyma.09G273400	AT5G08380.1|Symbols:AtAGAL1, AGAL1|alpha-galactosidase 1|chr5:2694851-2697616 REVERSE LENGTH=410	2.75364	3.06206	0.141802	0.413377	2.12276	2.79892	1.00721	3.46583
Glyma.04G222200	AT2G40620.1|Symbols:|Basic-leucine zipper (bZIP) transcription factor family protein|chr2:16954804-16956872 REVERSE LENGTH=367	2.75393	2.0619	0.985752	0.751787	1.71825	5.13187	1.51981	3.18013
Glyma.10G274400	AT1G68530.1|Symbols:CUT1, POP1, CER6, G2, KCS6|3-ketoacyl-CoA synthase 6|chr1:25712881-25714733 REVERSE LENGTH=497	2.75429	2.73652	59.3443	35.4346	408.431	239.048	392.678	236.089
Glyma.14G069400	NA	2.75678	2.33235	0.246696	0.148651	1.17708	1.05697	1.07796	0.7884
Glyma.03G230600	AT1G09310.1|Symbols:|Protein of unknown function, DUF538|chr1:3009109-3009648 FORWARD LENGTH=179	2.75783	2.77324	51.3738	26.7216	209.596	180.673	322.791	182.586
Glyma.06G165100	AT1G65810.2|Symbols:|P-loop containing nucleoside triphosphate hydrolases superfamily protein|chr1:24477043-24480728 REVERSE LENGTH=1016	2.75929	3.17476	0.03542	0.575295	1.99378	3.97526	3.61959	5.32467
Glyma.08G131400	AT3G26380.1|Symbols:|Melibiase family protein|chr3:9660140-9663145 FORWARD LENGTH=647	2.76555	2.74739	4.2166	5.49952	24.1364	37.3684	32.3266	36.9089
Glyma.04G167900	AT3G47470.1|Symbols:LHCA4, CAB4|light-harvesting chlorophyll-protein complex I subunit A4|chr3:17493622-17494773 REVERSE LENGTH=251	2.76593	2.14732	131.968	73.627	695.75	500.726	881.547	326.123
Glyma.02G069100	AT1G65450.1|Symbols:|HXXXD-type acyl-transferase family protein|chr1:24315875-24318895 FORWARD LENGTH=450	2.76602	2.71318	0.581154	0.265465	1.68356	1.80343	1.92107	1.73565
Glyma.19G213400	AT3G16850.1|Symbols:|Pectin lyase-like superfamily protein|chr3:5748692-5750981 FORWARD LENGTH=455	2.76762	2.43509	0.488315	1.16413	3.57093	7.89616	1.6855	6.27717
Glyma.02G051700	AT4G36360.1|Symbols:BGAL3|beta-galactosidase 3|chr4:17176840-17181143 REVERSE LENGTH=856	2.7715	3.16557	0.175367	0.149391	1.63238	1.07058	2.82455	1.41243
Glyma.01G014100	AT1G32190.1|Symbols:|alpha/beta-Hydrolases superfamily protein|chr1:11593059-11595731 REVERSE LENGTH=422	2.77155	2.74263	0.406752	0.130279	1.40822	0.949902	0.745388	0.927665
Glyma.15G052500	AT5G10160.1|Symbols:|Thioesterase superfamily protein|chr5:3185819-3187159 FORWARD LENGTH=219	2.77664	2.53768	2.43754	0.763377	4.67084	5.26042	4.79533	4.46363
Glyma.19G014400	AT1G59970.1|Symbols:|Matrixin family protein|chr1:22073601-22074683 FORWARD LENGTH=360	2.7772	4.28959	0.316958	0.170081	0.865849	1.20507	1.04617	3.4211
Glyma.09G204800	NA	2.7773	2.98935	0.282361	0.379691	1.41612	2.61931	0.971171	3.04393
Glyma.08G249100	NA	2.7788	3.05165	2.264	2.12821	10.7108	14.575	13.4749	17.5938
Glyma.18G222200	AT2G45470.1|Symbols:FLA8, AGP8|FASCICLIN-like arabinogalactan protein 8|chr2:18742797-18744059 REVERSE LENGTH=420	2.78029	2.68982	0.966641	1.34757	15.1839	9.30498	23.7913	8.73117
Glyma.08G169800	AT3G07720.1|Symbols:|Galactose oxidase/kelch repeat superfamily protein|chr3:2465439-2467033 FORWARD LENGTH=329	2.78042	2.00997	2.16659	1.13547	16.0311	7.83441	25.7444	4.59528
Glyma.14G200800	AT4G35150.1|Symbols:|O-methyltransferase family protein|chr4:16726948-16728531 REVERSE LENGTH=325	2.78074	3.55806	0.226886	0.22093	1.94	1.55645	1.63696	2.65623
Glyma.10G291100	AT1G75270.1|Symbols:DHAR2|dehydroascorbate reductase 2|chr1:28250255-28251237 REVERSE LENGTH=213	2.78189	2.54208	0.211732	0.540598	3.87471	3.75065	3.44979	3.17732
Glyma.18G062100	AT5G58630.1|Symbols:|unknown protein; Has 1807 Blast hits to 1807 proteins in 277 species: Archae - 0; Bacteria - 0; Metazoa - 736; Fungi - 347; Plants - 385; Viruses - 0; Other Eukaryotes - 339 (source: NCBI BLink).|chr5:23696141-23697335 REVERSE LENGTH=372	2.78243	2.45037	0.106382	0.102438	1.17039	0.740262	0.954606	0.586288
Glyma.09G160900	AT1G73340.1|Symbols:|Cytochrome P450 superfamily protein|chr1:27573136-27575273 FORWARD LENGTH=514	2.78591	2.70213	0.053497	0.132597	1.05422	0.964608	0.338265	0.904131
Glyma.10G089300	AT1G51400.1|Symbols:|Photosystem II 5 kD protein|chr1:19052172-19052492 REVERSE LENGTH=106	2.78748	2.36604	35.2942	16.9446	42.0692	116.84	93.0953	87.2625
Glyma.08G074000	AT1G15820.1|Symbols:LHCB6, CP24|light harvesting complex photosystem II subunit 6|chr1:5446685-5447676 REVERSE LENGTH=258	2.78793	2.4729	77.4143	37.2807	305.505	257.419	392.599	206.919
Glyma.06G192100	AT1G16390.1|Symbols:ATOCT3, 3-Oct|organic cation/carnitine transporter 3|chr1:5602921-5604477 FORWARD LENGTH=518	2.78819	2.03665	0.37	0.232618	5.32565	1.58962	4.34746	0.935455
Glyma.18G210900	AT2G38540.1|Symbols:LP1, LTP1, ATLTP1|lipid transfer protein 1|chr2:16130418-16130893 FORWARD LENGTH=118	2.79531	3.91623	0.265718	0.324477	1.62221	2.2224	2.17074	4.81049
Glyma.12G217400	AT5G25610.1|Symbols:RD22, ATRD22|BURP domain-containing protein|chr5:8914498-8916684 REVERSE LENGTH=392	2.79701	2.4036	138.327	18.7591	1065.77	130.3	995.978	99.1333
Glyma.08G124800	AT5G56460.1|Symbols:|Protein kinase superfamily protein|chr5:22865509-22867866 FORWARD LENGTH=408	2.80187	2.23455	1.53794	1.60991	10.1017	11.2186	5.74403	7.58166
Glyma.08G118300	NA	2.80216	2.73977	1.77803	2.38386	7.98685	16.6655	14.1379	15.9706
Glyma.07G109600	AT1G02065.1|Symbols:SPL8|squamosa promoter binding protein-like 8|chr1:365625-367149 FORWARD LENGTH=333	2.80359	3.06708	0.736411	0.364106	2.76219	2.61133	4.97239	3.13081
Glyma.02G036800	NA	2.80492	2.56178	0.496281	0.251089	1.70712	1.80192	0.52007	1.51913
Glyma.19G092700	AT5G08391.1|Symbols:|Protein of unknown function (DUF 3339)|chr5:2699357-2699566 FORWARD LENGTH=69	2.8086	2.05138	0.141836	0.203396	0.742635	1.46368	1.0402	0.860755
Glyma.08G108100	NA	2.80908	2.44657	0.176312	0.130279	2.27724	0.977175	0.717094	0.760634
Glyma.05G160900	NA	2.81011	2.90966	0.382144	0.536603	2.77097	3.81562	5.72312	4.10367
Glyma.14G087200	AT5G59845.1|Symbols:|Gibberellin-regulated family protein|chr5:24111443-24111808 FORWARD LENGTH=89	2.81224	2.65476	10.1735	12.292	65.0749	86.3565	27.655	77.3913
Glyma.13G244100	AT1G11125.1|Symbols:|unknown protein; BEST Arabidopsis thaliana protein match is: unknown protein (TAIR:AT1G61170.1).|chr1:3718846-3719643 FORWARD LENGTH=265	2.81627	2.70519	0.212887	0.139181	1.12191	1.0057	1.62968	0.927199
Glyma.17G126500	AT5G63180.1|Symbols:|Pectin lyase-like superfamily protein|chr5:25341106-25343113 REVERSE LENGTH=432	2.81672	3.07353	28.7814	52.1668	206.146	367.561	264.665	439.163
Glyma.18G078400	NA	2.81677	3.46967	0.138914	0.154865	0.365104	1.12669	1.6974	1.76435
Glyma.10G061300	AT2G19070.1|Symbols:SHT|spermidine hydroxycinnamoyl transferase|chr2:8260185-8261958 REVERSE LENGTH=451	2.82126	2.4878	4.38328	3.80473	102.928	26.8726	54.1808	21.3099
Glyma.05G043600	AT4G24760.1|Symbols:|alpha/beta-Hydrolases superfamily protein|chr4:12761482-12763564 REVERSE LENGTH=365	2.82691	2.75074	0.0706293	0.0875925	0.897302	0.648322	1.52743	0.612655
Glyma.08G015500	AT1G63700.1|Symbols:EMB71, YDA, MAPKKK4|Protein kinase superfamily protein|chr1:23625208-23629031 REVERSE LENGTH=883	2.8283	2.60688	5.19874	4.42071	8.16705	31.4636	3.27107	27.0008
Glyma.06G005900	AT4G38810.2|Symbols:|Calcium-binding EF-hand family protein|chr4:18115607-18118860 REVERSE LENGTH=375	2.82928	2.94019	1.5286	0.90135	4.29503	6.38398	4.79618	6.88256
Glyma.06G247200	AT3G15470.1|Symbols:|Transducin/WD40 repeat-like superfamily protein|chr3:5216630-5219868 REVERSE LENGTH=883	2.83336	2.6302	0.442696	0.701506	1.89489	5.06314	1.98276	4.39884
Glyma.13G282000	AT5G54270.1|Symbols:LHCB3, LHCB3*1|light-harvesting chlorophyll B-binding protein 3|chr5:22038424-22039383 FORWARD LENGTH=265	2.83421	2.51981	106.319	53.3076	527.99	380.028	947.125	305.618
Glyma.11G148100	AT5G03170.1|Symbols:FLA11, ATFLA11|FASCICLIN-like arabinogalactan-protein 11|chr5:752898-753638 REVERSE LENGTH=246	2.83631	2.26975	1.6249	0.151807	5.3737	1.13268	2.89868	0.759688
Glyma.17G023100	AT4G15630.1|Symbols:|Uncharacterised protein family (UPF0497)|chr4:8917527-8918683 FORWARD LENGTH=190	2.84316	2.7517	13.1894	7.15551	56.337	51.3134	52.8694	48.1287
Glyma.17G073900	AT5G57970.2|Symbols:|DNA glycosylase superfamily protein|chr5:23467316-23468910 FORWARD LENGTH=347	2.84372	3.02002	0.597498	0.374685	3.62278	2.72012	3.10299	3.06645
Glyma.08G290200	AT1G24030.2|Symbols:|Protein kinase superfamily protein|chr1:8503394-8505195 FORWARD LENGTH=361	2.84387	3.62981	0.172723	0.0875925	0.658201	0.658751	0.619403	1.1337
Glyma.20G193700	AT5G22930.1|Symbols:|Protein of unknown function (DUF1635)|chr5:7668229-7669315 REVERSE LENGTH=238	2.84562	2.35428	0.160002	0.403636	3.07302	2.94796	2.76323	2.0955
Glyma.09G191800	AT2G46225.3|Symbols:ABIL1|ABI-1-like 1|chr2:18982113-18984074 FORWARD LENGTH=286	2.84707	2.59349	0.301716	0.131488	0.914642	0.999603	0.235981	0.845855
novel.318	#N/A	2.84908	3.3668	1.31606	0.793339	7.80516	5.7621	8.22576	8.23286
Glyma.10G245400	AT3G22790.1|Symbols:|Kinase interacting (KIP1-like) family protein|chr3:8052446-8057888 REVERSE LENGTH=1728	2.84926	3.36961	3.45036	4.33445	19.8368	31.2166	23.6642	44.7414
Glyma.10G277200	AT5G04310.1|Symbols:|Pectin lyase-like superfamily protein|chr5:1203356-1207352 REVERSE LENGTH=518	2.84953	2.17326	2.14694	1.80919	11.9525	13.0452	6.54421	8.1549
Glyma.17G013600	AT4G21960.1|Symbols:PRXR1|Peroxidase superfamily protein|chr4:11646613-11648312 REVERSE LENGTH=330	2.85282	2.71043	14.2123	9.10563	82.4748	65.7759	70.4524	59.5754
Glyma.04G151300	NA	2.85562	3.07486	0.0526746	0.0970622	1.0642	0.764667	0.281101	0.884497
Glyma.08G345100	AT4G12970.1|Symbols:STOMAGEN, EPFL9|stomagen|chr4:7586244-7586798 REVERSE LENGTH=102	2.85654	2.61844	5.25033	5.35094	78.4541	38.6993	56.1968	32.8319
Glyma.09G204900	NA	2.85668	3.08651	0.0513968	0.195974	0.292083	1.48574	0.100716	1.7487
Glyma.04G104600	AT4G08685.1|Symbols:SAH7|Pollen Ole e 1 allergen and extensin family protein|chr4:5550563-5551259 FORWARD LENGTH=159	2.85677	2.67126	9.98065	10.7392	76.6974	77.7554	72.0731	68.3627
Glyma.01G196800	AT5G65730.1|Symbols:XTH6|xyloglucan endotransglucosylase/hydrolase 6|chr5:26299080-26300290 FORWARD LENGTH=292	2.85927	2.62837	2.40763	1.67299	31.6482	12.178	9.00225	10.3544
Glyma.01G131200	AT5G01790.1|Symbols:|unknown protein; FUNCTIONS IN: molecular_function unknown; INVOLVED IN: biological_process unknown; LOCATED IN: chloroplast; EXPRESSED IN: 19 plant structures; EXPRESSED DURING: 13 growth stages; Has 121 Blast hits to 121 proteins in 12 species: Archae - 0; Bacteria - 0; Metazoa - 0; Fungi - 0; Plants - 121; Viruses - 0; Other Eukaryotes - 0 (source: NCBI BLink).|chr5:305057-…	2.86621	2.57272	1.24912	1.25998	20.4489	9.20031	33.9927	7.49553
Glyma.06G284900	AT3G58120.1|Symbols:ATBZIP61, BZIP61|Basic-leucine zipper (bZIP) transcription factor family protein|chr3:21521289-21523078 REVERSE LENGTH=329	2.86983	3.06056	3.24966	12.0731	35.5205	88.2455	11.0471	100.715
Glyma.11G059200	AT5G66920.1|Symbols:sks17|SKU5 similar 17|chr5:26722963-26725370 FORWARD LENGTH=546	2.87057	2.25559	0.835705	2.23011	24.6138	16.3854	11.6422	10.6833
Glyma.18G107500	AT5G07900.1|Symbols:|Mitochondrial transcription termination factor family protein|chr5:2520188-2521405 FORWARD LENGTH=405	2.87461	2.8124	0.458883	0.115804	1.10621	0.902551	1.1245	0.866644
Glyma.19G261600	AT2G46890.1|Symbols:|Protein of unknown function (DUF1295)|chr2:19266879-19268134 REVERSE LENGTH=322	2.8748	3.23302	1.42395	0.775066	3.84631	5.68512	3.36122	7.28407
Glyma.17G046000	AT1G72430.1|Symbols:|SAUR-like auxin-responsive protein family|chr1:27265150-27265509 REVERSE LENGTH=119	2.87482	3.71309	0.124704	0.393697	0.318368	2.85857	0.240519	5.1077
Glyma.18G165000	AT3G07120.1|Symbols:|RING/U-box superfamily protein|chr3:2254560-2255642 FORWARD LENGTH=360	2.8773	2.61161	0.971508	2.19613	18.1117	16.0687	22.6027	13.3715
Glyma.13G161500	AT5G20270.1|Symbols:HHP1|heptahelical transmembrane protein1|chr5:6841025-6842656 REVERSE LENGTH=332	2.87932	3.06018	3.93819	4.10486	38.9223	30.1445	30.38	34.1386
Glyma.14G157300	NA	2.88273	2.31028	0.68407	0.832499	4.11632	6.12115	3.36758	4.11505
Glyma.15G069600	AT1G11125.1|Symbols:|unknown protein; BEST Arabidopsis thaliana protein match is: unknown protein (TAIR:AT1G61170.1).|chr1:3718846-3719643 FORWARD LENGTH=265	2.88315	2.88279	0.52799	0.31121	2.90129	2.30928	4.5761	2.29741
Glyma.12G004600	AT5G62360.1|Symbols:|Plant invertase/pectin methylesterase inhibitor superfamily protein|chr5:25040699-25041310 FORWARD LENGTH=203	2.88417	2.0992	5.90243	2.9928	25.4363	22.2341	28.5712	12.903
Glyma.13G357600	AT1G45688.1|Symbols:|unknown protein; FUNCTIONS IN: molecular_function unknown; INVOLVED IN: biological_process unknown; LOCATED IN: plasma membrane; EXPRESSED IN: 22 plant structures; EXPRESSED DURING: 13 growth stages; BEST Arabidopsis thaliana protein match is: unknown protein (TAIR:AT5G42860.1); Has 258 Blast hits to 242 proteins in 39 species: Archae - 0; Bacteria - 11; Metazoa - 10; Fungi -…	2.8867	3.59488	0.811051	0.208772	3.14648	1.55911	4.84659	2.54217
Glyma.04G102100	AT1G15170.1|Symbols:|MATE efflux family protein|chr1:5220690-5222756 FORWARD LENGTH=481	2.88912	3.94666	0.422063	0.108282	1.30016	0.809412	1.69871	1.69644
Glyma.12G121000	AT3G58120.1|Symbols:ATBZIP61, BZIP61|Basic-leucine zipper (bZIP) transcription factor family protein|chr3:21521289-21523078 REVERSE LENGTH=329	2.88922	3.00434	0.335858	1.4656	7.86025	10.9046	3.47261	11.8129
Glyma.14G004200	AT4G12730.1|Symbols:FLA2|FASCICLIN-like arabinogalactan 2|chr4:7491598-7492809 REVERSE LENGTH=403	2.89073	3.02289	30.832	9.67222	213.793	71.7533	299.134	78.6115
Glyma.03G037600	NA	2.89438	3.14669	0.0355423	0.131389	0.854654	1.03673	0.575722	1.23298
Glyma.06G283800	AT2G42570.1|Symbols:TBL39|TRICHOME BIREFRINGENCE-LIKE 39|chr2:17717498-17719921 REVERSE LENGTH=367	2.89733	3.50163	3.91195	2.65212	22.0225	19.8272	12.0767	30.1383
Glyma.09G221200	AT4G38840.1|Symbols:|SAUR-like auxin-responsive protein family|chr4:18125174-18125473 REVERSE LENGTH=99	2.89777	2.06713	0.632551	0.985416	1.43597	7.33029	2.31527	4.13127
Glyma.16G205100	AT5G51560.1|Symbols:|Leucine-rich repeat protein kinase family protein|chr5:20945807-20948613 FORWARD LENGTH=680	2.89831	2.29677	0.104649	0.0676426	1.1014	0.54512	2.40982	0.353332
Glyma.16G107700	AT5G45290.1|Symbols:|RING/U-box superfamily protein|chr5:18350011-18352092 REVERSE LENGTH=545	2.89842	2.60312	0.894435	0.633098	1.94089	4.73768	1.401	3.86991
Glyma.18G017700	AT4G39840.1|Symbols:|unknown protein; FUNCTIONS IN: molecular_function unknown; INVOLVED IN: biological_process unknown; LOCATED IN: endomembrane system; EXPRESSED IN: 23 plant structures; EXPRESSED DURING: 13 growth stages; Has 20719 Blast hits to 6096 proteins in 607 species: Archae - 22; Bacteria - 3243; Metazoa - 4364; Fungi - 2270; Plants - 237; Viruses - 128; Other Eukaryotes - 10455 (sourc…	2.89876	2.20676	5.07347	2.32328	49.6036	17.3846	37.3847	10.7524
Glyma.16G212500	AT1G17860.1|Symbols:|Kunitz family trypsin and protease inhibitor protein|chr1:6149343-6149933 FORWARD LENGTH=196	2.89903	3.57644	0.750533	0.395104	2.09835	2.9685	3.24259	4.76033
Glyma.05G210900	AT4G23500.1|Symbols:|Pectin lyase-like superfamily protein|chr4:12264640-12267074 FORWARD LENGTH=495	2.90401	2.5472	4.24928	7.75397	46.8056	58.0657	46.7219	45.3592
Glyma.01G168400	AT1G80160.1|Symbols:|Lactoylglutathione lyase / glyoxalase I family protein|chr1:30151101-30151930 FORWARD LENGTH=167	2.90605	3.19871	0.649228	0.159501	0.576617	1.207	2.01157	1.47914
Glyma.02G245200	AT5G16720.1|Symbols:|Protein of unknown function, DUF593|chr5:5494309-5496562 FORWARD LENGTH=675	2.90767	2.84561	0.123059	0.164236	0.815557	1.29581	0.888533	1.2382
Glyma.12G105900	AT4G28100.1|Symbols:|unknown protein; FUNCTIONS IN: molecular_function unknown; INVOLVED IN: biological_process unknown; LOCATED IN: anchored to plasma membrane, anchored to membrane; EXPRESSED IN: 23 plant structures; EXPRESSED DURING: 14 growth stages; BEST Arabidopsis thaliana protein match is: unknown protein (TAIR:AT3G18050.1); Has 30201 Blast hits to 17322 proteins in 780 species: Archae - …	2.90825	2.40521	0.282694	0.228352	1.70103	1.7251	1.0853	1.20964
Glyma.06G307100	AT1G76160.1|Symbols:sks5|SKU5 similar 5|chr1:28578211-28581020 REVERSE LENGTH=541	2.91024	3.15602	4.26189	2.09601	51.593	15.8411	81.5875	18.7788
Glyma.02G204700	AT4G30610.1|Symbols:BRS1, SCPL24|alpha/beta-Hydrolases superfamily protein|chr4:14944219-14948391 FORWARD LENGTH=465	2.91256	2.33107	5.30779	3.63526	29.9542	27.2789	16.8302	18.2082
Glyma.15G143900	AT5G49350.2|Symbols:|Glycine-rich protein family|chr5:20009834-20011095 REVERSE LENGTH=225	2.9138	3.92338	2.0651	1.25638	13.2857	9.58602	13.4031	19.2814
Glyma.04G006400	AT5G18060.1|Symbols:|SAUR-like auxin-responsive protein family|chr5:5976030-5976302 FORWARD LENGTH=90	2.91408	2.29739	0	1.06401	0.385775	8.06663	0.276637	5.26529
Glyma.10G196500	AT5G22930.1|Symbols:|Protein of unknown function (DUF1635)|chr5:7668229-7669315 REVERSE LENGTH=238	2.91707	2.96398	0.05313	0.239301	1.20162	1.83989	1.49425	1.90075
Glyma.20G100500	AT5G23400.1|Symbols:|Leucine-rich repeat (LRR) family protein|chr5:7880603-7882372 FORWARD LENGTH=589	2.91781	3.24155	1.05246	0.69026	7.93086	5.26835	4.60142	6.5865
Glyma.16G056400	AT3G48200.1|Symbols:|unknown protein; FUNCTIONS IN: molecular_function unknown; INVOLVED IN: biological_process unknown; LOCATED IN: endomembrane system; EXPRESSED IN: 21 plant structures; EXPRESSED DURING: 13 growth stages; Has 210 Blast hits to 148 proteins in 42 species: Archae - 0; Bacteria - 118; Metazoa - 0; Fungi - 0; Plants - 48; Viruses - 0; Other Eukaryotes - 44 (source: NCBI BLink).|ch…	2.91819	3.70637	0.298582	0.362798	1.21056	2.69394	0.614753	4.6517
Glyma.01G226000	AT4G10955.2|Symbols:|alpha/beta-Hydrolases superfamily protein|chr4:6713778-6715372 REVERSE LENGTH=350	2.92383	3.4081	5.93172	3.80875	31.5747	28.9329	28.6006	40.4541
Glyma.15G024300	AT5G56890.1|Symbols:|Protein kinase superfamily protein|chr5:23010801-23015559 REVERSE LENGTH=1113	2.92474	2.79543	0.0868168	0.124706	1.19144	0.961427	1.43714	0.879687
Glyma.18G062000	AT5G05580.1|Symbols:FAD8|fatty acid desaturase 8|chr5:1664331-1666345 FORWARD LENGTH=435	2.92515	2.47594	6.37846	4.10953	61.8226	31.2254	58.5484	22.8812
Glyma.20G147100	AT3G22540.1|Symbols:|Protein of unknown function (DUF1677)|chr3:7984233-7984565 REVERSE LENGTH=110	2.92871	2.46896	0.601297	0.695735	1.89819	5.329	2.13612	3.87724
novel.797	#N/A	2.93381	3.32605	7.3361	4.6916	82.3551	35.8382	83.8662	47.0283
Glyma.19G091300	AT3G48200.1|Symbols:|unknown protein; FUNCTIONS IN: molecular_function unknown; INVOLVED IN: biological_process unknown; LOCATED IN: endomembrane system; EXPRESSED IN: 21 plant structures; EXPRESSED DURING: 13 growth stages; Has 210 Blast hits to 148 proteins in 42 species: Archae - 0; Bacteria - 118; Metazoa - 0; Fungi - 0; Plants - 48; Viruses - 0; Other Eukaryotes - 44 (source: NCBI BLink).|ch…	2.93555	3.53865	0.961897	0.482499	3.41443	3.70131	1.89422	5.60586
Glyma.02G082500	AT3G43660.1|Symbols:|Vacuolar iron transporter (VIT) family protein|chr3:15565332-15565928 FORWARD LENGTH=198	2.9369	2.61001	2.28813	0.34963	2.7147	2.68308	4.59237	2.1436
Glyma.05G007700	AT5G14450.1|Symbols:|GDSL-like Lipase/Acylhydrolase superfamily protein|chr5:4658488-4660034 FORWARD LENGTH=389	2.93714	2.95089	0.329924	0.114595	1.96575	0.940985	2.02491	0.953033
Glyma.15G274400	AT3G08490.1|Symbols:|BEST Arabidopsis thaliana protein match is: Late embryogenesis abundant protein, group 2 (TAIR:AT3G24600.1); Has 161 Blast hits to 158 proteins in 15 species: Archae - 0; Bacteria - 0; Metazoa - 0; Fungi - 0; Plants - 161; Viruses - 0; Other Eukaryotes - 0 (source: NCBI BLink).|chr3:2574105-2575125 REVERSE LENGTH=271	2.94177	3.39704	0.07084	0.0810085	0.891339	0.685035	0.574153	0.939154
Glyma.20G158700	AT5G10530.1|Symbols:|Concanavalin A-like lectin protein kinase family protein|chr5:3324978-3326933 REVERSE LENGTH=651	2.95425	5.76609	0.353867	0.0695907	0.768508	0.572393	1.80835	4.04582
Glyma.01G045400	AT1G69700.1|Symbols:ATHVA22C, HVA22C|HVA22 homologue C|chr1:26220337-26221663 FORWARD LENGTH=184	2.96118	2.81018	0.210454	0.464497	2.30514	3.63409	1.105	3.26622
Glyma.04G106500	AT4G08570.1|Symbols:|Heavy metal transport/detoxification superfamily protein|chr4:5455123-5455975 REVERSE LENGTH=150	2.96163	3.95618	0.649404	0.367164	5.35478	2.85007	10.9272	5.65118
Glyma.17G042600	AT1G48330.1|Symbols:|unknown protein; BEST Arabidopsis thaliana protein match is: unknown protein (TAIR:AT3G17580.1); Has 40 Blast hits to 40 proteins in 11 species: Archae - 0; Bacteria - 0; Metazoa - 0; Fungi - 0; Plants - 40; Viruses - 0; Other Eukaryotes - 0 (source: NCBI BLink).|chr1:17863897-17864124 FORWARD LENGTH=75	2.96186	3.52324	0.138914	0.0813784	3.03135	0.6963	3.28982	1.0365
Glyma.02G109100	AT1G69530.2|Symbols:ATEXPA1, EXP1, AT-EXP1, ATEXP1, ATHEXP ALPHA 1.2, EXPA1|expansin A1|chr1:26142034-26143051 FORWARD LENGTH=250	2.96264	2.72003	10.0551	17.2713	106.583	134.576	92.907	113.738
Glyma.18G024000	AT2G40320.1|Symbols:TBL33|TRICHOME BIREFRINGENCE-LIKE 33|chr2:16840330-16842139 FORWARD LENGTH=425	2.96427	2.49565	1.38965	0.689151	8.48733	5.4384	5.24501	3.91286
Glyma.06G313500	AT5G13750.1|Symbols:ZIFL1|zinc induced facilitator-like 1|chr5:4438318-4441289 FORWARD LENGTH=478	2.96825	3.50513	6.90147	2.13275	40.5045	16.6813	53.2858	24.1888
Glyma.03G171900	AT2G37540.1|Symbols:|NAD(P)-binding Rossmann-fold superfamily protein|chr2:15751695-15753820 REVERSE LENGTH=321	2.96882	5.44847	0.157568	0.0344255	2.64726	0.307266	7.13698	1.76263
Glyma.06G105700	AT4G08685.1|Symbols:SAH7|Pollen Ole e 1 allergen and extensin family protein|chr4:5550563-5551259 FORWARD LENGTH=159	2.97043	2.7022	19.3126	17.432	122.743	136.629	102.522	113.44
Glyma.12G085600	AT2G27810.1|Symbols:ATNAT12, NAT12|nucleobase-ascorbate transporter 12|chr2:11852338-11855988 FORWARD LENGTH=709	2.97064	3.18861	0.987729	0.556282	7.82817	4.41737	8.55701	5.10413
Glyma.01G002400	AT2G06925.1|Symbols:ATSPLA2-ALPHA, PLA2-ALPHA|Phospholipase A2 family protein|chr2:2842475-2843212 REVERSE LENGTH=148	2.97707	2.56639	1.10942	1.8916	6.59502	14.9003	7.13456	11.2299
Glyma.02G105400	AT5G67210.1|Symbols:|Protein of unknown function (DUF579)|chr5:26819019-26819972 FORWARD LENGTH=317	2.97748	3.03057	0.352168	0.226404	2.60334	1.79321	4.40612	1.86739
Glyma.05G128000	AT1G29930.1|Symbols:CAB1, AB140, CAB140, LHCB1.3|chlorophyll A/B binding protein 1|chr1:10478071-10478874 FORWARD LENGTH=267	2.97813	2.32843	397.418	113.189	1934.18	891.729	3342.81	568.383
Glyma.05G178700	AT5G65020.1|Symbols:ANNAT2|annexin 2|chr5:25973915-25975554 FORWARD LENGTH=317	2.97989	3.40088	0.211399	0.137233	1.29779	1.12147	1.29438	1.49047
Glyma.03G224600	AT3G62110.1|Symbols:|Pectin lyase-like superfamily protein|chr3:22997313-22999503 REVERSE LENGTH=471	2.98157	2.91899	0.684158	0.560549	7.1796	4.52694	5.83089	4.32177
Glyma.03G257000	AT5G53130.1|Symbols:CNGC1, ATCNGC1|cyclic nucleotide gated channel 1|chr5:21537830-21540490 REVERSE LENGTH=716	2.98459	3.70103	8.49333	3.28946	62.6172	25.9639	91.5991	42.6384
Glyma.07G087100	AT1G52342.1|Symbols:|unknown protein; FUNCTIONS IN: molecular_function unknown; INVOLVED IN: biological_process unknown; LOCATED IN: cellular_component unknown; Has 30201 Blast hits to 17322 proteins in 780 species: Archae - 12; Bacteria - 1396; Metazoa - 17338; Fungi - 3422; Plants - 5037; Viruses - 0; Other Eukaryotes - 2996 (source: NCBI BLink).|chr1:19492440-19492703 REVERSE LENGTH=87	2.98756	2.36899	1.42339	0.674675	6.48245	5.40367	5.69484	3.53307
Glyma.04G184500	AT5G62960.1|Symbols:|unknown protein; BEST Arabidopsis thaliana protein match is: unknown protein (TAIR:AT1G10660.1); Has 35333 Blast hits to 34131 proteins in 2444 species: Archae - 798; Bacteria - 22429; Metazoa - 974; Fungi - 991; Plants - 531; Viruses - 0; Other Eukaryotes - 9610 (source: NCBI BLink).|chr5:25269444-25271533 FORWARD LENGTH=347	2.98796	2.77774	0.455539	0.134915	1.12704	1.11668	0.908048	0.9676
Glyma.09G256100	AT3G61490.3|Symbols:|Pectin lyase-like superfamily protein|chr3:22758439-22760137 FORWARD LENGTH=476	2.99182	2.27348	6.05504	6.09308	24.0634	48.4423	20.7117	29.4695
Glyma.17G132100	AT1G12570.1|Symbols:|Glucose-methanol-choline (GMC) oxidoreductase family protein|chr1:4278192-4280753 REVERSE LENGTH=572	2.99409	2.96509	2.28811	2.66107	17.9282	21.1618	15.1855	20.74
Glyma.02G002900	AT1G04430.2|Symbols:|S-adenosyl-L-methionine-dependent methyltransferases superfamily protein|chr1:1198860-1201301 FORWARD LENGTH=623	2.99601	3.04135	1.40374	0.566122	5.91492	4.60151	7.50015	4.72678
Glyma.04G036800	AT5G42680.2|Symbols:|Protein of unknown function, DUF617|chr5:17114640-17115356 FORWARD LENGTH=238	2.99677	2.82285	1.47848	2.13352	3.96362	17.0349	3.26496	15.0869
Glyma.04G076500	AT4G31590.1|Symbols:ATCSLC05, CSLC05, ATCSLC5, CSLC5|Cellulose-synthase-like C5|chr4:15309889-15312336 REVERSE LENGTH=692	2.99988	3.23785	0.388009	0.28978	2.53013	2.35496	1.97969	2.77846
Glyma.10G034200	AT2G30690.1|Symbols:|Protein of unknown function, DUF593|chr2:13076229-13078595 FORWARD LENGTH=760	3.00617	2.555	0.0703846	0.167023	0.820789	1.39896	0.542648	1.01693
Glyma.05G042200	AT5G50200.1|Symbols:WR3, ATNRT3.1, NRT3.1|nitrate transmembrane transporters|chr5:20436612-20437535 FORWARD LENGTH=210	3.00823	2.31549	0.194477	1.78359	0.891308	14.3149	0.478031	8.85264
Glyma.08G295500	AT1G59725.1|Symbols:|DNAJ heat shock family protein|chr1:21950738-21952210 FORWARD LENGTH=331	3.00859	3.6876	1.96368	1.21712	26.9301	9.84305	64.8322	15.7387
Glyma.04G182300	AT1G23760.1|Symbols:JP630, PG3|BURP domain-containing protein|chr1:8402142-8404147 FORWARD LENGTH=622	3.01041	3.27517	0.0178323	0.0164236	1.32483	0.182471	1.0359	0.224189
Glyma.05G044000	AT5G63180.1|Symbols:|Pectin lyase-like superfamily protein|chr5:25341106-25343113 REVERSE LENGTH=432	3.01314	3.00352	34.8694	71.8265	480.575	579.84	583.311	575.969
Glyma.09G206300	AT4G25960.1|Symbols:PGP2|P-glycoprotein 2|chr4:13177438-13183425 FORWARD LENGTH=1273	3.01377	3.35679	0.760232	2.2581	13.1549	18.2202	9.6858	23.1019
Glyma.04G005100	AT2G16630.1|Symbols:|Pollen Ole e 1 allergen and extensin family protein|chr2:7209286-7210872 FORWARD LENGTH=359	3.01604	2.4836	0.511313	0.774326	4.38113	6.31718	2.38967	4.37154
Glyma.10G156100	AT5G19090.3|Symbols:|Heavy metal transport/detoxification superfamily protein|chr5:6387910-6389855 FORWARD LENGTH=465	3.01763	3.89455	1.23259	0.509699	8.36176	4.16226	5.6298	7.63519
Glyma.15G019800	AT1G51940.1|Symbols:|protein kinase family protein / peptidoglycan-binding LysM domain-containing protein|chr1:19296092-19298941 REVERSE LENGTH=651	3.01777	2.92443	0.703302	0.543557	9.51355	4.43714	12.6502	4.15344
Glyma.17G042900	AT5G26670.1|Symbols:|Pectinacetylesterase family protein|chr5:9318456-9320816 FORWARD LENGTH=416	3.01942	3.49211	0.442118	0.630311	2.80749	5.13798	3.65888	7.13483
Glyma.20G232100	AT1G54820.1|Symbols:|Protein kinase superfamily protein|chr1:20447370-20450761 FORWARD LENGTH=458	3.02227	2.563	0.124215	0.65184	1.76308	5.31018	0.637276	3.85726
Glyma.16G170300	AT5G09800.1|Symbols:|ARM repeat superfamily protein|chr5:3043123-3044352 REVERSE LENGTH=409	3.02367	2.65644	0.703058	0.43927	1.09033	3.62141	1.07932	2.79778
Glyma.U030300	AT4G33800.1|Symbols:|unknown protein; Has 30201 Blast hits to 17322 proteins in 780 species: Archae - 12; Bacteria - 1396; Metazoa - 17338; Fungi - 3422; Plants - 5037; Viruses - 0; Other Eukaryotes - 2996 (source: NCBI BLink).|chr4:16210404-16211307 REVERSE LENGTH=170	3.02488	3.05112	0.353411	0.309262	2.54348	2.5462	0.341272	2.59045
Glyma.15G107200	AT1G61900.1|Symbols:|unknown protein; FUNCTIONS IN: molecular_function unknown; INVOLVED IN: biological_process unknown; LOCATED IN: anchored to plasma membrane, plasma membrane, anchored to membrane; EXPRESSED IN: 23 plant structures; EXPRESSED DURING: 13 growth stages; BEST Arabidopsis thaliana protein match is: unknown protein (TAIR:AT2G30700.1); Has 65 Blast hits to 65 proteins in 12 species:…	3.02762	3.29238	0.811785	0.844386	7.26223	6.93301	5.27784	8.32688
Glyma.08G017000	AT4G23490.1|Symbols:|Protein of unknown function (DUF604)|chr4:12251580-12253973 REVERSE LENGTH=526	3.02798	3.16563	0.477293	0.409012	5.14669	3.36938	4.68574	3.69267
Glyma.10G094000	AT2G41190.1|Symbols:|Transmembrane amino acid transporter family protein|chr2:17167561-17170145 REVERSE LENGTH=536	3.02914	3.09397	0.244718	0.187712	3.19223	1.57085	2.9481	1.6371
Glyma.12G031200	AT4G38660.1|Symbols:|Pathogenesis-related thaumatin superfamily protein|chr4:18066448-18067984 REVERSE LENGTH=345	3.03023	3.51696	0.611551	0.26009	3.74583	2.14225	3.39571	2.99248
Glyma.02G229300	AT3G51780.1|Symbols:ATBAG4, BAG4|BCL-2-associated athanogene 4|chr3:19207029-19208178 REVERSE LENGTH=269	3.03097	3.27765	0.350067	0.0653246	1.97514	0.597893	1.30361	0.700665
Glyma.02G252200	AT3G46850.1|Symbols:|Subtilase family protein|chr3:17256338-17259442 FORWARD LENGTH=736	3.03225	2.53961	0.862781	0.443807	7.30235	3.66469	3.91907	2.60407
Glyma.06G022800	AT1G75900.1|Symbols:|GDSL-like Lipase/Acylhydrolase superfamily protein|chr1:28499179-28500943 FORWARD LENGTH=364	3.03361	3.20827	0.38561	1.24262	6.64853	10.1481	11.1988	11.4379
Glyma.03G252500	AT3G04290.1|Symbols:ATLTL1, LTL1|Li-tolerant lipase 1|chr3:1133620-1136223 REVERSE LENGTH=366	3.03518	2.22139	0.40472	0.222508	0.404577	1.85851	0.858354	1.05565
Glyma.17G143900	AT2G44940.1|Symbols:|Integrase-type DNA-binding superfamily protein|chr2:18537294-18538181 FORWARD LENGTH=295	3.03891	2.88101	0.937576	0.488812	8.26872	4.0774	10.3786	3.6266
Glyma.11G214300	AT1G24625.1|Symbols:ZFP7|zinc finger protein 7|chr1:8726009-8726638 REVERSE LENGTH=209	3.04042	2.82754	0.140069	0.298042	0.420367	2.52179	0.276562	2.17511
Glyma.17G140300	AT2G45180.1|Symbols:|Bifunctional inhibitor/lipid-transfer protein/seed storage 2S albumin superfamily protein|chr2:18626377-18626781 FORWARD LENGTH=134	3.04579	2.42868	2.89856	15.219	47.0176	125.83	8.65933	81.9964
Glyma.02G015200	AT2G47485.1|Symbols:|unknown protein; BEST Arabidopsis thaliana protein match is: unknown protein (TAIR:AT3G62650.1); Has 35333 Blast hits to 34131 proteins in 2444 species: Archae - 798; Bacteria - 22429; Metazoa - 974; Fungi - 991; Plants - 531; Viruses - 0; Other Eukaryotes - 9610 (source: NCBI BLink).|chr2:19486004-19486429 FORWARD LENGTH=141	3.04695	3.06336	6.40978	2.64543	17.6853	21.8529	21.4068	22.0936
Glyma.17G126600	AT1G14460.1|Symbols:|AAA-type ATPase family protein|chr1:4948962-4952750 REVERSE LENGTH=1116	3.04716	3.9296	0.0178323	0.0676426	0.464978	0.607542	0.405833	1.12325
Glyma.13G085700	AT4G01950.1|Symbols:ATGPAT3, GPAT3|glycerol-3-phosphate acyltransferase 3|chr4:844597-846710 REVERSE LENGTH=520	3.05134	2.73965	0.298093	0.370789	2.57658	3.12417	1.67144	2.50683
Glyma.15G198800	AT3G17450.1|Symbols:|hAT dimerisation domain-containing protein|chr3:5972793-5975684 REVERSE LENGTH=877	3.05146	2.95573	0.195422	0.135285	1.51266	1.16805	0.589187	1.09836
Glyma.08G208600	AT1G52780.1|Symbols:|Protein of unknown function (DUF2921)|chr1:19658846-19662025 FORWARD LENGTH=1059	3.05148	2.45002	0.104649	0.114965	2.22423	1.02197	2.55726	0.664487
Glyma.20G144000	AT5G26330.1|Symbols:|Cupredoxin superfamily protein|chr5:9241614-9242635 REVERSE LENGTH=187	3.05149	2.53668	0.442363	0.536603	2.86432	4.51218	1.29278	3.16342
Glyma.11G193200	AT5G22930.1|Symbols:|Protein of unknown function (DUF1635)|chr5:7668229-7669315 REVERSE LENGTH=238	3.05277	2.97829	1.46355	1.6847	18.1596	14.1338	12.1904	13.413
Glyma.05G151200	AT3G23790.1|Symbols:AAE16|AMP-dependent synthetase and ligase family protein|chr3:8575268-8581001 FORWARD LENGTH=722	3.05479	2.77733	1.90362	1.35909	7.95273	11.3699	8.48706	9.38392
Glyma.13G112500	AT5G20720.3|Symbols:CPN20|chaperonin 20|chr5:7015015-7016354 FORWARD LENGTH=253	3.05532	2.88428	3.02688	1.78963	3.73581	14.928	5.64797	13.2735
Glyma.05G026900	AT3G28917.1|Symbols:MIF2|mini zinc finger 2|chr3:10925014-10925316 FORWARD LENGTH=100	3.05748	2.2624	2.05132	2.32616	15.1135	19.4247	5.26901	11.1835
Glyma.03G158600	AT5G43700.1|Symbols:ATAUX2-11, IAA4|AUX/IAA transcriptional regulator family protein|chr5:17550465-17551206 FORWARD LENGTH=186	3.0593	2.69727	3.74051	4.44796	37.9599	37.0011	46.7749	28.8199
Glyma.05G019800	AT1G74160.1|Symbols:|unknown protein; BEST Arabidopsis thaliana protein match is: unknown protein (TAIR:AT1G18620.1); Has 3407 Blast hits to 2217 proteins in 314 species: Archae - 0; Bacteria - 264; Metazoa - 1296; Fungi - 318; Plants - 346; Viruses - 34; Other Eukaryotes - 1149 (source: NCBI BLink).|chr1:27887164-27891151 FORWARD LENGTH=1025	3.06045	3.40592	4.19022	2.2727	34.9575	18.9886	28.8987	24.0969
Glyma.13G094200	AT4G30320.1|Symbols:|CAP (Cysteine-rich secretory proteins, Antigen 5, and Pathogenesis-related 1 protein) superfamily protein|chr4:14835833-14836318 FORWARD LENGTH=161	3.06177	3.02632	0.194144	0.369481	2.88287	3.07056	2.18861	2.98941
Glyma.09G017500	AT4G17150.1|Symbols:|alpha/beta-Hydrolases superfamily protein|chr4:9638591-9641648 FORWARD LENGTH=502	3.06199	3.1945	0.192044	0.11933	0.527536	1.03851	0.625361	1.14408
Glyma.04G169600	AT5G15230.1|Symbols:GASA4|GAST1 protein homolog 4|chr5:4945017-4946025 FORWARD LENGTH=106	3.06566	2.8824	8.93616	25.0001	54.6275	209.213	28.2462	184.245
Glyma.17G051200	AT5G20540.1|Symbols:ATBRXL4, BRX-LIKE4, BRXL4|BREVIS RADIX-like 4|chr5:6947943-6951760 FORWARD LENGTH=384	3.06805	3.44654	0.794775	0.411798	4.66935	3.47618	5.54579	4.50635
Glyma.12G084600	AT5G22740.1|Symbols:ATCSLA02, CSLA02, ATCSLA2, CSLA2|cellulose synthase-like A02|chr5:7555379-7559866 REVERSE LENGTH=534	3.06961	3.39504	34.4699	18.5044	219.385	155.346	224.797	194.634
Glyma.17G127000	AT3G48460.1|Symbols:|GDSL-like Lipase/Acylhydrolase superfamily protein|chr3:17949496-17951082 FORWARD LENGTH=381	3.07106	3.25692	11.1031	7.5061	76.839	62.9918	85.8274	71.6288
Glyma.18G258500	AT5G39865.1|Symbols:|Glutaredoxin family protein|chr5:15965560-15966732 REVERSE LENGTH=390	3.07305	2.72549	0.741366	0.224086	2.48032	1.91654	0.949938	1.49637
Glyma.03G210700	AT1G03010.1|Symbols:|Phototropic-responsive NPH3 family protein|chr1:693480-696188 FORWARD LENGTH=634	3.07411	4.35093	1.35224	0.116174	11.7493	1.04726	11.5103	2.52686
Glyma.09G267700	AT3G60900.1|Symbols:FLA10|FASCICLIN-like arabinogalactan-protein 10|chr3:22499573-22500841 REVERSE LENGTH=422	3.07547	2.89347	0.667726	0.823128	13.8361	6.93666	24.156	6.11184
Glyma.13G317600	AT4G33790.1|Symbols:CER4, G7, FAR3|Jojoba acyl CoA reductase-related male sterility protein|chr4:16204325-16207891 REVERSE LENGTH=493	3.07617	3.54629	0.444742	1.07986	1.17695	9.0617	2.24576	12.531
Glyma.14G007800	NA	3.07761	3.15175	0.142047	0.10049	1.4346	0.903229	1.61153	0.950843
Glyma.13G178700	AT2G34700.1|Symbols:|Pollen Ole e 1 allergen and extensin family protein|chr2:14634298-14635597 REVERSE LENGTH=175	3.08002	3.54634	0.615507	0.182608	6.75446	1.62471	15.7068	2.22646
Glyma.03G259800	AT2G46710.1|Symbols:|Rho GTPase activating protein with PAK-box/P21-Rho-binding domain|chr2:19192105-19194656 FORWARD LENGTH=455	3.08027	3.07221	0.830494	1.20775	6.01162	10.2888	7.1827	10.2232
Glyma.16G220700	AT2G38600.1|Symbols:|HAD superfamily, subfamily IIIB acid phosphatase|chr2:16145907-16146857 FORWARD LENGTH=251	3.08034	3.08682	0.31407	0.0328472	0.625446	0.336311	2.56029	0.336945
Glyma.01G019300	AT2G22680.1|Symbols:|Zinc finger (C3HC4-type RING finger) family protein|chr2:9645433-9647484 FORWARD LENGTH=683	3.08156	2.33736	2.41119	1.16829	30.7978	9.80248	31.8737	5.84738
Glyma.08G074100	AT5G64080.1|Symbols:|Bifunctional inhibitor/lipid-transfer protein/seed storage 2S albumin superfamily protein|chr5:25645475-25646638 REVERSE LENGTH=182	3.08482	2.21952	1.32806	1.9971	14.2136	16.9065	8.06716	9.27851
Glyma.01G045900	AT5G52900.1|Symbols:|unknown protein; Has 30201 Blast hits to 17322 proteins in 780 species: Archae - 12; Bacteria - 1396; Metazoa - 17338; Fungi - 3422; Plants - 5037; Viruses - 0; Other Eukaryotes - 2996 (source: NCBI BLink).|chr5:21452893-21453692 REVERSE LENGTH=235	3.08748	2.03576	0.49187	0.572878	4.18016	4.85908	4.17198	2.35764
Glyma.17G161200	AT3G49900.1|Symbols:|Phototropic-responsive NPH3 family protein|chr3:18500635-18502614 REVERSE LENGTH=517	3.08987	3.29673	0.0873945	0.255725	1.76971	2.21526	0.783056	2.55193
Glyma.16G043500	AT5G18280.1|Symbols:ATAPY2, APY2|apyrase 2|chr5:6050799-6054875 REVERSE LENGTH=578	3.09036	2.94959	9.46632	15.4981	101.707	132.082	50.8408	119.796
Glyma.15G066500	AT4G05120.1|Symbols:ENT3, FUR1, ATENT3|Major facilitator superfamily protein|chr4:2632886-2634824 REVERSE LENGTH=418	3.09483	2.56509	0.423742	0.14002	2.59713	1.22389	2.38586	0.843621
Glyma.02G048700	AT5G66230.1|Symbols:|Chalcone-flavanone isomerase family protein|chr5:26462704-26463873 FORWARD LENGTH=329	3.09485	2.885	0.160246	0.138811	0.386094	1.22056	0.121763	1.05394
Glyma.18G284100	AT3G28040.1|Symbols:|Leucine-rich receptor-like protein kinase family protein|chr3:10435139-10438268 FORWARD LENGTH=1016	3.09738	2.43254	1.17813	2.00203	25.3304	17.2099	14.9519	10.8611
Glyma.03G129600	AT3G57070.1|Symbols:|Glutaredoxin family protein|chr3:21124174-21125427 FORWARD LENGTH=417	3.11387	3.29566	0.57501	0.925566	4.11349	8.01731	1.94505	9.09295
Glyma.13G174900	AT1G28440.1|Symbols:HSL1|HAESA-like 1|chr1:9996914-10000171 FORWARD LENGTH=996	3.1168	2.72766	0.810684	1.08443	23.3941	9.51295	29.6365	7.2514
Glyma.03G177500	AT2G28550.3|Symbols:RAP2.7|related to AP2.7|chr2:12226168-12228251 REVERSE LENGTH=464	3.12645	3.18529	0.79154	0.754746	8.22849	6.66538	4.72205	6.93141
novel.463	#N/A	3.13081	2.22712	0.600196	0.335525	2.51872	3.00318	3.03991	1.61289
Glyma.14G015500	AT1G45616.1|Symbols:AtRLP6, RLP6|receptor like protein 6|chr1:17183550-17186534 REVERSE LENGTH=994	3.13542	3.16361	2.07267	0.558871	42.2243	4.96264	40.1335	5.05285
Glyma.09G221100	AT5G18080.1|Symbols:|SAUR-like auxin-responsive protein family|chr5:5983840-5984112 FORWARD LENGTH=90	3.13586	2.51266	1.12577	0.508022	0.961761	4.51385	2.5452	2.94292
Glyma.13G150700	AT5G03760.1|Symbols:ATCSLA09, CSLA09, ATCSLA9, CSLA9, RAT4|Nucleotide-diphospho-sugar transferases superfamily protein|chr5:985910-990087 REVERSE LENGTH=533	3.13666	3.63523	5.96753	2.87628	19.649	25.2651	31.4526	35.6797
Glyma.17G088800	AT3G62270.1|Symbols:|HCO3- transporter family|chr3:23042528-23045633 REVERSE LENGTH=703	3.13673	3.53729	0.811873	0.557293	6.95628	4.95472	6.06017	6.54271
Glyma.10G202400	AT5G04660.1|Symbols:CYP77A4|cytochrome P450, family 77, subfamily A, polypeptide 4|chr5:1336049-1337587 FORWARD LENGTH=512	3.14083	2.70242	7.72297	4.4559	36.3638	39.2452	24.1043	28.9446
Glyma.02G032300	AT1G24020.2|Symbols:MLP423|MLP-like protein 423|chr1:8500653-8501458 REVERSE LENGTH=155	3.14109	3.10212	5.1341	5.93792	26.6597	52.3114	31.1161	50.9032
Glyma.13G069400	AT3G28200.1|Symbols:|Peroxidase superfamily protein|chr3:10518082-10519032 FORWARD LENGTH=316	3.14492	2.57501	1.2763	1.75651	25.6992	15.6418	16.0241	10.5142
Glyma.09G247700	AT5G16250.1|Symbols:|unknown protein; BEST Arabidopsis thaliana protein match is: unknown protein (TAIR:AT3G02640.1); Has 1807 Blast hits to 1807 proteins in 277 species: Archae - 0; Bacteria - 0; Metazoa - 736; Fungi - 347; Plants - 385; Viruses - 0; Other Eukaryotes - 339 (source: NCBI BLink).|chr5:5310264-5310815 REVERSE LENGTH=183	3.14766	3.04323	0.264073	0.249141	0.707218	2.28263	0.641888	2.12067
Glyma.15G240600	AT1G17020.1|Symbols:SRG1, ATSRG1|senescence-related gene 1|chr1:5820258-5821741 FORWARD LENGTH=358	3.14869	3.03614	0.458183	0.365585	4.06097	3.24312	4.69351	2.99051
Glyma.19G261400	AT5G28450.1|Symbols:|Chlorophyll A-B binding family protein|chr5:10372978-10374190 REVERSE LENGTH=173	3.14903	2.39322	5.43486	2.91282	15.0422	25.7751	7.15697	15.2741
Glyma.01G192500	AT4G37530.1|Symbols:|Peroxidase superfamily protein|chr4:17634786-17636082 FORWARD LENGTH=329	3.1496	3.87117	0.332568	0.138442	1.49402	1.26421	1.22672	2.08987
Glyma.01G028600	AT1G60790.1|Symbols:TBL2|Plant protein of unknown function (DUF828)|chr1:22380193-22382216 REVERSE LENGTH=541	3.15127	3.7453	0.386188	0.222878	2.74828	2.0136	7.46418	3.0378
Glyma.04G245300	AT1G77280.1|Symbols:|Protein kinase protein with adenine nucleotide alpha hydrolases-like domain|chr1:29031468-29035882 REVERSE LENGTH=794	3.15532	2.56971	0.63775	0.291827	3.81343	2.63135	7.11723	1.75308
Glyma.02G003400	AT5G46050.1|Symbols:ATPTR3, PTR3|peptide transporter 3|chr5:18675062-18679071 REVERSE LENGTH=582	3.15579	2.48229	0.124582	0.137233	0.594181	1.26562	0.444958	0.79221
Glyma.11G160000	AT2G40610.1|Symbols:ATEXPA8, EXP8, ATEXP8, ATHEXP ALPHA 1.11, EXPA8|expansin A8|chr2:16949121-16950472 REVERSE LENGTH=253	3.15766	2.99397	5.91448	20.311	53.5918	181.273	28.8369	161.819
Glyma.13G230800	AT1G29050.1|Symbols:TBL38|TRICHOME BIREFRINGENCE-LIKE 38|chr1:10136376-10139082 REVERSE LENGTH=380	3.16331	2.71989	0.544544	0.747891	5.38056	6.79399	2.52862	5.00072
Glyma.07G240900	NA	3.16612	3.40318	2.05426	0.0918586	13.4232	0.826203	11.3752	0.984556
Glyma.06G211300	AT1G08510.1|Symbols:FATB|fatty acyl-ACP thioesterases B|chr1:2691546-2693409 REVERSE LENGTH=412	3.16615	2.77787	51.3715	21.5582	218.051	193.532	229.228	147.851
Glyma.12G097700	AT1G76160.1|Symbols:sks5|SKU5 similar 5|chr1:28578211-28581020 REVERSE LENGTH=541	3.17025	3.46531	6.94645	8.00572	75.1877	72.1084	80.9719	88.4519
Glyma.20G193100	AT2G18400.1|Symbols:|ribosomal protein L6 family protein|chr2:7989665-7989973 REVERSE LENGTH=102	3.17078	3.13655	0.492482	0.341468	0.854305	3.10936	1.98894	3.0465
Glyma.06G256700	AT4G27290.1|Symbols:|S-locus lectin protein kinase family protein|chr4:13666281-13669202 FORWARD LENGTH=783	3.17347	2.41999	0.846539	0.251089	4.23174	2.33254	4.03033	1.36823
Glyma.07G215900	AT1G49750.1|Symbols:|Leucine-rich repeat (LRR) family protein|chr1:18411177-18412779 REVERSE LENGTH=494	3.17458	2.66338	38.4056	41.3614	205.121	373.43	118.374	261.998
Glyma.15G139600	AT4G16230.1|Symbols:|GDSL-like Lipase/Acylhydrolase superfamily protein|chr4:9185298-9186447 FORWARD LENGTH=251	3.17489	3.44865	0.317414	0.185025	4.39211	1.72797	3.83053	2.0834
Glyma.13G075700	AT3G43720.1|Symbols:|Bifunctional inhibitor/lipid-transfer protein/seed storage 2S albumin superfamily protein|chr3:15615549-15617099 REVERSE LENGTH=193	3.17489	3.30356	1.72967	1.92593	11.2318	17.4924	12.9414	19.1148
Glyma.17G261500	AT1G76160.1|Symbols:sks5|SKU5 similar 5|chr1:28578211-28581020 REVERSE LENGTH=541	3.17531	3.06129	1.63121	3.45268	25.5871	31.3029	14.1584	28.8972
Glyma.05G197200	AT1G21980.1|Symbols:ATPIP5K1, ATPIPK1, PIP5K1|phosphatidylinositol-4-phosphate 5-kinase 1|chr1:7735053-7738309 FORWARD LENGTH=752	3.18247	2.94646	0.319426	0.132227	2.46415	1.27516	1.2688	1.08008
Glyma.04G050700	AT5G11790.1|Symbols:NDL2|N-MYC downregulated-like 2|chr5:3799682-3802496 FORWARD LENGTH=344	3.18299	3.15229	5.28595	0.803918	29.5703	7.30614	44.5301	7.13105
Glyma.17G012300	AT4G22010.1|Symbols:sks4|SKU5 similar 4|chr4:11663429-11666463 FORWARD LENGTH=541	3.18416	3.14321	0.389287	0.453376	7.7308	4.18906	2.91814	4.05817
Glyma.18G181700	AT2G39700.1|Symbols:ATEXPA4, ATEXP4, ATHEXP ALPHA 1.6, EXPA4|expansin A4|chr2:16544246-16545434 REVERSE LENGTH=257	3.18491	3.65509	1.42857	1.68988	5.43427	15.373	11.4437	21.2996
Glyma.03G175000	AT5G18520.1|Symbols:|Lung seven transmembrane receptor family protein|chr5:6145027-6146349 FORWARD LENGTH=440	3.18522	3.30666	0.791485	0.750949	7.77138	6.92638	9.4482	7.52708
Glyma.07G090500	AT3G25855.1|Symbols:|Copper transport protein family|chr3:9459608-9460267 REVERSE LENGTH=112	3.18536	2.58627	0.851249	0.118492	2.09458	1.13206	1.99951	0.7516
Glyma.17G140400	AT2G45180.1|Symbols:|Bifunctional inhibitor/lipid-transfer protein/seed storage 2S albumin superfamily protein|chr2:18626377-18626781 FORWARD LENGTH=134	3.18644	3.07355	2.08978	27.9718	52.3763	254.774	12.4268	235.557
Glyma.09G230300	AT5G61480.1|Symbols:PXY|Leucine-rich repeat protein kinase family protein|chr5:24724541-24727842 REVERSE LENGTH=1041	3.18902	3.43652	0.424075	0.202558	5.21616	1.90293	4.9816	2.26279
Glyma.13G243900	AT1G16250.1|Symbols:|Galactose oxidase/kelch repeat superfamily protein|chr1:5557214-5558697 FORWARD LENGTH=383	3.19688	2.21423	0.176889	0.277623	0.396746	2.57264	0.0976719	1.29667
Glyma.19G127200	AT5G06150.1|Symbols:CYC1BAT, CYCB1;2|Cyclin family protein|chr5:1859542-1861570 REVERSE LENGTH=445	3.20001	2.92533	0.142169	0.0981719	0.258155	0.976758	0.178891	0.804321
Glyma.10G043700	AT2G37540.1|Symbols:|NAD(P)-binding Rossmann-fold superfamily protein|chr2:15751695-15753820 REVERSE LENGTH=321	3.20365	3.40712	2.7122	3.82566	23.4158	35.0821	14.3209	40.36
Glyma.18G005800	AT1G27950.1|Symbols:LTPG1|glycosylphosphatidylinositol-anchored lipid protein transfer 1|chr1:9740740-9741991 FORWARD LENGTH=193	3.20382	3.15369	32.9826	14.5713	149.377	134.179	175.952	129.571
Glyma.17G102700	AT5G61340.1|Symbols:|unknown protein; BEST Arabidopsis thaliana protein match is: unknown protein (TAIR:AT1G26650.1); Has 30201 Blast hits to 17322 proteins in 780 species: Archae - 12; Bacteria - 1396; Metazoa - 17338; Fungi - 3422; Plants - 5037; Viruses - 0; Other Eukaryotes - 2996 (source: NCBI BLink).|chr5:24662064-24663044 REVERSE LENGTH=326	3.2053	3.62616	0.106172	0.0806386	2.14458	0.822607	1.71239	1.10317
Glyma.10G146700	AT1G74150.1|Symbols:|Galactose oxidase/kelch repeat superfamily protein|chr1:27880528-27883626 FORWARD LENGTH=569	3.20667	3.85805	0.246241	0.272617	0.238846	2.56038	0.317144	4.012
Glyma.08G047500	AT2G01770.1|Symbols:VIT1, ATVIT1|vacuolar iron transporter 1|chr2:334775-336425 REVERSE LENGTH=250	3.21388	2.6828	0.737043	0.458012	3.30324	4.29753	2.8925	2.98006
Glyma.20G129200	AT4G34220.1|Symbols:|Leucine-rich repeat protein kinase family protein|chr4:16381653-16384054 REVERSE LENGTH=757	3.21418	2.13641	0.230352	0.626045	24.507	5.85498	22.0792	2.77758
Glyma.11G133300	AT4G36250.1|Symbols:ALDH3F1|aldehyde dehydrogenase 3F1|chr4:17151029-17153381 FORWARD LENGTH=484	3.21551	3.15808	0.264406	0.112746	0.871681	1.13524	0.622373	1.08676
Glyma.18G054000	AT2G40610.1|Symbols:ATEXPA8, EXP8, ATEXP8, ATHEXP ALPHA 1.11, EXPA8|expansin A8|chr2:16949121-16950472 REVERSE LENGTH=253	3.21904	2.2859	15.7266	39.3487	133.704	366.36	21.2298	191.87
Glyma.20G057500	AT1G22360.1|Symbols:AtUGT85A2, UGT85A2|UDP-glucosyl transferase 85A2|chr1:7895068-7897527 REVERSE LENGTH=481	3.22144	3.11573	3.95196	1.49788	105.091	14.2418	82.1119	13.2388
Glyma.01G095500	AT5G46690.1|Symbols:bHLH071|beta HLH protein 71|chr5:18945639-18947434 FORWARD LENGTH=327	3.22229	2.35287	0	0.339421	0.986869	3.21486	0.60127	1.75997
Glyma.19G021400	AT3G28857.1|Symbols:|basic helix-loop-helix (bHLH) DNA-binding family protein|chr3:10855781-10856313 REVERSE LENGTH=92	3.2227	3.45619	0.634162	1.34358	10.3191	12.509	11.6987	14.695
Glyma.09G077100	AT3G43270.1|Symbols:|Plant invertase/pectin methylesterase inhibitor superfamily|chr3:15222402-15225124 REVERSE LENGTH=527	3.22475	3.13808	2.83647	9.78055	17.3832	91.363	3.32644	86.0095
Glyma.09G031400	AT3G62270.1|Symbols:|HCO3- transporter family|chr3:23042528-23045633 REVERSE LENGTH=703	3.22515	3.84208	0.0533747	0.0715388	0.880875	0.699742	0.374179	1.08056
Glyma.09G038800	AT5G49350.2|Symbols:|Glycine-rich protein family|chr5:20009834-20011095 REVERSE LENGTH=225	3.22556	3.70509	0.844316	0.333306	4.34036	3.19827	3.5461	4.44607
Glyma.03G239800	AT3G06130.2|Symbols:|Heavy metal transport/detoxification superfamily protein|chr3:1853193-1854673 REVERSE LENGTH=349	3.22747	2.49692	0.878091	0.515543	4.75683	4.84271	3.91604	2.90359
Glyma.12G195200	AT1G01380.1|Symbols:ETC1|Homeodomain-like superfamily protein|chr1:147267-147740 FORWARD LENGTH=83	3.23447	4.02903	0.177467	0.118492	0.573954	1.17206	0.972404	2.03344
Glyma.19G156700	AT3G63200.1|Symbols:PLP9, PLA IIIB|PATATIN-like protein 9|chr3:23346140-23347379 FORWARD LENGTH=384	3.23481	2.93273	0.141714	0.0966923	1.72202	0.995586	1.1021	0.806777
Glyma.08G297000	AT3G54320.3|Symbols:WRI1, WRI, ASML1|Integrase-type DNA-binding superfamily protein|chr3:20114809-20118473 FORWARD LENGTH=430	3.24023	3.7692	0.191344	0.134545	2.85306	1.33325	11.365	1.93276
Glyma.01G240100	AT4G21750.2|Symbols:ATML1|Homeobox-leucine zipper family protein / lipid-binding START domain-containing protein|chr4:11556965-11560243 FORWARD LENGTH=762	3.24416	3.40291	0.474894	0.11933	1.87678	1.18019	2.03099	1.31476
Glyma.03G141600	AT3G57830.1|Symbols:|Leucine-rich repeat protein kinase family protein|chr3:21419778-21422320 FORWARD LENGTH=662	3.24834	3.58225	0.0879722	0.360579	5.43878	3.45323	5.59232	4.34739
Glyma.01G210600	AT4G22540.1|Symbols:ORP2A|OSBP(oxysterol binding protein)-related protein 2A|chr4:11860969-11866108 REVERSE LENGTH=721	3.25354	3.0932	3.03815	4.19357	22.6735	40.0431	14.2182	35.8362
Glyma.06G112900	AT1G77590.1|Symbols:LACS9|long chain acyl-CoA synthetase 9|chr1:29148501-29151776 REVERSE LENGTH=691	3.25491	3.47812	0.104649	0.214616	1.09949	2.04499	1.17703	2.38546
Glyma.18G003200	AT3G23730.1|Symbols:XTH16|xyloglucan endotransglucosylase/hydrolase 16|chr3:8550222-8551248 FORWARD LENGTH=291	3.2571	2.46677	1.18978	1.91461	35.0966	18.3975	34.5288	10.5996
Glyma.09G218200	NA	3.25852	3.19421	0.407853	0.537244	14.9162	5.12749	10.5742	4.88873
Glyma.17G240300	AT1G46480.1|Symbols:WOX4|WUSCHEL related homeobox 4|chr1:17236903-17237953 REVERSE LENGTH=251	3.26686	2.83251	0.121326	0.0485311	1.55626	0.543084	1.15303	0.397078
Glyma.02G279900	AT5G12300.1|Symbols:|Calcium-dependent lipid-binding (CaLB domain) family protein|chr5:3978508-3979632 REVERSE LENGTH=374	3.2677	3.6839	0.384699	0.14076	2.19043	1.37977	2.30485	1.83503
Glyma.08G163400	AT1G79420.1|Symbols:|Protein of unknown function (DUF620)|chr1:29871537-29874166 FORWARD LENGTH=417	3.26944	2.40484	0.295993	0.164705	2.31599	1.67134	0.76225	0.91201
Glyma.07G066900	AT3G61490.3|Symbols:|Pectin lyase-like superfamily protein|chr3:22758439-22760137 FORWARD LENGTH=476	3.27289	4.0674	0.106294	0.0164236	1.94552	0.221479	1.17544	0.390967
Glyma.13G231300	AT5G45910.1|Symbols:|GDSL-like Lipase/Acylhydrolase superfamily protein|chr5:18620420-18622264 REVERSE LENGTH=372	3.27352	2.72566	6.20025	5.32007	50.6807	51.5059	37.84	35.208
Glyma.18G247800	AT2G44740.1|Symbols:CYCP4;1|cyclin p4;1|chr2:18442287-18443304 REVERSE LENGTH=202	3.27525	2.53766	0.175734	0.423857	5.36602	4.15287	1.51245	2.4822
Glyma.16G152700	AT4G32890.1|Symbols:GATA9|GATA transcription factor 9|chr4:15875598-15876615 FORWARD LENGTH=308	3.2754	3.15294	1.17892	0.673096	12.7043	6.50163	19.4172	5.95911
Glyma.03G017100	AT2G45720.2|Symbols:|ARM repeat superfamily protein|chr2:18834468-18836129 FORWARD LENGTH=553	3.27582	2.73454	1.05404	0.321419	7.79602	3.17063	6.74092	2.1666
Glyma.07G034900	AT1G55020.1|Symbols:LOX1, ATLOX1|lipoxygenase 1|chr1:20525798-20530143 FORWARD LENGTH=859	3.27757	3.93866	0.916135	0.0183717	5.13739	0.226797	4.11719	0.347799
Glyma.08G022300	AT1G64390.1|Symbols:AtGH9C2, GH9C2|glycosyl hydrolase 9C2|chr1:23911329-23914642 FORWARD LENGTH=620	3.2778	3.80588	1.58997	3.73077	17.1903	36.1034	42.2669	52.0415
Glyma.05G085000	AT1G49620.1|Symbols:KRP7, ICN6, ICK5|Cyclin-dependent kinase inhibitor family protein|chr1:18365692-18366559 REVERSE LENGTH=195	3.27814	3.01469	1.0788	0.866555	12.3785	8.44159	11.0826	7.02555
Glyma.01G152900	AT4G19380.1|Symbols:|Long-chain fatty alcohol dehydrogenase family protein|chr4:10568427-10572288 REVERSE LENGTH=726	3.27855	2.55177	9.68159	10.1969	81.008	98.973	98.3753	59.7802
Glyma.17G047200	AT5G20720.3|Symbols:CPN20|chaperonin 20|chr5:7015015-7016354 FORWARD LENGTH=253	3.28027	2.89072	1.27752	0.733588	1.33343	7.15892	1.68085	5.4729
Glyma.13G292800	AT3G58120.1|Symbols:ATBZIP61, BZIP61|Basic-leucine zipper (bZIP) transcription factor family protein|chr3:21521289-21523078 REVERSE LENGTH=329	3.28237	3.39066	0.265806	0.0817482	0.926186	0.874702	2.51832	0.938999
Glyma.01G151400	NA	3.2873	2.17937	0.717145	0.424696	3.29388	4.19225	2.57514	1.9506
Glyma.10G060600	AT1G22620.1|Symbols:ATSAC1|Phosphoinositide phosphatase family protein|chr1:7997889-8002787 REVERSE LENGTH=912	3.28775	3.1661	0.209298	0.0860143	0.971655	0.889565	1.48655	0.815499
Glyma.20G204100	AT2G38940.1|Symbols:ATPT2, PHT1;4|phosphate transporter 1;4|chr2:16258500-16260104 FORWARD LENGTH=534	3.28893	2.31191	1.27002	1.1733	15.2958	11.3702	10.8992	5.79547
Glyma.01G053100	AT1G69440.1|Symbols:AGO7, ZIP|Argonaute family protein|chr1:26101565-26105016 REVERSE LENGTH=990	3.29195	3.11605	0.140314	0.506913	1.72989	5.02611	1.79789	4.44019
Glyma.05G046900	AT4G24830.1|Symbols:|arginosuccinate synthase family|chr4:12793085-12795857 REVERSE LENGTH=494	3.29813	3.02325	0.369844	0.177133	2.30048	1.75457	1.96767	1.44443
Glyma.04G223600	AT5G05180.1|Symbols:|unknown protein; BEST Arabidopsis thaliana protein match is: unknown protein (TAIR:AT3G10880.1); Has 1807 Blast hits to 1807 proteins in 277 species: Archae - 0; Bacteria - 0; Metazoa - 736; Fungi - 347; Plants - 385; Viruses - 0; Other Eukaryotes - 339 (source: NCBI BLink).|chr5:1536924-1538318 FORWARD LENGTH=432	3.29858	2.48601	0.175156	0.367164	1.6414	3.62105	0.162344	2.05182
Glyma.06G056000	AT1G02180.1|Symbols:|ferredoxin-related|chr1:413619-414505 REVERSE LENGTH=226	3.30239	3.62279	0.923398	0.811341	3.42195	7.99467	2.47306	9.98042
novel.333	#N/A	3.30756	3.36768	0.351223	0.0966923	1.46586	1.04659	0.668931	1.09012
Glyma.13G224400	AT1G60500.1|Symbols:DRP4C|Dynamin related protein 4C|chr1:22291582-22293822 FORWARD LENGTH=669	3.30846	-2.42469	0.617573	0.933754	20.7491	9.29282	1.7785	0.1674
Glyma.12G225700	AT5G53880.1|Symbols:|unknown protein; FUNCTIONS IN: molecular_function unknown; INVOLVED IN: biological_process unknown; LOCATED IN: mitochondrion, plasma membrane; EXPRESSED IN: 23 plant structures; EXPRESSED DURING: 13 growth stages; Has 30201 Blast hits to 17322 proteins in 780 species: Archae - 12; Bacteria - 1396; Metazoa - 17338; Fungi - 3422; Plants - 5037; Viruses - 0; Other Eukaryotes - …	3.30986	3.1752	0.192499	0.446495	0.942164	4.45435	1.31827	4.06345
Glyma.13G101300	AT4G29920.1|Symbols:|Double Clp-N motif-containing P-loop nucleoside triphosphate hydrolases superfamily protein|chr4:14632653-14635885 REVERSE LENGTH=1017	3.31228	3.1513	0.0342645	0.048901	1.36688	0.56118	1.00882	0.498655
[truncated: 396 more rows]

## Sheet: 4033 gene in LN venn
Co-regulated gene (4033) in pin3ab and pin3abdCR2 leaves under low-nitrate condition
geneID	TAIR	logFC(LN.WT vs pin3ab)	logFC(LN.WT vs pin3abd)	LN-WT	HN-WT	LN-pin3ab	HN-pin3ab	LN-pin3abd	HN-pin3abd
ENSRNA050030694	#N/A	-4.32251	-4.50521	6.01489	2.3145	0.290752	0.200463	0.255534	0.238911
Glyma.01G002400	AT2G06925.1|Symbols:ATSPLA2-ALPHA, PLA2-ALPHA|Phospholipase A2 family protein|chr2:2842475-2843212 REVERSE LENGTH=148	2.56647	2.67835	1.10942	1.8916	6.59502	14.9003	7.13456	11.2299
Glyma.01G002600	AT4G29680.1|Symbols:|Alkaline-phosphatase-like family protein|chr4:14538067-14539557 REVERSE LENGTH=496	2.1727	2.1665	2.38682	1.46619	10.7826	4.11741	10.7428	4.40223
Glyma.01G003600	AT5G11780.1|Symbols:|unknown protein; Has 37 Blast hits to 37 proteins in 12 species: Archae - 0; Bacteria - 0; Metazoa - 0; Fungi - 3; Plants - 34; Viruses - 0; Other Eukaryotes - 0 (source: NCBI BLink).|chr5:3793928-3795983 FORWARD LENGTH=504	-2.76831	-2.66142	6.93761	1.40476	1.01363	0.571558	1.08686	0.72101
Glyma.01G003700	AT4G29520.1|Symbols:|LOCATED IN: endoplasmic reticulum, plasma membrane; EXPRESSED IN: 23 plant structures; EXPRESSED DURING: 14 growth stages; CONTAINS InterPro DOMAIN/s: Saposin B (InterPro:IPR008139); Has 137 Blast hits to 137 proteins in 50 species: Archae - 2; Bacteria - 0; Metazoa - 41; Fungi - 10; Plants - 36; Viruses - 0; Other Eukaryotes - 48 (source: NCBI BLink).|chr4:14494056-14495657 …	-3.47075	-3.27075	22.0322	8.60218	1.98142	1.7492	2.27444	2.24275
Glyma.01G004200	AT4G26220.1|Symbols:|S-adenosyl-L-methionine-dependent methyltransferases superfamily protein|chr4:13284179-13285146 FORWARD LENGTH=232	-5.38307	-5.29642	218.343	122.575	5.21732	18.3747	5.53801	18.1505
Glyma.01G004800	AT4G29180.2|Symbols:RHS16|root hair specific 16|chr4:14385631-14389524 FORWARD LENGTH=913	-4.17298	-6.07837	8.58977	10.2648	0.463046	1.12591	0.121763	1.18843
Glyma.01G005100	AT2G19800.1|Symbols:MIOX2|myo-inositol oxygenase 2|chr2:8531106-8533354 REVERSE LENGTH=317	-6.25017	-8.65361	35.0183	221.721	0.448238	1.22473	0.0811629	0.487011
[truncated: 4,025 more rows]

## Sheet: 1642 gene
Co-regulated genes (1642) in pin3ab and pin3abdCR2 leaves under both low-nitrate and high-nitrate conditions
[truncated: 1,643 more rows]
