# Supplementary material for: Soybean Auxin Transporter PIN3 Regulates Nitrate Acquisition to Improve Nitrogen Use and Seed Traits
Source: Adv Sci (Weinh). 2025 Nov 18;13(12):e11907. doi: 10.1002/advs.202511907 (PMC12948193; doi:10.1002/advs.202511907)
Supplement: Supplementary file 3 — Supporting Information [file ADVS-13-e11907-s006.xlsx]

## Sheet: LN WT vs pin3ab
Table S2. GO category of differentially expressed genes (DEGs) in WT versus pin3ab or pin3abdCR2 under low- or high-nitrate conditions
GO category of DEGs in WT versus pin3ab under low nitrate condition
Class	GO_Name	GO_ID	GO_Level	P_value	EnrichmentScore	HitsGenesCountsInSelectedSet	HitsGenesCountsInBackground	AllGenesCountsInSelectedSet	AllGenesCountsInBackground	GenesOfSelectedSetInGOterm	corrected p-value(BH method)
Molecular function	oxidoreductase activity, acting on metal ions	GO:0016722	4	9.99201e-16	4.63884	38	146	2874	51223	I1MR46,K7KDJ6,I1N2E7,I1JHB0,I1N2J2,I1MYY9,I1KK85,I1KK82,I1J783,I1KK07,I1KK09,I1LMV1,K7MTC5,I1MY65,Q948P6,I1KZE8,I1N014,I1K7F4,I1MW17,K7KP84,I1JLV8,I1JLR3,I1LRP4,I1LIP3,I1KFE9,K7KXX5,I1JL80,I1KNE8,I1JSX8,I1LQN6,I1K578,I1MBZ5,I1LHH6,I1LPF6,I1J937,I1NE60,I1JID2,K7LNF9,	9.15268e-13
Molecular function	oxidoreductase activity, acting on paired donors, with incorporation or reduction of molecular oxygen, NAD(P)H as one donor, and incorporation of one atom of oxygen	GO:0016709	5	3.35287e-14	3.08786	57	329	2874	51223	I1NCP6,I1ND10,I1KT86,I1MI36,I1MHZ1,K7K4I8,K7KW15,I1KRL3,I1KS17,Q2LAL0,Q2LAK9,I1M6I2,I1MXP0,I1KIV1,I1N0S0,K7KMF6,Q8W3Y5,O49858,I1K057,I1K897,I1JNH7,I1LCR6,O81972,I1K7V5,I1KQ20,I1NHQ0,Q42798,K7KI50,I1L136,I1K5U9,K7LKI8,I1LJ26,K7MVY3,K7MVY7,I1MLZ1,K7LBV1,I1JKT3,I1JTF0,K7LCS5,K7KYY8,I1MC96,I1LHL3,I1LHL2,I1LY93,I1KLZ9,K7KJD7,I1NE96,I1J926,Q9SWR5,I1JZL5,I1MS48,K7KCJ6,I1M0D0,I1M8X2,I1LWW7,I1KL88,I1J7R1,	1.53562e-11
Molecular function	snoRNA binding	GO:0030515	6	1.24178e-12	9.19891	16	31	2874	51223	I1MR45,I1K096,I1K010,I1LLA9,K7MCG1,I1L224,K7KFV5,I1LJA4,I1MUN3,I1L0E0,K7M4K2,I1KNF0,I1LQ02,K7KBF1,K7MYQ3,K7MZ38,	3.79158e-10
Molecular function	oxidoreductase activity, acting on diphenols and related substances as donors, oxygen as acceptor	GO:0016682	5	4.8243e-10	4.13746	26	112	2874	51223	K7KDJ6,I1N2E7,I1JHB0,I1N2J2,I1MYY9,I1KK85,I1KK82,I1J783,I1KK07,I1KK09,I1LMV1,K7MTC5,I1KZE8,K7MU36,I1JVV5,I1N014,I1MEE6,I1JLV8,I1JLR3,I1LQN6,I1M285,I1KEH4,K7KJM5,I1JID2,I1KLG6,K7LNF9,	1.10477e-07
Molecular function	hydroquinone:oxygen oxidoreductase activity	GO:0052716	6	9.06895e-10	5.37516	19	63	2874	51223	K7KDJ6,I1N2E7,I1JHB0,I1N2J2,I1MYY9,I1KK85,I1KK82,I1J783,I1KK07,I1KK09,I1LMV1,K7MTC5,I1KZE8,I1N014,I1JLV8,I1JLR3,I1LQN6,I1JID2,K7LNF9,	1.66143e-07
Molecular function	sequence-specific DNA binding	GO:0043565	6	1.02412e-09	1.64552	154	1668	2874	51223	I1LEY4,I1N342,K7KLZ5,I1JHI8,Q00M68,K7L6N5,Q0GPG3,Q8L5W2,Q0GPF9,K7M9E2,I1M7Q4,I1NCK2,I1JY76,I1JPE3,I1LVK0,Q0GPI1,I1MHN1,K7LG00,I1KBC5,K7KCS7,I1LVE9,I1KJP6,K7KD37,I1NC96,I1KB70,I1KAM9,I1NBE0,K7KMP7,I1MXS7,I1M761,I1MH70,B0LUS2,B0LUS3,I1MH62,I1K0D0,K7KMK5,I1KZU8,I1N137,I1LLT6,I1N172,I1J5K2,I1N8Z6,C6TLQ2,K7KFB6,I1KQD5,K7K4Y9,I1MFJ2,I1JNB9,I1MWA9,K7LHS6,K7MKV5,K7MTJ9,I1KYJ4,C6TDN9,I1MNT7,I1MEV9,K7LJG7,…	1.56349e-07
Molecular function	glutathione transferase activity	GO:0004364	5	1.35344e-09	4.08782	25	109	2874	51223	I1N2P4,I1N2P6,I1KK68,I1KK59,I1KK57,I1KK55,I1JPH6,P46417,K7LZF2,C6T3N6,C6T460,I1LCH6,P32110,K7L1M0,K7L1L7,K7KBB0,I1NF36,K7MRB1,I1KU83,Q9FQE6,Q9FQE8,Q9FQE5,Q9FQD4,I1MJ34,I1LFD6,	1.77107e-07
Molecular function	quercetin 3-O-glucosyltransferase activity	GO:0080043	8	3.33933e-09	2.95716	37	223	2874	51223	I1JPT3,I1LML6,I1MPE9,I1MPF3,I1MPF4,I1MPF0,I1MPF1,I1L2Z1,I1L2Z0,I1MP01,I1L2Y7,I1NAE6,I1KZ41,K7LR04,I1LCI8,I1KYQ0,I1KYQ4,I1KYP9,I1LSK3,I1JE14,I1JE17,A6BM07,K7K7J9,I1L932,I1KWD9,D4Q9Z5,I1N672,I1M2L8,I1KEV6,I1KN68,K7LN65,I1N4J2,I1K3Q9,I1KDP9,C6THX3,I1MAV4,I1MAV6,	3.82353e-07
Molecular function	quercetin 7-O-glucosyltransferase activity	GO:0080044	8	3.33933e-09	2.95716	37	223	2874	51223	I1JPT3,I1LML6,I1MPE9,I1MPF3,I1MPF4,I1MPF0,I1MPF1,I1L2Z1,I1L2Z0,I1MP01,I1L2Y7,I1NAE6,I1KZ41,K7LR04,I1LCI8,I1KYQ0,I1KYQ4,I1KYP9,I1LSK3,I1JE14,I1JE17,A6BM07,K7K7J9,I1L932,I1KWD9,D4Q9Z5,I1N672,I1M2L8,I1KEV6,I1KN68,K7LN65,I1N4J2,I1K3Q9,I1KDP9,C6THX3,I1MAV4,I1MAV6,	3.82353e-07
Molecular function	oxidoreductase activity	GO:0016491	3	8.48129e-09	1.30505	408	5572	2874	51223	I1NCP6,I1ND10,I1KT86,I1MR46,I1LWA1,C6TBA0,K7KDJ6,I1MR21,K7LXR0,K7LY34,K7MB43,I1MI57,I1N2E7,I1M7R4,I1LNB1,I1MI36,I1KSN7,I1K1R2,I1JHB0,I1MHZ1,I1N2J2,I1MYY4,I1MYY9,I1LF51,I1KK85,I1KK82,I1L4H1,I1JPD1,C6T9Z5,I1M7H7,I1J783,I1KK99,I1MZ17,I1L4J2,K7M0A8,I1KK07,I1KK09,I1MQ42,I1LMV1,K7N3G7,K7KD40,I1NBY2,K7L7J7,I1M6Z4,Q43440,K7K4I8,I1KB49,I1L462,K7N5A2,C6SX02,C6T903,I1NC40,I1MQ10,K7MTC5,C6T8M7,I1JXG4,K7M2B3,…	7.76886e-07
Molecular function	oxidoreductase activity, acting on diphenols and related substances as donors	GO:0016679	4	1.17423e-08	3.59221	26	129	2874	51223	K7KDJ6,I1N2E7,I1JHB0,I1N2J2,I1MYY9,I1KK85,I1KK82,I1J783,I1KK07,I1KK09,I1LMV1,K7MTC5,I1KZE8,K7MU36,I1JVV5,I1N014,I1MEE6,I1JLV8,I1JLR3,I1LQN6,I1M285,I1KEH4,K7KJM5,I1JID2,I1KLG6,K7LNF9,	9.7781e-07
Molecular function	monooxygenase activity	GO:0004497	4	1.45938e-08	1.86616	89	850	2874	51223	I1NCP6,I1ND10,I1KT86,I1MI36,I1KSN7,I1MHZ1,I1LF51,K7K4I8,I1KB49,K7KW15,K7L7D2,I1KRL3,I1JP09,I1KS17,Q2LAL0,Q2LAK9,I1M6I2,I1MXP0,I1KIV1,I1N9N7,I1N0S0,K7KMF6,Q8W3Y5,O49858,I1K057,I1K897,I1JNH7,K7KFD5,I1LCR6,O81972,I1LKU2,K7MU36,I1K7V5,I1KQ20,I1NHQ0,Q42798,K7KFZ8,I1MEE6,I1KGG7,I1LJJ4,K7MDL4,K7MDN1,K7KI50,I1L136,I1N701,I1K5U9,K7LKI8,I1JCQ8,I1N6E7,I1LJ26,K7MNF3,K7MVY3,K7MVY7,I1MLZ1,I1K615,K7LBV1,I1JTE7,…	1.114e-06
Molecular function	glucosyltransferase activity	GO:0046527	6	2.53686e-08	2.01551	70	619	2874	51223	C6TJL7,I1JPT3,C6SY01,K7MRZ1,K7LFZ8,P35694,I1LML6,I1L3X9,I1MPE9,I1MPF3,I1MPF4,I1MPF0,I1MPF1,I1LDF0,I1KRK2,I1NBA2,I1K8W4,I1L2Z1,I1L2Z0,I1M6F4,I1MP01,I1L2Y7,K7L079,K7K5F4,I1NAE6,I1KZ41,K7LR04,I1LCI8,I1KYQ0,I1KYQ4,I1KYP9,I1LSK3,I1JE14,I1JE17,A6BM07,I1JDD7,I1KFY7,K7K7J9,I1L932,I1NGA4,I1KWD9,D4Q9Z5,I1N672,K7LCZ8,C6TMP1,I1M2L8,I1KEV6,I1KN68,I1MSS9,K7LN65,K7KK55,I1N4J2,I1K3Q9,I1KDP9,C6THE7,K7LDT0,I1MJP8,…	1.78751e-06
Molecular function	acyltransferase activity, transferring groups other than amino-acyl groups	GO:0016747	5	3.28644e-08	1.78788	96	957	2874	51223	Q00M84,Q00M88,I1N317,I1M7S7,I1M7R8,I1LNB1,I1NCJ2,C6T1L6,K7MS16,K7KCY3,K7LXA9,I1MZ15,I1J6T1,I1NC89,K7MRC4,K7M8Q2,I1K9R7,C6TIL0,I1KS74,I1MPK1,I1JGA7,I1M738,C6T8C1,P30081,K7M1D7,I1N9A1,I1N0U6,I1LUB9,I1L341,I1J5D0,C6T357,I1MFF3,I1JER5,I1MNR6,I1LC39,K7KY26,I1MNM5,P26690,I1KY49,I1KY47,I1KY46,I1KY50,I1M3Y3,I1M3Y1,I1LS44,Q6X0N0,I1KP57,Q6X0M9,I1KP46,I1JLD0,K7N028,I1L924,K7MF68,I1N6C4,I1JTE5,I1LA88,K7K912,…	2.15027e-06
Molecular function	UDP-glycosyltransferase activity	GO:0008194	5	4.09462e-08	1.90271	79	740	2874	51223	I1JPT3,I1LEU5,K7LFZ8,K7KLI3,I1M7C3,I1LML6,K7L7Q3,I1L3X9,I1MPE9,I1MPF3,I1MPF4,I1MPF0,I1MPF1,I1KZV5,I1LDF0,I1KRK2,I1NBA2,I1K8W4,I1L2Z1,I1L2Z0,I1M6F4,I1MP01,I1L2Y7,I1L2P3,K7K5F4,I1NAE6,I1KZ41,K7LR04,I1KZ34,I1LCI8,K7L847,I1KYQ0,I1KYQ4,I1KYP9,I1NA65,I1JUU0,I1LSK3,I1KGP7,I1JE14,I1JE17,A6BM07,I1JDD7,I1M482,I1KFY7,K7K7J9,I1LZQ1,K7M4V9,I1L932,I1L071,K7MW09,I1KWD9,D4Q9Z5,I1N672,I1LA33,K7LCZ8,I1M2L8,I1KEV6,…	2.50045e-06
Molecular function	protein serine/threonine kinase activity	GO:0004674	7	8.82294e-08	1.43317	211	2624	2874	51223	I1N308,K7M0Y9,I1JPU3,I1MZC7,I1LND2,B2ZHZ5,I1N2K7,K7KM53,I1MI78,I1L4R2,I1JXV4,K7M0J7,K7M0J8,I1LVK6,K7MRL6,K7MS02,I1JGX9,K7N3D9,K7N3D5,I1LN37,I1LEA4,K7MIT5,I1JPA6,K7KD19,K7MKN6,I1M6X2,I1LMH1,I1JXB8,K7KW11,I1KAL4,K7N570,K7M1S0,K7M246,I1KIZ4,I1L3S1,I1KRS0,I1M6V6,I1M6J6,I1LM84,K7KMH4,I1JWR2,I1K8Q5,K7MBP7,K7MBP8,I1KAG3,K7LY46,K7MK86,I1K030,K7LRA3,K7LIP9,I1KQR7,I1KQR4,I1KQW5,K7LRD6,K7MTY2,K7KNS9,K7KFE0,…	5.05113e-06
Molecular function	flavin adenine dinucleotide binding	GO:0050660	6	9.30944e-08	2.28743	48	374	2874	51223	I1MHZ1,I1KC25,I1LF51,K7KW15,I1KRB5,I1KRB3,I1MG76,I1MG80,I1K897,I1MX77,I1LL79,I1KHQ7,K7MTK3,I1KQ20,K7MMN7,K7KI50,I1L0I8,I1KFV5,I1K5U9,I1JCQ7,I1MUR9,I1KG46,I1K4K8,K7LCS5,K7MG96,K7KI99,I1KEH3,K7MFS6,I1MKE1,I1MKD9,I1LY93,I1JS35,I1LPL0,I1LGI5,I1K2X7,I1K2X6,I1K2X2,I1K2W7,I1K2W8,I1JZL5,I1MS48,I1M956,K7LFC1,I1M8X2,I1J866,I1KL88,K7K1V3,I1JYT3,	5.01615e-06
Molecular function	copper ion binding	GO:0005507	7	1.07863e-07	2.64043	36	243	2874	51223	I1MR46,K7KDJ6,I1N2E7,I1JHB0,I1N2J2,I1MYY9,I1KK85,I1KK82,I1J783,I1KK07,I1KK09,I1LMV1,K7N3G7,K7MTC5,I1MY65,I1KZE8,I1N014,I1K7F4,I1MW17,I1JLV8,I1JLR3,I1LRP4,I1LIP3,I1KFE9,K7KXX5,I1KNE8,I1JSX8,I1LQN6,I1K578,I1MBZ5,I1LHH6,I1LPF6,I1J937,I1NE60,I1JID2,K7LNF9,	5.48902e-06
Molecular function	hydrolase activity, acting on glycosyl bonds	GO:0016798	4	1.92651e-07	1.55517	139	1593	2874	51223	C6TJL7,I1KSW9,I1JPY7,C6SY01,K7MRZ1,I1LEI1,I1KSL0,P35694,I1J6K4,C6SXT0,C6F122,I1M7H2,I1KSB7,I1J6K9,I1NBK5,C6T8G2,K7L7L0,C6T016,I1MPC4,K7K4B2,I1MGH2,Q9SDY6,I1MXP2,I1LDJ0,I1K963,K7LPD3,I1MGA9,I1MXA0,K7LPH8,K7LPI2,I1NAL7,I1K8B0,I1KR53,I1N8W5,I1KI60,I1LTJ5,I1N8L7,I1N8A3,I1JEL0,K7KF62,I1MNT6,I1M5B4,I1K7K4,I1LT62,K7MVE5,K7LBA7,I1KQ87,I1JED8,I1M587,I1KPJ3,I1M4L7,K7L9I3,I1M4Q6,I1MF29,I1LJS4,K7KFZ9,I1LJS0,…	9.28781e-06
Molecular function	hydrolase activity, hydrolyzing O-glycosyl compounds	GO:0004553	5	2.07875e-07	1.5794	130	1467	2874	51223	C6TJL7,I1KSW9,I1JPY7,C6SY01,K7MRZ1,I1LEI1,I1KSL0,P35694,I1J6K4,C6SXT0,C6F122,I1M7H2,I1KSB7,I1NBK5,C6T8G2,K7L7L0,C6T016,I1MPC4,K7K4B2,I1MGH2,Q9SDY6,I1MXP2,I1LDJ0,I1K963,K7LPD3,I1MGA9,I1MXA0,K7LPH8,K7LPI2,I1K8B0,I1KR53,I1N8W5,I1KI60,I1LTJ5,I1N8L7,I1N8A3,K7KF62,I1MNT6,I1M5B4,I1K7K4,I1LT62,K7MVE5,K7LBA7,I1KQ87,I1JED8,I1M587,I1KPJ3,I1M4L7,K7L9I3,I1M4Q6,I1MF29,I1LJS4,I1LJS0,I1LJR9,I1KXQ4,I1LSI2,I1MN91,…	9.52068e-06
Molecular function	catalytic activity	GO:0003824	2	2.29019e-07	1.0798	1760	29050	2874	51223	I1KC88,I1JPV7,I1JQ75,I1NCP6,I1K273,I1N308,K7M0Y9,K7M0Y6,I1JPU3,I1JHE4,I1ND10,I1KC87,I1LEZ6,C6TJL7,I1KT86,I1JPT3,I1KSW9,I1JYD1,I1K246,K7KUJ1,I1J7H8,I1MR46,I1LWA1,C6TK31,I1MZC7,C6TBA0,K7M9N8,K7M9N7,I1JPY7,Q00M84,Q00M88,I1MIB6,K7KDJ6,I1MR21,K7LH14,K7LH11,C6SY01,K7LXR0,I1MIA7,K7LY34,I1KSZ0,I1N2P4,I1N2P6,I1N317,K7MB43,I1LVT1,I1JPN0,I1LND2,I1MI57,I1K1M4,I1LVS2,I1MYV4,I1M7S7,I1NCF1,I1NCF7,I1JGZ6,I1N2D9,…	9.98958e-06
Molecular function	oxidoreductase activity, acting on CH-OH group of donors	GO:0016614	4	3.76295e-07	2.00295	59	525	2874	51223	K7MB43,I1LNB1,C6T9Z5,I1L4J2,I1NC40,I1J5Y9,I1KRB5,I1KRB3,K7K429,K7KMG0,I1MG76,I1MG80,I1M611,I1MX77,I1LL79,I1KHQ7,K7MMN7,I1LJN4,I1K6B9,I1L0I8,I1KFV5,I1K5Y5,I1MUR9,I1KG46,I1N6I4,K7KXV3,I1N6A6,I1N5S0,I1LA39,I1NFX7,I1J9W9,I1N5I5,K7MG96,K7KI99,K7MFS6,I1MKE1,I1MKD9,I1JS35,I1N4I6,I1LPL0,K7K9D6,K7MGN5,I1LGI5,C6T857,I1K2X7,I1K2X6,I1K2X2,I1NDS3,I1K2W7,I1K2W8,I1MJD7,I1M956,I1KTW9,I1N3M2,K7LFC1,I1J866,K7LEW4,…	1.56675e-05
Molecular function	transcription regulator activity	GO:0140110	2	5.39946e-07	1.40402	206	2615	2874	51223	I1LEY4,I1N342,K7KLZ5,I1JHI8,K7LXP9,Q00M68,K7L6N5,Q0GPG3,Q8L5W2,Q0GPF9,I1M7Q4,I1NCK2,C9WA59,I1JY76,I1JPE3,I1LVK0,I1J6Q5,K7MRN3,I1JPI9,Q0GPI1,I1MHN1,C6SY34,I1KBC5,I1MHH9,K7KCS7,I1LVE9,I1KJP6,K7KD37,I1NC96,I1KB70,K7ML46,K7LHQ2,I1KAM9,I1NBE0,K7MKF2,K7LQ43,I1M761,I1MH70,B0LUS2,B0LUS3,I1MH62,I1K0D0,K7K3X3,K7KMK5,I1KZU8,I1MP48,I1N137,I1LLT6,I1N172,I1J5K2,I1N8Z6,C6TLQ2,K7LIT0,K7KFB6,I1JEU3,C6TCZ5,I1KQD5,…	2.15039e-05
Molecular function	acyltransferase activity	GO:0016746	4	6.09369e-07	1.64034	104	1130	2874	51223	Q00M84,Q00M88,I1N317,I1M7S7,I1M7R8,I1LNB1,I1NCJ2,C6T1L6,K7MS16,K7KCY3,K7LXA9,I1MZ15,I1J6T1,I1NC89,K7MRC4,K7M8Q2,I1K9R7,I1J6K8,C6TIL0,I1KS74,I1MPK1,I1JGA7,I1M738,C6T8C1,P30081,K7M1D7,I1N9A1,I1N0U6,I1LUB9,I1L341,I1J5D0,C6T357,I1MFF3,I1JER5,I1MNR6,I1LC39,K7KY26,I1MNM5,P26690,I1KY49,I1KY47,I1KY46,I1KY50,I1M3Y3,I1M3Y1,I1LS44,I1LRR9,Q6X0N0,I1KP57,Q6X0M9,I1KP46,I1JLD0,I1MUM7,K7N028,I1L924,K7MF68,I1N6C4,…	2.32576e-05
Molecular function	UDP-glucosyltransferase activity	GO:0035251	7	6.90913e-07	2.02115	55	485	2874	51223	I1JPT3,K7LFZ8,I1LML6,I1L3X9,I1MPE9,I1MPF3,I1MPF4,I1MPF0,I1MPF1,I1LDF0,I1KRK2,I1NBA2,I1K8W4,I1L2Z1,I1L2Z0,I1M6F4,I1MP01,I1L2Y7,K7K5F4,I1NAE6,I1KZ41,K7LR04,I1LCI8,I1KYQ0,I1KYQ4,I1KYP9,I1LSK3,I1JE14,I1JE17,A6BM07,I1JDD7,I1KFY7,K7K7J9,I1L932,I1KWD9,D4Q9Z5,I1N672,K7LCZ8,I1M2L8,I1KEV6,I1KN68,K7LN65,K7KK55,I1N4J2,I1K3Q9,I1KDP9,I1MJP8,C6THX3,I1MAV4,I1MAV6,I1JZD1,A1YZE0,K7MHQ9,P13708,I1KTE1,	2.5315e-05
Molecular function	DNA-binding transcription factor activity	GO:0003700	3	8.56123e-07	1.41208	193	2436	2874	51223	I1LEY4,I1N342,K7KLZ5,I1JHI8,K7LXP9,Q00M68,K7L6N5,Q0GPG3,Q8L5W2,Q0GPF9,I1M7Q4,I1NCK2,C9WA59,I1JY76,I1JPE3,I1LVK0,I1J6Q5,K7MRN3,I1JPI9,Q0GPI1,I1MHN1,C6SY34,I1KBC5,K7KCS7,I1LVE9,I1KJP6,K7KD37,I1NC96,I1KB70,K7LHQ2,I1KAM9,I1NBE0,K7MKF2,K7LQ43,I1M761,I1MH70,B0LUS2,B0LUS3,I1MH62,I1K0D0,K7K3X3,K7KMK5,I1KZU8,I1MP48,I1N137,I1LLT6,I1N172,I1J5K2,I1N8Z6,C6TLQ2,K7LIT0,K7KFB6,I1JEU3,I1KQD5,K7K4Y3,K7K4Y9,I1KHU6,…	3.01619e-05
Molecular function	carbohydrate binding	GO:0030246	3	2.19505e-06	1.76536	73	737	2874	51223	I1N308,I1JPU3,I1N2K7,I1KSL0,I1J6K4,C6SXT0,I1M7H2,I1KSB7,I1LMH1,C6T016,I1N1A7,I1KRS0,K7K4B2,I1LM84,I1KAG3,I1JFJ9,I1J5I2,K7LY57,I1KQW5,I1N8W5,I1NAG2,I1MX67,I1LTJ5,I1MNT6,I1J4I4,K7MVE5,K7LBA7,I1JED8,I1KPJ3,I1M4L7,K7LB95,I1JE51,I1MF29,I1MN91,I1MN42,I1KXN5,I1M3S1,I1LS36,I1K6A1,I1KGC4,K7K7G4,I1JCK7,C6FF75,I1MCY9,I1LIL5,I1LIL4,K7LBN6,K7KIP5,K7KZV2,K7MXN5,I1LHX5,K7N0T3,K7MWW3,K7LD59,I1JSP4,K7L356,D7F7K7,…	7.4469e-05
Molecular function	transferase activity	GO:0016740	3	3.4132e-06	1.15525	741	11432	2874	51223	I1JPV7,I1K273,I1N308,K7M0Y9,I1JPU3,C6TJL7,I1JPT3,I1K246,I1J7H8,C6TK31,I1MZC7,K7M9N8,Q00M84,Q00M88,I1MIB6,C6SY01,I1KSZ0,I1N2P4,I1N2P6,I1N317,I1LVT1,I1LND2,I1K1M4,I1LVS2,I1MYV4,I1M7S7,I1NCF7,I1N2D9,I1M7R8,I1LNB1,B2ZHZ5,I1LNA0,I1N2K7,I1LNH4,I1LEU5,I1L555,I1KBS0,I1KC25,I1NCJ2,I1MI91,I1K213,I1L4S3,K7KM53,K7M0W2,I1MI78,K7MRZ1,I1K203,I1L4R2,K7L681,I1JXV4,I1LEJ9,K7M0J7,K7M0J8,K7MRM6,C6T1L6,I1LVK6,K7MRL6,…	0.00011166
Molecular function	enzyme inhibitor activity	GO:0004857	4	4.08501e-06	1.94704	52	476	2874	51223	I1MI59,I1K206,I1LVB0,I1LVB1,C6SY46,Q43453,I1KAS1,K7LZ49,C6T0K6,C6SWY6,K7MJT1,C6SX36,K7KV70,C6SZM7,C6T3A2,C6T3N0,I1KYX1,I1KYW5,I1L1X0,I1MVY7,I1KQ89,C6TCC9,K7LS96,I1NI58,C6T2D3,K7LCD5,I1KFM8,K7M4T1,C6TFW4,I1JKS0,I1KW54,I1KW53,I1K4X9,C6T586,I1LHF3,I1KMV3,C6SVG7,I1LYB7,I1KMN8,I1K3Q1,I1J960,B1ACD3,B1ACD5,B1ACD1,B1ACD2,I1MS29,I1MRM4,I1MRM5,K7MZI8,I1J7T0,I1KTG6,K7LF21,	0.00012903
Molecular function	glycosyltransferase activity	GO:0016757	4	5.14468e-06	1.49722	125	1488	2874	51223	C6TJL7,I1JPT3,I1K246,C6SY01,I1LVS2,I1LEU5,K7MRZ1,K7L681,K7LFZ8,K7KLI3,P35694,I1M7C3,C6F116,I1NBQ6,I1LML6,K7L7Q3,I1L3X9,I1MPE9,I1N1A7,C6TIA4,I1MPF3,I1MPF4,I1MPF0,I1MPF1,I1KZV5,I1LDF0,I1KRK2,I1MY28,I1NBA2,I1K8W4,I1MGL4,I1L2Z1,I1L2Z0,I1M6F4,I1K008,I1MP01,I1L2Y7,I1KA61,I1L2P3,K7L079,K7K5F4,I1NAE6,I1KZ41,K7LR04,I1KZ34,I1LCI8,I1K7U4,I1N022,K7L847,I1KYQ0,I1KYQ4,I1KYP9,I1NA65,I1JUU0,I1JE51,I1LSK3,I1KGP7,…	0.000157084
Molecular function	dioxygenase activity	GO:0051213	4	1.35051e-05	1.89203	50	471	2874	51223	I1LWA1,I1MR21,K7LY34,I1K1R2,I1M7H7,I1MZ17,K7KD40,K7L7J7,I1M6Z4,Q43440,I1MQ10,K7L7C3,I1JFT4,K7MT65,I1L3C2,I1M5P4,I1KR03,I1MFL6,C6TMF5,I1JVI6,I1JEL8,P24095,I1M599,B3TDK7,B3TDK9,C6TBZ4,I1KH67,I1KH70,K7MDJ3,I1KGJ1,K7M4Z7,C6TG61,K7K747,I1NGD0,I1M2Q0,Q0EDG6,K7KBB9,Q53B69,I1N4Q4,I1M240,I1KVA1,I1KUQ6,I1KV25,I1MJ89,I1LX66,I1LFR2,I1JI95,I1MJ24,I1LX01,I1KL34,	0.000374868
Molecular function	chitin binding	GO:0008061	4	1.56491e-05	4.27749	12	50	2874	51223	C6T8G2,I1MPC4,C6T035,Q9SDY6,I1LDJ0,I1LT62,I1M587,I1M4Q6,I1MTX4,I1MT43,K7KB20,I1K380,	0.000421606
Molecular function	polysaccharide binding	GO:0030247	4	1.84515e-05	2.10015	37	314	2874	51223	I1JPU3,I1KSL0,C6SXT0,I1M7H2,I1KSB7,C6T016,I1KRS0,I1KAG3,I1J5I2,K7LY57,I1N8W5,I1NAG2,I1MNT6,K7MVE5,K7LBA7,I1JED8,K7LB95,I1MF29,K7K7G4,C6FF75,I1LIL5,I1LIL4,K7LBN6,K7KIP5,K7KZV2,K7N0T3,K7MWW3,I1JSP4,K7L356,I1K3W5,I1M1G0,Q03773,K7K9B7,I1LPC9,I1NDI3,I1JHW2,K7N2I0,	0.000482902
Molecular function	O-acetyltransferase activity	GO:0016413	7	2.04866e-05	2.70416	22	145	2874	51223	I1N317,I1M7S7,I1NCJ2,K7MS16,K7KCY3,I1MZ15,K7M1D7,I1N9A1,I1J5D0,I1MFF3,I1JLD0,K7K912,I1KET7,K7LD54,I1JJI6,K7K1G2,K7MPH2,I1MBC4,K7MGT6,K7LWJ0,I1LWZ5,I1JI98,	0.000521269
Molecular function	oxidoreductase activity, acting on the CH-OH group of donors, oxygen as acceptor	GO:0016899	5	2.64914e-05	5.34687	9	30	2874	51223	I1KHQ7,K7MMN7,K7MG96,K7MFS6,I1MKE1,I1MKD9,I1JS35,K7LFC1,I1J866,	0.000655842
Molecular function	beta-glucosidase activity	GO:0008422	7	3.48838e-05	3.0605	17	99	2874	51223	K7LPH8,K7LPI2,I1N8A3,I1LJS4,I1LJS0,I1LJR9,I1LSI2,K7MWG8,K7LT74,K7M4W9,I1LQF9,I1LQG6,I1LQG1,Q03773,I1MJK9,I1LWZ7,K7LWD1,	0.000840883
Molecular function	guiding stereospecific synthesis activity	GO:0042349	4	3.58822e-05	3.96064	12	54	2874	51223	K7K3H8,I1N9C1,I1N9C3,C6TAH7,I1JNP0,I1JNN8,I1JNN6,C6TDG4,I1JL52,I1JL51,I1J7J5,I1J7J2,	0.000842773
Molecular function	hexosyltransferase activity	GO:0016758	5	4.33266e-05	1.48765	103	1234	2874	51223	C6TJL7,I1JPT3,C6SY01,I1LVS2,I1LEU5,K7MRZ1,K7LFZ8,K7KLI3,P35694,I1M7C3,C6F116,I1LML6,K7L7Q3,I1L3X9,I1MPE9,I1N1A7,I1MPF3,I1MPF4,I1MPF0,I1MPF1,I1KZV5,I1LDF0,I1KRK2,I1NBA2,I1K8W4,I1L2Z1,I1L2Z0,I1M6F4,I1MP01,I1L2Y7,I1L2P3,K7L079,K7K5F4,I1NAE6,I1KZ41,K7LR04,I1KZ34,I1LCI8,K7L847,I1KYQ0,I1KYQ4,I1KYP9,I1NA65,I1JUU0,I1JE51,I1LSK3,I1KGP7,I1JE14,I1JE17,A6BM07,I1JDD7,I1KXN5,I1MDU9,K7KZ65,I1M482,I1KFY7,K7K7J9,…	0.000992178
Molecular function	oxidoreductase activity, acting on paired donors, with incorporation or reduction of molecular oxygen	GO:0016705	4	5.23081e-05	1.53829	87	1008	2874	51223	I1NCP6,I1ND10,I1KT86,K7LY34,I1MI36,I1KSN7,I1MHZ1,K7K4I8,I1KB49,K7KW15,I1KRL3,I1JP09,I1KS17,Q2LAL0,Q2LAK9,I1M6I2,I1MXP0,Q9FXK9,I1KIV1,I1N9N7,I1N0S0,K7KMF6,Q8W3Y5,O49858,I1K057,I1M5P4,I1K897,I1JNH7,K7KFD5,I1LCR6,I1N982,O81972,I1LKU2,I1K7V5,I1KQ20,I1NHQ0,Q42798,K7KFZ8,I1LJJ4,K7MDL4,K7MDN1,K7KI50,I1L136,I1N701,I1K5U9,K7LKI8,I1JCQ8,I1N6E7,I1LJ26,K7MNF3,K7MVY3,K7MVY7,I1MLZ1,K7LBV1,I1JTE7,I1JKT3,I1JTF0,…	0.00116864
Molecular function	xylan 1,4-beta-xylosidase activity	GO:0009044	7	6.29935e-05	7.63838	6	14	2874	51223	I1MGH2,I1KR53,K7LBP9,I1JBG9,I1KUF1,K7N397,	0.00137386
Molecular function	xylanase activity	GO:0097599	6	6.29935e-05	7.63838	6	14	2874	51223	I1MGH2,I1KR53,K7LBP9,I1JBG9,I1KUF1,K7N397,	0.00137386
Molecular function	O-acyltransferase activity	GO:0008374	6	8.97238e-05	2.09284	31	264	2874	51223	I1N317,I1M7S7,I1NCJ2,K7MS16,K7KCY3,I1MZ15,C6TIL0,C6T8C1,K7M1D7,I1N9A1,I1J5D0,I1MFF3,K7KY26,I1LS44,I1JLD0,K7K912,I1MLC9,I1KET7,I1L7N0,K7LD54,I1JJI6,K7K1G2,K7MPH2,I1MBC4,K7MGT6,K7LWJ0,I1L5Z1,K7LX15,I1LWZ5,I1JI98,K7MYQ9,	0.00186789
Molecular function	glucosidase activity	GO:0015926	6	0.000104045	2.71875	18	118	2874	51223	K7LPH8,K7LPI2,I1N8A3,I1LJS4,I1LJS0,I1LJR9,I1LSI2,K7MWG8,K7LT74,K7M4W9,I1LQF9,I1LQG6,I1LQG1,I1J9X6,Q03773,I1MJK9,I1LWZ7,K7LWD1,	0.00211788
Molecular function	carbon-oxygen lyase activity, acting on polysaccharides	GO:0016837	5	0.000205568	3.56458	11	55	2874	51223	I1KC87,I1LEZ6,I1LNE4,I1JXE5,I1K070,K7LZJ1,I1LAJ4,I1MUL0,I1NFF3,I1NEH7,K7MPC4,	0.00409349
Molecular function	pectate lyase activity	GO:0030570	6	0.000205568	3.56458	11	55	2874	51223	I1KC87,I1LEZ6,I1LNE4,I1JXE5,I1K070,K7LZJ1,I1LAJ4,I1MUL0,I1NFF3,I1NEH7,K7MPC4,	0.00409349
Molecular function	chitinase activity	GO:0004568	6	0.000237709	3.29038	12	65	2874	51223	C6T8G2,I1MPC4,Q9SDY6,I1LDJ0,K7LPD3,I1LT62,I1M587,I1M4Q6,K7LT36,I1MTX4,C6TNB0,I1MT43,	0.00453629
Molecular function	carboxylic acid transmembrane transporter activity	GO:0046943	5	0.000376024	1.93185	31	286	2874	51223	I1M7V6,I1KKB8,I1JXZ0,I1M7N7,K7L630,I1J6N5,I1KZY5,K7KWL2,K7LIG5,I1LCQ8,K7LIA9,I1K7F1,I1NHP2,I1N7F7,I1N7L1,I1MVD9,K7MFH3,K7MFH4,K7KQF8,I1N6Y3,K7K7E2,I1K5S6,I1LJ16,I1KWT9,I1LI79,K7LTR3,K7KAR3,I1J8F2,K7L4U1,I1JZ78,I1N2V5,	0.00702935
Molecular function	transferase activity, transferring alkyl or aryl (other than methyl) groups	GO:0016765	4	0.000450345	1.78229	38	380	2874	51223	I1N2P4,I1N2P6,I1KK68,I1KK59,I1KK57,I1KK55,I1JPH6,I1NC67,A5YT86,I1LE54,P46417,I1N9F8,I1NJA2,K7LZF2,I1MFU1,C6T3N6,C6T460,I1LCH6,A3RM04,K7LZY3,I1L9B4,I1L0R6,B9A1Q4,P32110,K7L1M0,K7L1L7,K7KBB0,I1NF36,I1MRW7,K7MRB1,I1KU83,Q9FQE6,Q9FQE8,Q9FQE5,Q9FQD4,I1MJ34,I1LFD6,I1J7Q5,	0.00825033
Molecular function	oxalate decarboxylase activity	GO:0046564	6	0.000455012	3.26753	11	60	2874	51223	C6T0Q1,C6T1Q5,C7S8C4,C7S8C9,C7S8D1,C7S8D0,C7S8D5,I1LAX5,I1NES8,I1MSB1,I1MK04,	0.00817237
Molecular function	cellulase activity	GO:0008810	6	0.000527271	3.21396	11	61	2874	51223	I1N8W5,I1K7K4,I1KQ87,I1KPJ3,I1K6A1,K7M4Y5,I1K5N5,I1JSJ6,Q03773,I1NDU7,I1JIK1,	0.00928808
Molecular function	amino acid transmembrane transporter activity	GO:0015171	6	0.000591174	1.98032	27	243	2874	51223	I1M7V6,I1KKB8,I1JXZ0,I1M7N7,K7L630,I1J6N5,I1KZY5,K7KWL2,K7LIG5,I1LCQ8,K7LIA9,I1K7F1,I1NHP2,I1N7F7,I1N7L1,K7MFH3,K7MFH4,K7KQF8,I1N6Y3,I1LJ16,I1LI79,K7LTR3,K7KAR3,I1J8F2,K7L4U1,I1JZ78,I1N2V5,	0.0100281
Molecular function	organic acid transmembrane transporter activity	GO:0005342	4	0.000601171	1.87928	31	294	2874	51223	I1M7V6,I1KKB8,I1JXZ0,I1M7N7,K7L630,I1J6N5,I1KZY5,K7KWL2,K7LIG5,I1LCQ8,K7LIA9,I1K7F1,I1NHP2,I1N7F7,I1N7L1,I1MVD9,K7MFH3,K7MFH4,K7KQF8,I1N6Y3,K7K7E2,I1K5S6,I1LJ16,I1KWT9,I1LI79,K7LTR3,K7KAR3,I1J8F2,K7L4U1,I1JZ78,I1N2V5,	0.0100122
Molecular function	RNA polymerase II-specific DNA-binding transcription factor binding	GO:0061629	6	0.000608862	3.16213	11	62	2874	51223	I1KJP6,I1MH70,I1MWA9,I1MNT7,I1NHG2,I1JD48,K7LKL8,K7MF59,K7K6X9,K7MHJ9,I1MSH4,	0.00995925
Molecular function	DNA-binding transcription factor binding	GO:0140297	5	0.000608862	3.16213	11	62	2874	51223	I1KJP6,I1MH70,I1MWA9,I1MNT7,I1NHG2,I1JD48,K7LKL8,K7MF59,K7K6X9,K7MHJ9,I1MSH4,	0.00995925
Molecular function	endopeptidase inhibitor activity	GO:0004866	6	0.000622679	2.24187	20	159	2874	51223	I1MI59,I1LVB0,I1LVB1,C6SY46,C6T3N0,I1KYX1,I1KYW5,C6TCC9,I1NI58,C6T2D3,K7M4T1,I1KW54,I1KW53,C6T586,C6SVG7,I1K3Q1,B1ACD3,B1ACD5,B1ACD1,B1ACD2,	0.00983404
Molecular function	peptidase inhibitor activity	GO:0030414	5	0.000622679	2.24187	20	159	2874	51223	I1MI59,I1LVB0,I1LVB1,C6SY46,C6T3N0,I1KYX1,I1KYW5,C6TCC9,I1NI58,C6T2D3,K7M4T1,I1KW54,I1KW53,C6T586,C6SVG7,I1K3Q1,B1ACD3,B1ACD5,B1ACD1,B1ACD2,	0.00983404
Molecular function	peptidase regulator activity	GO:0061134	4	0.000622679	2.24187	20	159	2874	51223	I1MI59,I1LVB0,I1LVB1,C6SY46,C6T3N0,I1KYX1,I1KYW5,C6TCC9,I1NI58,C6T2D3,K7M4T1,I1KW54,I1KW53,C6T586,C6SVG7,I1K3Q1,B1ACD3,B1ACD5,B1ACD1,B1ACD2,	0.00983404
Molecular function	endopeptidase regulator activity	GO:0061135	5	0.000622679	2.24187	20	159	2874	51223	I1MI59,I1LVB0,I1LVB1,C6SY46,C6T3N0,I1KYX1,I1KYW5,C6TCC9,I1NI58,C6T2D3,K7M4T1,I1KW54,I1KW53,C6T586,C6SVG7,I1K3Q1,B1ACD3,B1ACD5,B1ACD1,B1ACD2,	0.00983404
Molecular function	protein kinase activity	GO:0004672	6	0.000705877	1.19	308	4613	2874	51223	I1JPV7,I1K273,I1N308,K7M0Y9,I1JPU3,I1J7H8,I1MZC7,K7M9N8,I1MIB6,I1LND2,B2ZHZ5,I1N2K7,I1MI91,I1L4S3,K7KM53,I1MI78,I1K203,I1L4R2,I1JXV4,K7M0J7,K7M0J8,K7MRM6,I1LVK6,K7MRL6,K7MS02,I1JGX9,K7M0P1,K7N3D9,K7N3D5,I1LN37,I1LEA4,K7M924,K7KCN2,K7MIT5,I1JPA6,K7KD19,I1MQ94,I1MHG2,K7K333,I1KBA7,K7MKN6,I1M6X2,I1LMH1,I1JXB8,K7MTF4,K7LYT7,K7KW11,I1KAL4,K7N570,K7M1S0,K7M246,I1N9T8,I1KIZ4,I1L3S1,I1KRS0,I1M6V6,I1L439,…	0.0104288
Molecular function	pigment binding	GO:0031409	3	0.000715337	3.96064	8	36	2874	51223	Q43437,C6T8R7,C6TLM4,I1MNM3,C6TKW2,P09755,C6TNE6,C6T868,	0.0104008
Molecular function	protein homodimerization activity	GO:0042803	5	0.0007234	6.36532	5	14	2874	51223	I1JHE4,I1LLM2,I1LLM7,K7MQ84,I1MBC5,	0.0103537
Molecular function	UDP-glucose 6-dehydrogenase activity	GO:0003979	6	0.0007234	6.36532	5	14	2874	51223	I1J5Y9,K7KMG0,I1N6A6,I1N4I6,I1LWR5,	0.0103537
Molecular function	obsolete signal transducer activity	GO:0004871	0	0.000798578	2.10808	22	186	2874	51223	K7MJM9,I1JYH8,K7L601,C6T1A5,K7MZX4,K7LI13,I1KB18,I1LLZ3,I1KJ72,I1KJ71,I1KJ70,I1NAT8,K7LR66,Q8S8Z8,C6TFJ8,K7LT25,I1LHE0,K7M604,I1MBM0,I1JS44,I1J975,I1M9Q6,	0.0110833
Molecular function	tetrapyrrole binding	GO:0046906	4	0.000800355	1.3741	102	1323	2874	51223	I1NCP6,I1ND10,I1KT86,I1MI36,I1KSN7,I1MQ42,Q43437,K7K4I8,I1KB49,I1KRL3,I1JP09,I1KS17,Q2LAL0,Q2LAK9,I1M6I2,I1LLU9,I1MXP0,I1KIV1,I1N9N7,I1N0S0,C6T8R7,I1MP38,O64970,C6TJ91,K7KMF6,Q8W3Y5,I1LU76,O49858,I1K057,I1JNH7,K7KFD5,I1LCR6,C6TLM4,O81972,I1LKU2,K7MTR6,I1K7V5,I1MNM3,I1NHQ0,Q42798,K7KFZ8,C6TKW2,I1LJJ4,C6TL64,K7MDL4,K7MDN1,I1NH68,I1MDV9,I1L136,I1N701,K7LKI8,I1JCQ8,I1NH45,I1N6E7,I1LJ26,K7MNF3,K7MVY3,…	0.0109422
Molecular function	transcription cis-regulatory region binding	GO:0000976	8	0.00100172	1.72179	37	383	2874	51223	I1M7Q4,I1JPE3,I1LVE9,I1KJP6,K7KMP7,I1MXS7,I1MH70,I1MWA9,I1MNT7,I1NHS8,I1NHG2,I1JDR7,K7ME64,C6T2P1,K7LRG7,K0H6H6,I1LB48,I1JD48,K7LKL8,K7MF59,I1JTQ3,I1L8M4,K7K6X9,I1L8M3,C6TEG0,C6TMI9,I1LYW2,I1NEZ7,I1N534,K7MHJ9,I0AW24,K7K188,I1MSH4,Q4FH86,I1KTK8,K7L574,K7L548,	0.0132982
Molecular function	transcription regulatory region nucleic acid binding	GO:0001067	5	0.00100172	1.72179	37	383	2874	51223	I1M7Q4,I1JPE3,I1LVE9,I1KJP6,K7KMP7,I1MXS7,I1MH70,I1MWA9,I1MNT7,I1NHS8,I1NHG2,I1JDR7,K7ME64,C6T2P1,K7LRG7,K0H6H6,I1LB48,I1JD48,K7LKL8,K7MF59,I1JTQ3,I1L8M4,K7K6X9,I1L8M3,C6TEG0,C6TMI9,I1LYW2,I1NEZ7,I1N534,K7MHJ9,I0AW24,K7K188,I1MSH4,Q4FH86,I1KTK8,K7L574,K7L548,	0.0132982
Molecular function	beta-galactosidase activity	GO:0004565	7	0.00130807	2.74198	12	78	2874	51223	C6F122,K7K4B2,I1LTJ5,I1M4L7,I1MN91,K7MNX9,I1KGC4,I1JCK7,I1MCY9,I1KNX2,I1LHX5,I1KUU7,	0.0168759
Molecular function	heme binding	GO:0020037	5	0.00134047	1.37099	94	1222	2874	51223	I1NCP6,I1ND10,I1KT86,I1MI36,I1KSN7,I1MQ42,K7K4I8,I1KB49,I1KRL3,I1JP09,I1KS17,Q2LAL0,Q2LAK9,I1M6I2,I1LLU9,I1MXP0,I1KIV1,I1N9N7,I1N0S0,I1MP38,O64970,C6TJ91,K7KMF6,Q8W3Y5,I1LU76,O49858,I1K057,I1JNH7,K7KFD5,I1LCR6,O81972,I1LKU2,K7MTR6,I1K7V5,I1NHQ0,Q42798,K7KFZ8,I1LJJ4,C6TL64,K7MDL4,K7MDN1,I1NH68,I1MDV9,I1L136,I1N701,K7LKI8,I1JCQ8,I1NH45,I1N6E7,I1LJ26,K7MNF3,K7MVY3,K7MVY7,I1MLZ1,Q9ZNZ5,K7LBV1,I1JTE7,…	0.0170538
Molecular function	D-arabinono-1,4-lactone oxidase activity	GO:0003885	6	0.00143634	5.56965	5	16	2874	51223	I1KHQ7,K7MMN7,I1MKE1,I1MKD9,I1JS35,	0.0180231
Molecular function	protein dimerization activity	GO:0046983	4	0.00143634	5.56965	5	16	2874	51223	I1JHE4,I1LLM2,I1LLM7,K7MQ84,I1MBC5,	0.0180231
Molecular function	sequence-specific double-stranded DNA binding	GO:1990837	7	0.00180612	1.66527	37	396	2874	51223	I1M7Q4,I1JPE3,I1LVE9,I1KJP6,K7KMP7,I1MXS7,I1MH70,I1MWA9,I1MNT7,I1NHS8,I1NHG2,I1JDR7,K7ME64,C6T2P1,K7LRG7,K0H6H6,I1LB48,I1JD48,K7LKL8,K7MF59,I1JTQ3,I1L8M4,K7K6X9,I1L8M3,C6TEG0,C6TMI9,I1LYW2,I1NEZ7,I1N534,K7MHJ9,I0AW24,K7K188,I1MSH4,Q4FH86,I1KTK8,K7L574,K7L548,	0.0220588
Molecular function	cyclin-dependent protein serine/threonine kinase inhibitor activity	GO:0004861	8	0.00194135	5.24203	5	17	2874	51223	I1K206,C6SZM7,I1MVY7,I1LHF3,I1J960,	0.0233984
Molecular function	protein serine/threonine kinase inhibitor activity	GO:0030291	7	0.00194135	5.24203	5	17	2874	51223	I1K206,C6SZM7,I1MVY7,I1LHF3,I1J960,	0.0233984
Molecular function	alcohol binding	GO:0043178	4	0.00194294	3.14522	9	51	2874	51223	Q43453,C6SWY6,C6T3A2,K7KGB3,C6TFW4,I1KMV3,I1MRM4,I1MRM5,K7LF21,	0.0228171
Molecular function	transmitter-gated ion channel activity	GO:0022824	10	0.00286344	2.78483	10	64	2874	51223	I1L4P7,K7M0A1,K7LWX1,K7M1F5,K7M1F3,K7MK91,K7M2W3,I1KMD9,K7KBT8,K7LEX1,	0.0332014
Molecular function	ligand-gated channel activity	GO:0022834	7	0.00286344	2.78483	10	64	2874	51223	I1L4P7,K7M0A1,K7LWX1,K7M1F5,K7M1F3,K7MK91,K7M2W3,I1KMD9,K7KBT8,K7LEX1,	0.0332014
Molecular function	transmitter-gated channel activity	GO:0022835	8	0.00286344	2.78483	10	64	2874	51223	I1L4P7,K7M0A1,K7LWX1,K7M1F5,K7M1F3,K7MK91,K7M2W3,I1KMD9,K7KBT8,K7LEX1,	0.0332014
Molecular function	ionotropic glutamate receptor activity	GO:0004970	11	0.00286344	2.78483	10	64	2874	51223	I1L4P7,K7M0A1,K7LWX1,K7M1F5,K7M1F3,K7MK91,K7M2W3,I1KMD9,K7KBT8,K7LEX1,	0.0332014
Molecular function	ligand-gated ion channel activity	GO:0015276	8	0.00286344	2.78483	10	64	2874	51223	I1L4P7,K7M0A1,K7LWX1,K7M1F5,K7M1F3,K7MK91,K7M2W3,I1KMD9,K7KBT8,K7LEX1,	0.0332014
Molecular function	extracellular ligand-gated ion channel activity	GO:0005230	9	0.00286344	2.78483	10	64	2874	51223	I1L4P7,K7M0A1,K7LWX1,K7M1F5,K7M1F3,K7MK91,K7M2W3,I1KMD9,K7KBT8,K7LEX1,	0.0332014
Molecular function	neurotransmitter receptor activity	GO:0030594	4	0.00286344	2.78483	10	64	2874	51223	I1L4P7,K7M0A1,K7LWX1,K7M1F5,K7M1F3,K7MK91,K7M2W3,I1KMD9,K7KBT8,K7LEX1,	0.0332014
Molecular function	glutamate receptor activity	GO:0008066	5	0.00286344	2.78483	10	64	2874	51223	I1L4P7,K7M0A1,K7LWX1,K7M1F5,K7M1F3,K7MK91,K7M2W3,I1KMD9,K7KBT8,K7LEX1,	0.0332014
Molecular function	abscisic acid binding	GO:0010427	7	0.00325495	3.16851	8	45	2874	51223	Q43453,C6SWY6,C6T3A2,C6TFW4,I1KMV3,I1MRM4,I1MRM5,K7LF21,	0.0338811
Molecular function	monocarboxylic acid binding	GO:0033293	6	0.00325495	3.16851	8	45	2874	51223	Q43453,C6SWY6,C6T3A2,C6TFW4,I1KMV3,I1MRM4,I1MRM5,K7LF21,	0.0338811
Molecular function	isoprenoid binding	GO:0019840	4	0.00325495	3.16851	8	45	2874	51223	Q43453,C6SWY6,C6T3A2,C6TFW4,I1KMV3,I1MRM4,I1MRM5,K7LF21,	0.0338811
Molecular function	protein kinase inhibitor activity	GO:0004860	6	0.00332134	4.69024	5	19	2874	51223	I1K206,C6SZM7,I1MVY7,I1LHF3,I1J960,	0.0334324
Molecular function	kinase inhibitor activity	GO:0019210	5	0.00332134	4.69024	5	19	2874	51223	I1K206,C6SZM7,I1MVY7,I1LHF3,I1J960,	0.0334324
Molecular function	asparagine synthase (glutamine-hydrolyzing) activity	GO:0004066	6	0.00332134	4.69024	5	19	2874	51223	I1JHE4,I1LLM2,I1LLM7,K7MQ84,I1MBC5,	0.0334324
Molecular function	cellulose synthase activity	GO:0016759	7	0.00343873	2.26837	14	110	2874	51223	I1LDF0,I1KRK2,I1NBA2,I1K8W4,I1M6F4,K7K5F4,I1JDD7,I1KFY7,K7LCZ8,K7KK55,I1MJP8,I1JZD1,K7MHQ9,I1KTE1,	0.0328112
Molecular function	cellulose synthase (UDP-forming) activity	GO:0016760	8	0.00343873	2.26837	14	110	2874	51223	I1LDF0,I1KRK2,I1NBA2,I1K8W4,I1M6F4,K7K5F4,I1JDD7,I1KFY7,K7LCZ8,K7KK55,I1MJP8,I1JZD1,K7MHQ9,I1KTE1,	0.0328112
Molecular function	N,N-dimethylaniline monooxygenase activity	GO:0004499	6	0.00374962	3.09963	8	46	2874	51223	I1MHZ1,K7KW15,I1KQ20,I1K5U9,K7LCS5,I1LY93,I1JZL5,I1MS48,	0.0350475
Molecular function	hormone binding	GO:0042562	3	0.00374962	3.09963	8	46	2874	51223	Q43453,C6SWY6,C6T3A2,C6TFW4,I1KMV3,I1MRM4,I1MRM5,K7LF21,	0.0350475
Molecular function	transcription corepressor activity	GO:0003714	4	0.00376412	2.86439	9	56	2874	51223	I1MHH9,C6TCZ5,I1MF23,C6TNM1,K7KHK3,I1J9Q4,I1LGV3,I1MS89,I1MS21,	0.0344794
Molecular function	monosaccharide transmembrane transporter activity	GO:0015145	6	0.00392608	2.31698	13	100	2874	51223	I1N9D7,I1KQQ8,K7KYJ4,I1JCR3,K7N004,I1JSR9,I1JSQ4,K7LLA4,I1LQ52,I1JRG9,I1M1A1,I1LFT2,I1M8B6,	0.0356069
Molecular function	hexose transmembrane transporter activity	GO:0015149	7	0.00392608	2.31698	13	100	2874	51223	I1N9D7,I1KQQ8,K7KYJ4,I1JCR3,K7N004,I1JSR9,I1JSQ4,K7LLA4,I1LQ52,I1JRG9,I1M1A1,I1LFT2,I1M8B6,	0.0356069
Molecular function	glucose transmembrane transporter activity	GO:0005355	8	0.00392608	2.31698	13	100	2874	51223	I1N9D7,I1KQQ8,K7KYJ4,I1JCR3,K7N004,I1JSR9,I1JSQ4,K7LLA4,I1LQ52,I1JRG9,I1M1A1,I1LFT2,I1M8B6,	0.0356069
Molecular function	alpha-L-arabinofuranosidase activity	GO:0046556	6	0.00404533	3.3719	7	37	2874	51223	I1MGH2,I1KR53,I1N8L7,K7LBP9,I1JBG9,I1KUF1,K7N397,	0.03563
Molecular function	S-adenosylmethionine-dependent methyltransferase activity	GO:0008757	6	0.00406956	1.56552	39	444	2874	51223	I1KSZ0,I1MYV4,I1L555,I1JXQ3,K7KVG4,K7N541,I1MY18,G9I8U0,C3VD33,I1KZI1,I1JW29,I1N087,I1L2A8,I1K849,I1KYM5,I1NID6,C6TDI4,I1JN67,K7L0V0,I1LC13,K7ME58,K7LRU2,K7M467,I1MMN2,I1LJC4,I1LS00,I1K5L1,I1KNV8,C6TEX3,I1LYL2,I1MC57,I1LQ27,I1JB59,I1L776,I1KE05,K7LDX5,I1LNX7,I1JI17,K7M862,	0.0355021
Molecular function	transcription factor binding	GO:0008134	4	0.00445125	2.37639	12	90	2874	51223	I1KJP6,K7MT81,I1MH70,I1MWA9,I1MNT7,I1NHG2,I1JD48,K7LKL8,K7MF59,K7K6X9,K7MHJ9,I1MSH4,	0.0384655
Molecular function	oxidoreductase activity, acting on the CH-NH group of donors	GO:0016645	4	0.00453622	2.48167	11	79	2874	51223	K7LXR0,I1MX77,I1LL79,K7KEQ2,K7MWG9,I1N6L0,K7KI99,I1LQ11,I1N4V3,I1JZR6,I1M956,	0.0388335
Molecular function	molecular function regulator activity	GO:0098772	2	0.00515537	1.35432	75	987	2874	51223	K7K3H8,I1MI59,I1K206,I1LVB0,I1LVB1,C6SY46,Q43453,I1KAS1,I1KS92,K7LZ49,I1KS37,C6T0K6,C6SWY6,K7MJT1,I1N9C1,I1N9C3,C6SX36,K7L6S8,C6TAH7,K7KV70,I1JNP0,C6SZM7,C6T3A2,C6TCW7,K7LA83,I1JNN8,I1JNN6,C6T3N0,I1KYX1,I1KYW5,I1L1X0,C6TDG4,I1MVY7,I1KQ89,C6TCC9,K7LS96,I1NI58,I1MMW2,C6T2D3,I1JLY9,K7LCD5,I1K5T7,I1KFM8,I1LIP4,K7M4T1,C6TFW4,I1JL52,I1JL51,I1JKS0,I1KW54,I1KW53,I1K4X9,C6T586,I1LHF3,I1KMV3,C6SVG7,I1LYB7,…	0.0433241
Molecular function	mannan endo-1,4-beta-mannosidase activity	GO:0016985	8	0.00529347	4.24355	5	21	2874	51223	I1NBK5,Q0PKY2,I1J8S1,K7KBV9,I1N3A5,	0.0440801
Molecular function	enzyme regulator activity	GO:0030234	3	0.00549488	1.3567	73	959	2874	51223	K7K3H8,I1MI59,I1K206,I1LVB0,I1LVB1,C6SY46,Q43453,I1KAS1,I1KS92,K7LZ49,I1KS37,C6T0K6,C6SWY6,K7MJT1,I1N9C1,I1N9C3,C6SX36,K7L6S8,C6TAH7,K7KV70,I1JNP0,C6SZM7,C6T3A2,I1JNN8,I1JNN6,C6T3N0,I1KYX1,I1KYW5,I1L1X0,C6TDG4,I1MVY7,I1KQ89,C6TCC9,K7LS96,I1NI58,I1MMW2,C6T2D3,I1JLY9,K7LCD5,I1K5T7,I1KFM8,I1LIP4,K7M4T1,C6TFW4,I1JL52,I1JL51,I1JKS0,I1KW54,I1KW53,I1K4X9,C6T586,I1LHF3,I1KMV3,C6SVG7,I1LYB7,I1KMN8,I1K3Q1,…	0.0453451
Molecular function	ATPase-coupled transmembrane transporter activity	GO:0042626	6	0.00562232	1.47219	47	569	2874	51223	I1L4Y7,I1N1Z2,I1K1C0,K7LHN8,K7L7K5,I1JP87,I1KRY8,I1MPC0,I1MY42,I1N9W1,I1M6I4,I1MGL7,I1JNY1,K7KFK1,K7LAA5,I1M5P5,I1NAB2,I1KR15,I1LTE6,I1MWN5,I1KYX6,I1K861,K7LZ78,K7KVX1,I1M4Y9,K7LJ97,I1L0Z7,I1MDC4,I1N6I6,K7MW11,I1LIK4,K7KZS6,I1N641,I1LIF7,I1MCJ7,I1MCJ9,K7KR70,I1JBB1,I1MC27,I1JJH8,I1MSP4,I1K3J4,K7L467,I1MRX0,I1MRW9,I1MRZ0,I1LWI1,	0.0459825
Molecular function	protein-disulfide reductase activity	GO:0015035	6	0.0057635	1.68848	27	285	2874	51223	I1M7R4,K7M0A8,I1L462,C6SX02,C6T8M7,I1KJ50,I1JFG5,I1MX98,I1JWF4,I1K8D4,I1N8T8,I1JN70,I1KXP4,I1KWJ3,I1ML39,C6T4P5,C6T7H9,I1KN23,I1KN22,I1MBE5,I1M1D2,I1J8Q1,K7KKM8,I1MRF6,I1M938,I1JQI1,I1JQI4,	0.0467201
Molecular function	disulfide oxidoreductase activity	GO:0015036	5	0.0057635	1.68848	27	285	2874	51223	I1M7R4,K7M0A8,I1L462,C6SX02,C6T8M7,I1KJ50,I1JFG5,I1MX98,I1JWF4,I1K8D4,I1N8T8,I1JN70,I1KXP4,I1KWJ3,I1ML39,C6T4P5,C6T7H9,I1KN23,I1KN22,I1MBE5,I1M1D2,I1J8Q1,K7KKM8,I1MRF6,I1M938,I1JQI1,I1JQI4,	0.0467201
Molecular function	symporter activity	GO:0015293	6	0.00599056	2.13265	14	117	2874	51223	I1N9D7,I1KQQ8,I1JVV4,K7KYJ4,I1JCR3,K7N004,I1JSR9,I1JSQ4,K7LLA4,I1LQ52,I1JRG9,I1M1A1,I1LFT2,I1M8B6,	0.0477161
Molecular function	galactosidase activity	GO:0015925	6	0.00645465	2.11458	14	118	2874	51223	I1KSW9,C6F122,K7K4B2,I1LTJ5,I1M4L7,I1MN91,K7MNX9,I1KGC4,I1JCK7,I1MCY9,I1KNX2,I1LHX5,I1KUU7,I1L6Y9,	0.0509695
Molecular function	gated channel activity	GO:0022836	6	0.0064615	1.78229	22	220	2874	51223	I1MQM2,I1L4P7,I1NCK8,K7MIS3,K7M0A1,K7LWX1,I1MPD1,K7M1F5,K7M1F3,K7MK91,K7M2W3,K7M4C5,I1J462,I1MF38,I1N7R1,I1MUD0,K7KRD9,I1LR46,I1JRZ5,I1KMD9,K7KBT8,K7LEX1,	0.0505874
Molecular function	iron ion binding	GO:0005506	7	0.00648093	1.3226	82	1105	2874	51223	I1NCP6,I1ND10,I1KT86,K7LY34,I1MI36,I1KSN7,I1MZ17,K7K4I8,I1KB49,K7N4V6,C6TIA6,I1KRL3,I1JP09,I1KS17,Q2LAL0,Q2LAK9,I1M6I2,I1MXP0,I1KIV1,I1N9N7,I1N0S0,K7KMF6,Q948P6,Q8W3Y5,O49858,I1K057,I1JNH7,K7KFD5,I1LCR6,O81972,I1LKU2,I1K7V5,I1NHQ0,K7KP84,Q42798,K7KFZ8,I1KGG7,I1LJJ4,K7MDL4,K7MDN1,I1L136,I1N701,K7LKI8,I1JCQ8,I1N6E7,I1LJ26,C6TG61,K7MNF3,K7MVY3,K7MVY7,I1MLZ1,I1K615,K7LBV1,I1JTE7,I1JKT3,I1JTF0,I1M382,…	0.0503096
Molecular function	catechol oxidase activity	GO:0004097	6	0.00679654	3.44959	6	31	2874	51223	K7MU36,I1MEE6,I1M285,I1KEH4,K7KJM5,I1KLG6,	0.0523163
Molecular function	DNA-binding transcription activator activity	GO:0001216	4	0.00806146	1.95319	16	146	2874	51223	I1LVE9,I1KJP6,I1MH70,I1MWA9,I1MNT7,K7LRY7,I1NHG2,K7ME64,I1JD48,K7LKL8,K7MF59,K7K6X9,K7MHJ9,I1MSH4,I1KTK8,K7L574,	0.0610273
Molecular function	DNA-binding transcription activator activity, RNA polymerase II-specific	GO:0001228	5	0.00806146	1.95319	16	146	2874	51223	I1LVE9,I1KJP6,I1MH70,I1MWA9,I1MNT7,K7LRY7,I1NHG2,K7ME64,I1JD48,K7LKL8,K7MF59,K7K6X9,K7MHJ9,I1MSH4,I1KTK8,K7L574,	0.0610273
Molecular function	calcium ion binding	GO:0005509	6	0.00874348	1.36102	63	825	2874	51223	C6TJF6,C6TAX4,C6TAV2,I1M7K6,I1JXS7,K7MIY3,K7LG70,I1NBY2,K7N5A2,I1JXJ0,K7L7M8,K7M288,I1N9L0,K7N516,I1MXP2,I1KAG3,I1K8V3,K7M1Q3,I1LLG5,I1LLG4,C6TM17,C6T3C6,I1K7U5,I1MNI9,C6SYS7,I1JE57,C6T231,C6T303,I1KXQ4,C6T2L2,C6T335,I1K6D2,C6T2C2,I1MEA0,I1KP09,I1LRV1,I1JCT4,K7KHF8,K7MES4,C6TFT8,I1MLK5,I1MCY6,I1M329,K7L3D8,K7KRD7,I1KWD9,D6QX28,I1MTN9,I1M2E4,I1LHF1,Q39817,K7KQN8,I1KE75,I1JB53,K7K119,I1N4E7,I1LXK7,…	0.065114
Molecular function	identical protein binding	GO:0042802	4	0.0094549	2.9014	7	43	2874	51223	I1JHE4,I1LVT1,I1LLM2,I1LLM7,O82560,K7MQ84,I1MBC5,	0.0671371
Molecular function	rRNA methyltransferase activity	GO:0008649	7	0.0107116	2.83546	7	44	2874	51223	I1MYV4,I1JXQ3,K7KVG4,K7LRU2,I1LJC4,I1LYL2,I1LQ27,	0.0748993
Molecular function	catalytic activity, acting on a rRNA	GO:0140102	5	0.0107116	2.83546	7	44	2874	51223	I1MYV4,I1JXQ3,K7KVG4,K7LRU2,I1LJC4,I1LYL2,I1LQ27,	0.0748993
Molecular function	NAD+ ADP-ribosyltransferase activity	GO:0003950	6	0.0107116	2.83546	7	44	2874	51223	K7L681,I1MY28,I1K008,I1KA61,I1N022,I1MUY4,I1M3H0,	0.0748993
Molecular function	solute:proton symporter activity	GO:0015295	8	0.0108681	2.05042	13	113	2874	51223	I1N9D7,I1KQQ8,K7KYJ4,I1JCR3,K7N004,I1JSR9,I1JSQ4,K7LLA4,I1LQ52,I1JRG9,I1M1A1,I1LFT2,I1M8B6,	0.0742923
Molecular function	carbohydrate:proton symporter activity	GO:0005351	9	0.0108681	2.05042	13	113	2874	51223	I1N9D7,I1KQQ8,K7KYJ4,I1JCR3,K7N004,I1JSR9,I1JSQ4,K7LLA4,I1LQ52,I1JRG9,I1M1A1,I1LFT2,I1M8B6,	0.0742923
Molecular function	carbohydrate:cation symporter activity	GO:0005402	8	0.0108681	2.05042	13	113	2874	51223	I1N9D7,I1KQQ8,K7KYJ4,I1JCR3,K7N004,I1JSR9,I1JSQ4,K7LLA4,I1LQ52,I1JRG9,I1M1A1,I1LFT2,I1M8B6,	0.0742923
Molecular function	pectinesterase inhibitor activity	GO:0046910	5	0.0108681	2.05042	13	113	2874	51223	I1KAS1,K7LZ49,K7KV70,I1L1X0,K7LCD5,I1KFM8,I1JKS0,I1K4X9,I1LYB7,I1MS29,K7MZI8,I1J7T0,I1KTG6,	0.0742923
Molecular function	carbohydrate transmembrane transporter activity	GO:0015144	4	0.0109269	1.65794	24	258	2874	51223	K7KTW9,I1N9D7,I1KQQ8,K7KW32,C6TKR9,C6TKW0,K7KYJ4,I1JCR3,K7N004,C6TEZ8,K7KHE6,I1JSR9,I1JSQ4,C6TF06,K7LLA4,I1M1P0,I1LQ52,I1KV43,I1JRG9,I1M1A1,I1L5X7,I1LFT2,I1MAI3,I1M8B6,	0.0725292
Molecular function	inorganic anion exchanger activity	GO:0005452	7	0.0114742	3.56458	5	25	2874	51223	I1M5Q7,K7KVS5,I1L0M1,K7KIL3,I1MTG6,	0.0756144
Molecular function	phosphotransferase activity, alcohol group as acceptor	GO:0016773	5	0.0116401	1.12624	326	5159	2874	51223	I1JPV7,I1K273,I1N308,K7M0Y9,I1JPU3,I1J7H8,I1MZC7,K7M9N8,I1MIB6,I1LND2,I1K1M4,B2ZHZ5,I1N2K7,I1KBS0,I1MI91,I1L4S3,K7KM53,I1MI78,I1K203,I1L4R2,I1JXV4,K7M0J7,K7M0J8,K7MRM6,I1LVK6,K7MRL6,K7MS02,I1JGX9,K7M0P1,K7N3D9,K7N3D5,I1LN37,I1LEA4,K7M924,K7KCN2,K7MIT5,I1JPA6,K7KLC0,K7KD19,I1MQ94,I1MHG2,K7K333,I1KBA7,K7MRJ8,K7MKN6,I1M6X2,I1LMH1,I1JXB8,K7MTF4,K7LYT7,K7KW11,I1KAL4,K7N570,K7M1S0,K7M246,I1N9T8,I1KIZ4,…	0.0756196
Molecular function	sugar transmembrane transporter activity	GO:0051119	5	0.0116424	1.87609	16	152	2874	51223	I1N9D7,I1KQQ8,K7KW32,C6TKW0,K7KYJ4,I1JCR3,K7N004,I1JSR9,I1JSQ4,K7LLA4,I1LQ52,I1JRG9,I1M1A1,I1LFT2,I1MAI3,I1M8B6,	0.0751015
Molecular function	solute:cation symporter activity	GO:0015294	7	0.0133595	1.99739	13	116	2874	51223	I1N9D7,I1KQQ8,K7KYJ4,I1JCR3,K7N004,I1JSR9,I1JSQ4,K7LLA4,I1LQ52,I1JRG9,I1M1A1,I1LFT2,I1M8B6,	0.0855757
Molecular function	transporter activity	GO:0005215	2	0.0143911	1.14631	239	3716	2874	51223	I1L4Y7,I1KKI2,I1N306,I1MQM2,I1NCT8,I1MQR4,C6TJF4,I1L4P7,I1LEP3,I1LEP8,K7MJG5,I1NCK8,I1L4S1,I1M7V6,I1KKB8,K7KTW9,I1LMX4,I1JPC8,I1N1Z2,K7LFZ2,I1K1C0,I1J714,I1JXZ0,I1M7N7,K7MS37,K7MIS3,K7M0A1,C6TK44,I1M7G5,K7L630,I1J6N5,K7LWX1,I1J6K7,C6T8H7,K7LHN8,K7L7K5,I1JP87,I1KRY8,I1MPD1,I1KAK1,I1MPC0,I1MY42,I1JP00,K7M288,I1N9W1,I1KJ54,I1M6I4,I1N195,I1KZY5,I1MGL7,I1N9D7,I1JNY1,K7LGQ8,K7M1F5,K7M1F3,I1J5M6,K7MK91,…	0.0915435
Molecular function	protein phosphatase inhibitor activity	GO:0004864	6	0.0152496	2.45833	8	58	2874	51223	Q43453,C6SWY6,C6T3A2,C6TFW4,I1KMV3,I1MRM4,I1MRM5,K7LF21,	0.0963356
Molecular function	oxidoreductase activity, acting on the CH-OH group of donors, NAD or NADP as acceptor	GO:0016616	5	0.0156955	1.519	30	352	2874	51223	K7MB43,I1LNB1,C6T9Z5,I1L4J2,I1NC40,I1J5Y9,K7K429,K7KMG0,I1M611,I1LJN4,I1K6B9,I1K5Y5,I1N6I4,K7KXV3,I1N6A6,I1N5S0,I1LA39,I1NFX7,I1J9W9,I1N5I5,I1N4I6,K7K9D6,K7MGN5,C6T857,I1NDS3,I1MJD7,I1KTW9,I1N3M2,K7LEW4,I1LWR5,	0.0984733
Molecular function	electron transfer activity	GO:0009055	4	0.0171102	1.40107	43	547	2874	51223	I1M7R4,K7M0A8,I1L462,C6SX02,K7M2B3,I1M769,I1KJ50,C6SWY3,I1JFG5,C6TJ91,I1MX98,I1JWF4,I1K8D4,C6SZQ8,I1MX56,I1N8T8,I1LCC3,I1JN70,K7MTK3,K7KY22,C6SYZ1,I1NGC5,I1K4K8,C6T4P5,I1KEH3,I1KEH1,C6T7H9,I1KN23,I1KN22,I1JAU4,I1JIV1,I1MBE5,I1M1D2,C6SVS0,I1LXI9,I1KDE7,I1KDD0,I1N3H5,I1MRF6,I1M938,I1LWP0,I1JQI1,I1JQI4,	0.105898
Molecular function	beta-mannosidase activity	GO:0004567	7	0.018476	3.18266	5	28	2874	51223	I1NBK5,Q0PKY2,I1J8S1,K7KBV9,I1N3A5,	0.11208
Molecular function	transmembrane transporter activity	GO:0022857	3	0.0198048	1.15464	195	3010	2874	51223	I1L4Y7,I1KKI2,I1N306,I1MQM2,I1NCT8,I1MQR4,I1L4P7,I1LEP3,I1LEP8,I1NCK8,I1M7V6,I1KKB8,K7KTW9,I1JPC8,I1N1Z2,K7LFZ2,I1K1C0,I1JXZ0,I1M7N7,K7MS37,K7MIS3,K7M0A1,K7L630,I1J6N5,K7LWX1,C6T8H7,K7LHN8,K7L7K5,I1JP87,I1KRY8,I1MPD1,I1KAK1,I1MPC0,I1MY42,I1JP00,K7M288,I1N9W1,I1KJ54,I1M6I4,I1KZY5,I1MGL7,I1N9D7,I1JNY1,K7M1F5,K7M1F3,I1J5M6,K7MK91,K7KFK1,K7KWL2,K7LAA5,I1M5P5,I1N0B5,I1NAB2,I1KQK9,K7M2W3,K7LIG5,I1KQQ8,…	0.11935
Molecular function	phosphatase inhibitor activity	GO:0019212	5	0.0202317	2.33743	8	61	2874	51223	Q43453,C6SWY6,C6T3A2,C6TFW4,I1KMV3,I1MRM4,I1MRM5,K7LF21,	0.121126
Molecular function	O-methyltransferase activity	GO:0008171	6	0.021335	1.74949	16	163	2874	51223	G9I8U0,I1L2A8,I1NID6,C6TDI4,I1J4D5,I1LC13,K7M467,C6T2E2,I1LJC4,I1LS00,C6TEX3,I1LQ27,I1L776,I1J983,I1KM16,K7M862,	0.126902
Molecular function	lipase activity	GO:0016298	5	0.0234956	1.85358	13	125	2874	51223	I1J6J7,K7L7M8,I1KJJ2,I1MY48,I1MY46,I1K8V3,I1N8V2,I1JN82,I1MCY6,K7LUH7,I1MC22,K7K119,I1M8K4,	0.138852
Molecular function	serine-type endopeptidase activity	GO:0004252	6	0.0238193	1.45781	31	379	2874	51223	I1MHR3,K7LWT5,I1M7G8,I1N1Q9,K7MK51,I1KIJ4,K7MD65,I1K850,I1KHH8,I1L1Q6,I1L210,K7KHQ3,K7KQC7,I1LB48,K7KH84,I1K4C3,I1NEZ7,I1JSE5,I1LPR5,I1MKD2,I1K3S7,K7KAP0,I1MSA1,I1N3W4,K7L411,I1N462,I1N459,I1M0I4,K7L4M1,K7KSL4,I1K2B5,	0.139862
Molecular function	trehalose-phosphatase activity	GO:0004805	8	0.0244341	2.97048	5	30	2874	51223	I1MYT2,I1KT40,K7M7K7,I1L5Q2,I1LNS7,	0.142558
Molecular function	xyloglucan:xyloglucosyl transferase activity	GO:0016762	7	0.0245956	1.96052	11	100	2874	51223	C6TJL7,C6SY01,K7MRZ1,P35694,I1NGA4,C6TMP1,I1MSS9,C6THE7,I1LH32,I1K3C9,C6TH50,	0.142592
Molecular function	oxidoreductase activity, acting on single donors with incorporation of molecular oxygen	GO:0016701	4	0.0250313	1.55275	23	264	2874	51223	I1LWA1,K7L7J7,I1M6Z4,Q43440,K7L7D2,K7L7C3,I1JFT4,I1JVI6,P24095,I1M599,B3TDK7,B3TDK9,I1KH67,I1KH70,I1KGG7,I1K615,I1NGD0,C6TN32,K7KBB9,I1M240,I1KUQ6,I1KV01,I1MJ24,	0.144205
Molecular function	protein transmembrane transporter activity	GO:0008320	5	0.0258311	2.60823	6	41	2874	51223	I1KQE2,I1LTE6,I1NIP2,I1M4Y9,I1LBK4,I1MDC4,	0.147883
Molecular function	macromolecule transmembrane transporter activity	GO:0022884	4	0.0258311	2.60823	6	41	2874	51223	I1KQE2,I1LTE6,I1NIP2,I1M4Y9,I1LBK4,I1MDC4,	0.147883
Molecular function	protein transporter activity	GO:0140318	3	0.0258311	2.60823	6	41	2874	51223	I1KQE2,I1LTE6,I1NIP2,I1M4Y9,I1LBK4,I1MDC4,	0.147883
Molecular function	2-oxoglutarate-dependent dioxygenase activity	GO:0016706	5	0.0279249	2.35397	7	53	2874	51223	K7LY34,I1M5P4,I1M2Q0,Q0EDG6,Q53B69,I1KVA1,I1LFR2,	0.153169
Molecular function	serine-type endopeptidase inhibitor activity	GO:0004867	7	0.0287514	2.54613	6	42	2874	51223	C6T3N0,C6TCC9,I1NI58,C6SVG7,B1ACD1,B1ACD2,	0.153118
Molecular function	aspartyl esterase activity	GO:0045330	5	0.0326918	1.69205	15	158	2874	51223	I1KAS1,K7LZ49,K7KV70,I1N963,I1L1X0,I1J4H5,K7LCD5,I1KFM8,I1JKS0,I1K4X9,I1LYB7,I1MS29,K7MZI8,I1J7T0,I1KTG6,	0.172102
Molecular function	amylase activity	GO:0016160	6	0.0352231	2.43039	6	44	2874	51223	I1MXP2,I1KXQ4,Q5F305,Q5F304,I1J9P3,I1LGW4,	0.184368
Molecular function	active transmembrane transporter activity	GO:0022804	4	0.0361306	1.20529	94	1390	2874	51223	I1L4Y7,I1MQR4,I1LEP3,I1LEP8,I1JPC8,I1N1Z2,I1K1C0,I1JXZ0,K7MS37,K7L630,K7LHN8,K7L7K5,I1JP87,I1KRY8,I1MPC0,I1MY42,K7M288,I1N9W1,I1M6I4,I1MGL7,I1N9D7,I1JNY1,K7KFK1,K7LAA5,I1M5P5,I1NAB2,I1KQQ8,I1LU54,I1KR15,I1M5Q7,I1LTE6,I1N8G8,I1JVV4,I1MWN5,I1KYX6,I1K861,K7KVS5,K7LZ78,K7KVX1,I1JVA1,I1M4Y9,K7LJ97,I1L0Z7,I1NGX1,K7KQF8,K7KYG8,K7KYG7,K7KYJ4,I1JCR3,K7N004,I1L0M1,I1MDC4,I1N6I6,K7MW11,I1LIK4,K7KZS6,I1M329,…	0.188043
Molecular function	passive transmembrane transporter activity	GO:0022803	4	0.040446	1.37741	33	427	2874	51223	I1KKI2,I1N306,I1MQM2,I1L4P7,I1NCK8,K7KTW9,K7MIS3,K7M0A1,K7LWX1,I1MPD1,K7M1F5,K7M1F3,K7MK91,K7M2W3,I1LBS7,K7M4C5,C6TKR9,I1J462,I1MF38,I1N7R1,C6TEZ8,I1MUD0,K7KHE6,K7KRD9,I1LR46,C6TF06,I1M1P0,I1JRZ5,I1KMD9,I1KV43,I1L5X7,K7KBT8,K7LEX1,	0.206975
Molecular function	channel activity	GO:0015267	5	0.040446	1.37741	33	427	2874	51223	I1KKI2,I1N306,I1MQM2,I1L4P7,I1NCK8,K7KTW9,K7MIS3,K7M0A1,K7LWX1,I1MPD1,K7M1F5,K7M1F3,K7MK91,K7M2W3,I1LBS7,K7M4C5,C6TKR9,I1J462,I1MF38,I1N7R1,C6TEZ8,I1MUD0,K7KHE6,K7KRD9,I1LR46,C6TF06,I1M1P0,I1JRZ5,I1KMD9,I1KV43,I1L5X7,K7KBT8,K7LEX1,	0.206975
Molecular function	pentosyltransferase activity	GO:0016763	5	0.041031	1.67463	14	149	2874	51223	I1K246,K7L681,C6TIA4,I1MY28,I1K008,I1KA61,I1N022,I1NA65,I1JUU0,C6SZ96,I1MUY4,I1M3H0,I1JSI1,K7LFD8,	0.205379
Molecular function	NADP binding	GO:0050661	6	0.041031	1.67463	14	149	2874	51223	I1MHZ1,K7KW15,K7K429,I1KQ20,C6TD56,I1K5U9,I1MM44,K7LCS5,I1LY93,K7MGN5,I1NDS3,I1JZL5,I1MS48,K7LEW4,	0.205379
Molecular function	sulfur compound binding	GO:1901681	3	0.0429834	1.85655	10	96	2874	51223	I1KC25,I1MXJ0,K7MTK3,K7KGB3,I1K4K8,I1KEH3,I1MBN8,I1NF12,I1MJR9,I1M8S4,	0.21055
Molecular function	ion binding	GO:0043167	3	0.0438754	1.03942	1157	19839	2874	51223	I1JPV7,I1L4Y7,I1NCP6,I1K273,I1N308,K7M0Y9,K7M0Y6,I1JPU3,I1ND10,I1KC87,I1LEZ6,I1KBU6,I1KT86,I1L4W2,I1JHD2,I1K249,I1J7H8,I1MR46,I1LWA1,I1MZC7,K7M9N8,I1JPY7,I1MIB6,K7KDJ6,I1MR21,I1MIA7,K7LY34,K7M9P9,K7L6N5,I1LVT1,C6TJF6,I1LND2,I1K1M4,I1JGZ6,I1N2D9,I1N2E7,C6T0Q1,I1MI36,B2ZHZ5,I1KSN7,I1K1R2,K7M173,I1N2K7,I1LNH4,I1JHB0,I1MHZ1,I1MHZ3,I1KC33,C6TAX4,I1K225,I1N2J2,I1KC25,K7MJK6,I1LNF0,I1MI91,I1L4S3,I1MYY9,…	0.213776
Molecular function	cyclin-dependent protein serine/threonine kinase regulator activity	GO:0016538	6	0.0442849	2.54613	5	35	2874	51223	I1K206,C6SZM7,I1MVY7,I1LHF3,I1J960,	0.214629
Molecular function	oxidoreductase activity, acting on a sulfur group of donors	GO:0016667	4	0.044904	1.40575	28	355	2874	51223	I1M7R4,K7M0A8,I1L462,C6SX02,C6T8M7,I1KJ50,I1JFG5,I1MX98,I1JWF4,I1K8D4,I1N8T8,I1MFI0,I1JN70,I1KXP4,I1KWJ3,I1ML39,C6T4P5,C6T7H9,I1KN23,I1KN22,I1MBE5,I1M1D2,I1J8Q1,K7KKM8,I1MRF6,I1M938,I1JQI1,I1JQI4,	0.216485
Molecular function	signaling receptor activity	GO:0038023	3	0.0450926	1.52538	19	222	2874	51223	I1L4P7,K7M0A1,K7LWX1,Q43453,C6SWY6,K7M1F5,K7M1F3,K7MK91,C6T3A2,K7M2W3,C6TFW4,I1KMV3,I1KMD9,K7KB20,I1MRM4,I1MRM5,K7KBT8,K7LEX1,K7LF21,	0.216256
Molecular function	anion transmembrane transporter activity	GO:0008509	5	0.0473718	1.45364	23	282	2874	51223	K7MIS3,I1MPD1,I1M5Q7,K7KVS5,I1J462,I1N7R1,I1MVD9,I1N6Y3,K7K7E2,K7KYG8,K7KYG7,I1K5S6,I1L0M1,I1KWT9,I1MCJ2,K7KIL3,I1MTG6,K7M7J3,I1L6P8,I1MAQ9,K7LX04,I1N3L1,K7L4U1,	0.226003
Molecular function	carboxylic ester hydrolase activity	GO:0052689	5	0.0491233	1.40297	27	343	2874	51223	K7KU16,K7M8V8,I1KAS1,I1KJJ2,K7LZ49,K7L7G2,K7KV70,I1N8V2,I1N963,Q5NUF3,I1JN82,I1L1X0,K7KW85,I1J4H5,K7LCD5,I1K5T0,I1KFM8,I1JKS0,K7LUH7,I1K4X9,I1LYB7,K7K119,I1MS29,K7MZI8,I1J7T0,I1KTG6,I1M8K4,	0.230753
Cellular component	anchoring junction	GO:0070161	4	0	3.72894	78	350	2291	38334	K7MJM9,I1MR46,I1JYH8,I1MI78,K7M0J7,K7M0J8,K7N3R0,K7N3D9,K7N3D5,K7L601,I1LEA4,C6T1A5,K7MZX4,K7LI13,I1MY65,K7M1S0,I1KB18,C7S8D1,C7S8D0,C7S8D5,I1KJ72,I1KJ71,I1KJ70,I1NAT8,I1KQR7,I1KQR4,K7MTY2,I1KZ77,I1K7F4,Q8S8Z8,K7MVE5,K7KXF2,I1MW17,I1LSR6,K7KXI5,K7KXI4,K7LAQ6,K7M3U3,I1LAX5,C6TFJ8,K7KYU4,C6TEZ8,I1LRP4,I1LIP3,K7KHE6,I1KFE9,K7MVP1,I1NG76,I1NG77,I1NG78,I1NG67,I1NG74,I1KNE8,I1JSX8,K7LLE1,K7LLE2,I1M2E9,…	0
Cellular component	symplast	GO:0055044	3	0	3.72894	78	350	2291	38334	K7MJM9,I1MR46,I1JYH8,I1MI78,K7M0J7,K7M0J8,K7N3R0,K7N3D9,K7N3D5,K7L601,I1LEA4,C6T1A5,K7MZX4,K7LI13,I1MY65,K7M1S0,I1KB18,C7S8D1,C7S8D0,C7S8D5,I1KJ72,I1KJ71,I1KJ70,I1NAT8,I1KQR7,I1KQR4,K7MTY2,I1KZ77,I1K7F4,Q8S8Z8,K7MVE5,K7KXF2,I1MW17,I1LSR6,K7KXI5,K7KXI4,K7LAQ6,K7M3U3,I1LAX5,C6TFJ8,K7KYU4,C6TEZ8,I1LRP4,I1LIP3,K7KHE6,I1KFE9,K7MVP1,I1NG76,I1NG77,I1NG78,I1NG67,I1NG74,I1KNE8,I1JSX8,K7LLE1,K7LLE2,I1M2E9,…	0
Cellular component	cell periphery	GO:0071944	3	0	2.11302	406	3215	2291	38334	I1KKI2,I1N306,I1JPU3,I1JHE9,C6TJL7,I1MQM2,I1MR46,C6SY01,I1JYH8,C6T0Q1,I1MHR3,I1NCK8,I1JYB5,I1M7V6,I1MI78,K7MRZ1,I1N2H6,I1KKB8,K7KTW9,K7M0J7,K7M0J8,K7LFZ2,I1K1C0,C6T1Q5,I1JXZ0,I1KSL0,P35694,I1J6T3,K7N3D9,K7N3D5,C6SXT0,I1LEA4,I1MQ42,K7LWT5,I1M7G8,I1M7H2,I1KJR5,K7L630,I1J6N5,I1KSB7,K7LG70,C6T8H7,K7LHN8,I1KAS1,K7LI13,I1JP87,I1JGG8,K7M2B3,K7LZ49,I1MY65,C6T016,K7M1S0,K7M246,I1KAK1,I1KRS0,I1M6V6,K7K4B2,…	0
Cellular component	cell-cell junction	GO:0005911	5	0	3.72894	78	350	2291	38334	K7MJM9,I1MR46,I1JYH8,I1MI78,K7M0J7,K7M0J8,K7N3R0,K7N3D9,K7N3D5,K7L601,I1LEA4,C6T1A5,K7MZX4,K7LI13,I1MY65,K7M1S0,I1KB18,C7S8D1,C7S8D0,C7S8D5,I1KJ72,I1KJ71,I1KJ70,I1NAT8,I1KQR7,I1KQR4,K7MTY2,I1KZ77,I1K7F4,Q8S8Z8,K7MVE5,K7KXF2,I1MW17,I1LSR6,K7KXI5,K7KXI4,K7LAQ6,K7M3U3,I1LAX5,C6TFJ8,K7KYU4,C6TEZ8,I1LRP4,I1LIP3,K7KHE6,I1KFE9,K7MVP1,I1NG76,I1NG77,I1NG78,I1NG67,I1NG74,I1KNE8,I1JSX8,K7LLE1,K7LLE2,I1M2E9,…	0
Cellular component	plasmodesma	GO:0009506	6	0	3.72894	78	350	2291	38334	K7MJM9,I1MR46,I1JYH8,I1MI78,K7M0J7,K7M0J8,K7N3R0,K7N3D9,K7N3D5,K7L601,I1LEA4,C6T1A5,K7MZX4,K7LI13,I1MY65,K7M1S0,I1KB18,C7S8D1,C7S8D0,C7S8D5,I1KJ72,I1KJ71,I1KJ70,I1NAT8,I1KQR7,I1KQR4,K7MTY2,I1KZ77,I1K7F4,Q8S8Z8,K7MVE5,K7KXF2,I1MW17,I1LSR6,K7KXI5,K7KXI4,K7LAQ6,K7M3U3,I1LAX5,C6TFJ8,K7KYU4,C6TEZ8,I1LRP4,I1LIP3,K7KHE6,I1KFE9,K7MVP1,I1NG76,I1NG77,I1NG78,I1NG67,I1NG74,I1KNE8,I1JSX8,K7LLE1,K7LLE2,I1M2E9,…	0
Cellular component	cell junction	GO:0030054	3	0	3.72894	78	350	2291	38334	K7MJM9,I1MR46,I1JYH8,I1MI78,K7M0J7,K7M0J8,K7N3R0,K7N3D9,K7N3D5,K7L601,I1LEA4,C6T1A5,K7MZX4,K7LI13,I1MY65,K7M1S0,I1KB18,C7S8D1,C7S8D0,C7S8D5,I1KJ72,I1KJ71,I1KJ70,I1NAT8,I1KQR7,I1KQR4,K7MTY2,I1KZ77,I1K7F4,Q8S8Z8,K7MVE5,K7KXF2,I1MW17,I1LSR6,K7KXI5,K7KXI4,K7LAQ6,K7M3U3,I1LAX5,C6TFJ8,K7KYU4,C6TEZ8,I1LRP4,I1LIP3,K7KHE6,I1KFE9,K7MVP1,I1NG76,I1NG77,I1NG78,I1NG67,I1NG74,I1KNE8,I1JSX8,K7LLE1,K7LLE2,I1M2E9,…	0
Cellular component	external encapsulating structure	GO:0030312	3	3.33067e-16	2.83793	125	737	2291	38334	C6TJL7,I1MR46,C6SY01,C6T0Q1,I1MHR3,I1JYB5,K7MRZ1,I1N2H6,C6T1Q5,P35694,I1MQ42,K7LWT5,I1M7G8,I1KAS1,K7LZ49,I1MY65,C6T016,K7K4B2,C7S8C4,C7S8C9,C7S8D1,C7S8D0,C7S8D5,I1MGH2,I1J5S5,K7MK51,I1MP38,I1KIJ4,I1J5F2,O64970,K7KV70,I1KR53,I1LU76,I1N8W5,I1N963,C6TDU0,I1LTJ5,I1K850,K7K501,I1L1X0,I1K7F4,I1KHH8,I1J4H5,I1L1Q6,K7MVE5,I1L210,I1MW17,I1M4L7,I1LK20,I1MN91,K7K643,K7K640,I1LAX5,K7KHQ3,K7LCD5,K7KQC7,K7MNX9,…	1.53211e-14
Cellular component	plasma membrane	GO:0005886	4	3.33067e-16	1.99983	278	2326	2291	38334	I1KKI2,I1N306,I1JPU3,I1JHE9,I1MQM2,I1JYH8,I1NCK8,I1M7V6,I1MI78,K7MRZ1,I1KKB8,K7KTW9,K7M0J7,K7M0J8,K7LFZ2,I1K1C0,I1JXZ0,I1KSL0,I1J6T3,K7N3D9,K7N3D5,C6SXT0,I1LEA4,I1M7H2,K7L630,I1J6N5,I1KSB7,K7LG70,C6T8H7,K7LHN8,K7LI13,I1JP87,I1JGG8,K7M2B3,C6T016,K7M1S0,K7M246,I1KAK1,I1KRS0,I1M6V6,I1KB18,I1M769,I1N9W1,C6T8C1,I1KJ54,C6SWY3,I1LDF0,I1KRK2,I1K8W4,I1KAG3,I1KZY5,I1KJ72,I1KJ71,I1KJ70,I1N9D7,I1JNY1,I1NAT8,…	1.53211e-14
Cellular component	intrinsic component of plasma membrane	GO:0031226	4	4.44089e-16	2.43178	109	750	2291	38334	I1KKI2,I1N306,I1MQM2,I1JYH8,I1NCK8,K7MRZ1,K7KTW9,I1JXZ0,I1KSL0,C6SXT0,I1M7H2,K7L630,I1KSB7,K7LI13,K7M2B3,C6T016,I1KB18,I1M769,C6SWY3,I1KZY5,I1KJ72,I1KJ71,I1KJ70,I1N9D7,I1JNY1,I1NAT8,C6SZQ8,I1KQQ8,I1N8W5,I1MX56,I1M5Q7,I1JVV4,I1K861,K7KVS5,I1MNT6,Q8S8Z8,I1LBS7,K7KY22,K7MVE5,K7LBA7,I1JED8,C6TKR9,I1MF38,I1MF29,C6SYZ1,C6TFJ8,K7KQF8,K7KYJ4,I1JCR3,K7N004,C6TEZ8,I1L0M1,I1L8P0,I1MUD0,I1N6I6,K7KHE6,K7MW11,…	1.58885e-14
Cellular component	cell wall	GO:0005618	4	5.55112e-16	2.87664	120	698	2291	38334	C6TJL7,I1MR46,C6SY01,C6T0Q1,I1MHR3,I1JYB5,K7MRZ1,I1N2H6,C6T1Q5,P35694,I1MQ42,K7LWT5,I1M7G8,I1KAS1,K7LZ49,I1MY65,C6T016,K7K4B2,C7S8C4,C7S8C9,C7S8D1,C7S8D0,C7S8D5,I1MGH2,I1J5S5,K7MK51,I1MP38,I1KIJ4,O64970,K7KV70,I1KR53,I1LU76,I1N8W5,I1N963,C6TDU0,I1LTJ5,I1K850,I1L1X0,I1K7F4,I1KHH8,I1J4H5,I1L1Q6,K7MVE5,I1L210,I1MW17,I1M4L7,I1LK20,I1MN91,I1LAX5,K7KHQ3,K7LCD5,K7KQC7,K7MNX9,I1KGC4,I1MDV9,I1LRP4,I1NH45,…	1.78746e-14
Cellular component	anchored component of plasma membrane	GO:0046658	5	2.66454e-15	3.42401	53	259	2291	38334	I1JYH8,I1KSL0,C6SXT0,I1M7H2,I1KSB7,K7LI13,K7M2B3,C6T016,I1KB18,I1M769,C6SWY3,I1KJ72,I1KJ71,I1KJ70,I1NAT8,C6SZQ8,I1N8W5,I1MX56,I1MNT6,Q8S8Z8,K7KY22,K7MVE5,K7LBA7,I1JED8,I1MF29,C6SYZ1,C6TFJ8,I1NGC5,I1LIL5,I1LIL4,K7LBN6,K7KIP5,K7N0T3,I1JSP4,K7L356,I1KEH1,I1K3W5,I1M1G0,I1JAU4,I1JS44,I1JIV1,Q03773,I1LPC9,C6SVS0,I1LXI9,I1KDE7,I1KDD0,I1K380,I1NDI3,I1N3H5,I1LWP0,I1JHW2,K7N2I0,	7.79982e-14
Cellular component	anchored component of membrane	GO:0031225	4	5.88418e-15	3.18979	57	299	2291	38334	I1JYH8,I1KSL0,C6SXT0,I1M7H2,I1KSB7,K7LI13,K7M2B3,C6T016,I1KB18,I1M769,C6SWY3,I1KJ72,I1KJ71,I1KJ70,I1NAT8,I1JWM6,C6SZQ8,I1N8W5,I1MX56,I1MNT6,Q8S8Z8,K7KY22,K7MVE5,K7LBA7,I1JED8,I1MF29,C6SYZ1,C6TFJ8,I1N6E3,I1NGC5,I1LIL5,I1LIL4,K7LBN6,K7KIP5,K7N0T3,I1JSP4,K7L356,I1KEH1,I1K3W5,I1N4P4,I1M1G0,I1JAU4,I1JS44,I1JIV1,Q03773,I1LPC9,C6SVS0,I1LXI9,I1KDE7,I1KDD0,I1K380,I1NDI3,I1N3H5,I1KD34,I1LWP0,I1JHW2,K7N2I0,	1.57892e-13
Cellular component	small-subunit processome	GO:0032040	5	3.02536e-13	4.95143	29	98	2291	38334	I1MR45,I1MYV4,I1JXQ3,K7MKP9,K7KVG4,I1K096,I1KZF2,I1K010,I1K017,I1LCP5,I1LLA9,K7MCG1,I1L224,I1NHQ5,K7LRU2,K7KFV5,I1LJA4,I1MUN3,I1L0E0,K7M4K2,I1KNF0,I1M2L4,I1LHS8,K7LD07,I1LQ02,K7KBF1,I1J8W6,K7MZ38,I1JI32,	7.49358e-12
Cellular component	preribosome	GO:0030684	4	1.4857e-12	3.64561	39	179	2291	38334	I1MR45,I1MYV4,I1MQC8,I1J6P4,I1NBW7,I1JXQ3,K7MKP9,K7KVG4,I1K096,I1KZF2,I1K010,I1K017,I1LCP5,I1LLA9,K7MCG1,I1L224,I1NHQ5,K7MMG2,K7LRU2,K7KFV5,I1LJC4,I1LJA4,I1MUN3,I1L0E0,K7M4K2,I1N6B4,I1KNF0,I1M2L4,I1LHS8,K7LD07,I1LQ02,K7KBF1,I1LQ27,C6T7D0,I1J8W6,I1KUJ6,I1LWS1,K7MZ38,I1JI32,	3.41711e-11
Cellular component	extracellular region	GO:0005576	3	1.53078e-12	1.95239	121	1037	2291	38334	I1KC88,C6TJL7,K7KDJ6,C6SY01,I1LVT9,I1N2E7,C6T0Q1,I1JHB0,I1JYB5,I1N2J2,I1MYY9,K7MRZ1,I1N2H6,I1KK85,I1KK82,I1JGQ5,C6T1Q5,I1J783,P35694,K7N3R0,I1KK07,I1KK09,I1LMV1,I1LEC9,C6T8G2,K7MTC5,I1K0V7,I1MPC4,C7S8C4,C7S8C9,C7S8D1,C7S8D0,C7S8D5,I1LLU9,I1LDJ0,I1J5S5,I1MP38,I1MGA9,O64970,Q8H928,I1KZE8,I1LU76,C6SZJ3,I1LTR7,K7MTR6,C6TDU0,I1N014,K7LHS9,I1L1X0,I1LT62,I1K795,I1J446,K7L9I3,I1M4Q6,I1LK20,I1JLV8,I1LAX5,…	3.28606e-11
Cellular component	nucleolus	GO:0005730	6	1.0972e-10	2.82886	47	278	2291	38334	I1MR45,K7M9N7,I1MQC8,I1LVL0,I1J6P4,I1NBW7,K7MKP9,I1K170,K7M9T4,C6SWR8,I1K010,I1K017,I1LCP5,I1LLA9,I1N089,K7MCG1,I1KYM4,I1N068,I1L224,I1N877,I1NHQ5,K7MMG2,I1LJW2,K7KFV5,K7M5B9,I1LJC4,I1LAH1,I1L977,K7M4K2,I1N6B4,I1MTV9,I1KNF0,I1M2L4,I1ML28,I1LHS8,Q8LJS2,K7L300,K7LD07,K7KBF1,I1LQ27,C6T7D0,I1J8W6,I1KUJ6,I1KUB2,I1LWS1,K7MZ38,I1JI32,	2.20811e-09
Cellular component	sno(s)RNA-containing ribonucleoprotein complex	GO:0005732	4	2.65828e-10	7.38195	15	34	2291	38334	I1MYV4,I1JXQ3,K7MKP9,K7KVG4,K7M9T4,I1K096,I1K017,I1N877,K7LRU2,I1LJA4,I1MUN3,I1ML28,I1LQ02,K7MYQ3,I1KUB2,	5.0351e-09
Cellular component	plant-type cell wall	GO:0009505	5	2.66252e-10	3.65285	31	142	2291	38334	I1MR46,I1MQ42,I1MY65,C6T016,I1MGH2,I1MP38,O64970,I1KR53,I1LU76,I1K7F4,I1MW17,I1MDV9,I1LRP4,I1NH45,K7LBP9,I1LIP3,I1KFE9,C6TED1,I1KNE8,I1JSX8,I1JBG9,I1MBZ5,I1LHH6,I1MC15,I1LPF6,I1L6Y9,Q9XFI6,I1J937,I1KUF1,I1J8H7,K7N397,	4.76296e-09
Cellular component	90S preribosome	GO:0030686	5	5.23398e-10	5.48131	19	58	2291	38334	I1MR45,I1NBW7,K7MKP9,I1K010,I1K017,I1LCP5,I1LLA9,K7MCG1,I1L224,I1NHQ5,K7MMG2,K7KFV5,K7M4K2,I1KNF0,I1M2L4,I1LHS8,K7KBF1,I1J8W6,K7MZ38,	8.87022e-09
Cellular component	Pwp2p-containing subcomplex of 90S preribosome	GO:0034388	4	6.49392e-09	13.3859	8	10	2291	38334	I1MR45,I1K010,K7MCG1,I1L224,K7KFV5,I1KNF0,I1M2L4,K7MZ38,	1.04552e-07
Cellular component	box C/D RNP complex	GO:0031428	5	6.49392e-09	13.3859	8	10	2291	38334	I1MYV4,I1JXQ3,K7KVG4,I1K096,K7LRU2,I1LJA4,I1MUN3,I1LQ02,	1.04552e-07
Cellular component	apoplast	GO:0048046	4	1.24002e-08	3.07723	32	174	2291	38334	C6TJL7,K7KDJ6,C6SY01,I1N2E7,I1JHB0,I1N2J2,I1MYY9,K7MRZ1,I1KK85,I1KK82,I1J783,P35694,K7N3R0,I1KK07,I1KK09,I1LMV1,K7MTC5,Q8H928,I1KZE8,I1N014,I1JLV8,I1JLR3,I1NGA4,C6TMP1,I1LQN6,I1MSS9,C6THE7,I1LH32,I1K3C9,I1JID2,K7LNF9,C6TH50,	1.81493e-07
Cellular component	integral component of plasma membrane	GO:0005887	5	3.01788e-06	1.90838	56	491	2291	38334	I1KKI2,I1N306,I1MQM2,I1NCK8,K7MRZ1,K7KTW9,I1JXZ0,K7L630,I1KZY5,I1N9D7,I1JNY1,I1KQQ8,I1M5Q7,I1JVV4,I1K861,K7KVS5,I1LBS7,C6TKR9,I1MF38,K7KQF8,K7KYJ4,I1JCR3,K7N004,C6TEZ8,I1L0M1,I1L8P0,I1MUD0,I1N6I6,K7KHE6,K7MW11,C6TG11,K7KZS6,K7KRD9,I1LR46,I1JSR9,I1JSQ4,K7KIL3,E8Z9A8,E8Z9A4,I1MTG6,C6TF06,K7LLA4,I1M1P0,I1JRZ5,K7M7J3,I1MSP4,I1LQ52,I1KV43,I1JRG9,I1M1A1,I1L5X7,I1MAQ9,K7LX04,I1LFT2,I1M8B6,I1LWI1,	4.22504e-05
Cellular component	box H/ACA RNP complex	GO:0072588	5	3.64998e-05	10.4578	5	8	2291	38334	K7M9T4,I1N877,I1ML28,K7MYQ3,I1KUB2,	0.000470117
Cellular component	Golgi apparatus	GO:0005794	6	0.000603268	1.49552	69	772	2291	38334	I1JHE9,I1N317,I1LVS2,I1M7S7,I1L555,I1NCJ2,K7KLI3,K7MS16,K7KCY3,I1MZ15,I1J6T3,C6F116,I1N1A7,I1MY18,K7M1D7,I1N9A1,I1J5M6,I1J5D0,I1KZI1,I1MFF3,I1KZ34,I1K7U4,I1JER4,I1JEQ6,I1JN67,I1JE51,I1KXN5,K7KZ65,I1MV96,I1JLD0,I1LJ90,I1MUI4,I1L071,I1KNV8,I1JTE2,K7K912,I1KET7,I1JBV6,I1MCM6,K7LD54,I1JBN2,I1L7S6,I1L7F8,I1KEF1,C6T7H0,K7N292,I1JB68,I1MC57,K7K1G2,I1L6S2,I1JB59,K7MPH2,K7LDX5,I1N4F8,I1MBD1,I1L6P8,I1MBC4,…	0.00747124
Cellular component	trans-Golgi network	GO:0005802	5	0.000827239	2.23885	19	142	2291	38334	I1L555,I1J6T3,I1MY18,I1KZI1,I1JER4,I1JEQ6,I1JN67,I1MUI4,I1KNV8,I1L7F8,I1JB68,I1MC57,I1JB59,K7LDX5,I1N4F8,I1NDN0,I1L5U7,I1LNX7,I1JI17,	0.00986559
Cellular component	Golgi apparatus subcompartment	GO:0098791	4	0.00129315	2.06695	21	170	2291	38334	I1L555,I1J6T3,I1MY18,I1KZI1,I1JER4,I1JEQ6,I1JN67,I1MUI4,I1KNV8,I1L7F8,K7N292,I1JB68,I1MC57,I1JB59,K7LDX5,I1N4F8,I1NDN0,I1L5U7,I1JQL0,I1LNX7,I1JI17,	0.0148712
Cellular component	plastoglobule	GO:0010287	3	0.00223476	3.0733	9	49	2291	38334	Q43437,C6T8R7,C6TLM4,I1MNM3,C6TKW2,P09755,I1MLC9,C6TNE6,C6T868,	0.0248135
Cellular component	vacuole	GO:0005773	6	0.00360312	1.47895	51	577	2291	38334	I1KC88,I1L555,K7KTW9,K7K4B2,I1MY18,I1KZI1,I1LTM8,I1N8W5,I1LD24,I1KQD6,I1LTJ5,I1JN67,I1LL06,K7M4C5,I1K795,I1J446,I1M4L7,I1M4H1,I1MN91,I1MVD9,K7MNX9,I1N6Y3,I1KGC4,K7K7E2,K7KYG8,K7KYG7,C6TEZ8,I1K5S6,I1LIR5,I1JCK7,O64458,I1KWT9,K7KHE6,I1KNV8,I1MCY9,I1KNX2,C6TEG3,I1LHX5,I1JSR6,K7M5N4,I1LQ51,I1MC57,I1KUU7,I1KV43,I1JB59,Q03773,K7LDX5,I1MRU4,I1KCR2,I1LNX7,I1JI17,	0.0374259
Cellular component	preribosome, large subunit precursor	GO:0030687	5	0.00447616	2.61444	10	64	2291	38334	I1MQC8,I1J6P4,I1NBW7,K7MMG2,I1LJC4,I1N6B4,I1LQ27,C6T7D0,I1KUJ6,I1LWS1,	0.0436765
Cellular component	cytosol	GO:0005829	3	0.00917565	1.27016	98	1291	2291	38334	I1JHE4,C6SXD3,I1MQC8,C6TAW2,I1J6S8,I1J6V7,I1LW00,I1LN30,K7MZT0,I1NBV9,I1KSB8,I1MQ89,C6SWN5,K7MT81,I1J5Y9,K7L7D2,C6T064,I1MGV6,I1M6J6,I1J5Q7,C6T0H9,I1L3K7,I1LLM2,I1LLM7,K7KMG0,G9I8U0,I1NAL7,Q8H928,I1KQX3,K7KFC0,K7KNS8,I1NJ30,K7KFE0,I1K821,I1JW29,K7MTS0,I1J4I4,I1NA53,I1LBQ3,K7MVG3,I1JV68,I1LT24,I1JV14,C6TLA6,K7KFZ9,I1MEE7,I1KXP4,K7LRT1,K7KXA4,K7M467,K7MV03,C6SYZ8,K7K5X7,I1JDH6,I1K6H8,I1KXB7,I1MV96,…	0.0868988
Cellular component	plant-type vacuole membrane	GO:0009705	7	0.0183077	2.04507	11	90	2291	38334	K7KTW9,K7M4C5,I1MVD9,K7K7E2,K7KYG8,K7KYG7,I1K5S6,I1KWT9,C6TEG3,I1KV43,I1KCR2,	0.16843
Cellular component	ribonucleoprotein complex	GO:1990904	3	0.0258942	1.23835	84	1135	2291	38334	I1MR45,K7M9N7,C6SXD3,C6SXD4,I1MYV4,I1MQC8,C6TAW2,I1J6P4,I1MZ14,I1NBW7,I1NBV9,I1JXQ3,I1KSB8,K7MKP9,C6SWG9,C6SWN5,C6T064,I1MGV6,K7KVG4,I1J5Q7,C6T0H9,I1K995,K7M9T4,C6SWR8,I1K096,I1N9G0,I1KZF2,I1K010,I1K017,I1NJ30,I1LCP5,I1LLA9,K7MCG1,I1NA53,I1L224,I1N877,I1NHQ5,K7MMG2,I1LSH5,K7LRU2,K7ME80,K7KFV5,C6SYZ8,K7K5X7,I1JDH6,K7M5B9,I1LJC4,I1KP14,I1LJA4,I1KXE8,C6TFG9,I1MUN3,I1L8V8,I1L0E0,K7M4K2,I1N6B4,I1JL82,…	0.219419
Cellular component	obsolete cell	GO:0005623	0	0.0260684	1.45499	30	345	2291	38334	I1M7R4,I1LNE9,K7M0A8,I1L462,C6SX02,I1MPD1,I1KJ50,I1JFG5,I1MX98,I1JWF4,I1K8D4,I1N8T8,I1MFI0,I1JN70,K7KP84,I1KXE7,I1JL80,I1MLD5,I1M319,C6T4P5,A9CPA7,C6T7H9,I1KN23,I1KN22,I1MBE5,I1M1D2,I1MRF6,I1M938,I1JQI1,I1JQI4,	0.215231
Cellular component	plant-type vacuole	GO:0000325	7	0.0296744	1.8421	12	109	2291	38334	K7KTW9,K7M4C5,I1MVD9,K7K7E2,K7KYG8,K7KYG7,I1K5S6,I1KWT9,C6TEG3,I1LQ51,I1KV43,I1KCR2,	0.238879
Biological process	secondary metabolic process	GO:0019748	3	0	3.41745	114	548	2013	33069	I1NCP6,I1ND10,I1KT86,K7K3H8,K7KDJ6,I1N2P4,I1N2P6,I1JPN0,K7N485,I1N2E7,I1MI36,I1JHB0,I1N2J2,I1MYY9,I1LF51,I1KK85,I1KK82,I1KK68,I1KK59,I1KK57,I1KK55,I1J783,I1KK07,I1KK09,I1LMV1,K7K4I8,K7MTC5,I1KRL3,I1KS17,Q2LAL0,Q2LAK9,P46417,I1M6I2,I1KIV1,I1N0S0,I1N9C1,I1N9C3,C6TAH7,K7LPH8,K7KMF6,K7LPI2,I1KZE8,Q8W3Y5,I1JNP0,O49858,I1KQX3,I1K057,K7LZF2,I1JNH7,I1LCR6,I1JNN8,I1JNN6,O81972,Q5NUF3,I1LKT9,C6T3N6,I1K7V5,…	0
Biological process	secondary metabolite biosynthetic process	GO:0044550	4	0	2.99069	71	390	2013	33069	I1NCP6,I1ND10,I1KT86,K7K3H8,I1JPN0,K7N485,I1N2E7,I1MI36,I1JHB0,I1N2J2,I1LF51,I1J783,I1KK07,I1KK09,K7K4I8,I1KRL3,I1KS17,Q2LAL0,Q2LAK9,I1M6I2,I1KIV1,I1N0S0,I1N9C1,I1N9C3,C6TAH7,K7KMF6,I1KZE8,Q8W3Y5,I1JNP0,O49858,I1K057,I1JNH7,I1LCR6,I1JNN8,I1JNN6,O81972,Q5NUF3,I1LKT9,I1K7V5,I1N014,C6TDG4,I1NHQ0,Q42798,I1JLR3,I1L136,K7LKI8,K7LKL7,I1LJ26,K7MVY3,K7MVY7,K7LBV1,I1JL52,I1JL51,I1JKT3,I1JTF0,K7KXX5,I1LQN6,…	0
Biological process	defense response	GO:0006952	4	4.21885e-15	1.93956	149	1262	2013	33069	K7LGJ1,I1MIC0,I1JYH8,I1M7W2,I1K225,I1MI78,K7KCU5,K7M0J7,K7M0J8,K7KCV3,I1MZ42,I1M7N5,K7N3R0,K7N3D9,K7N3D5,K7KCL5,I1LEA4,I1MHH9,Q43453,K7LI13,K7M1S0,I1MXS1,I1KRL3,I1KB18,C6T035,Q2LAL0,Q2LAK9,I1MGJ5,C6SWY6,K7MBP2,I1KJ72,I1KJ71,I1KJ70,Q9SMF5,I1NAT8,K7M1G0,I1N0I1,I1KQR7,I1KQR4,K7MDD5,I1J5B8,C6T3A2,K7MTY2,C6TLN1,I1N0E1,C6TCZ5,I1KI44,I1J4M2,K7MTR2,I1KZ77,Q8S8Z8,K7LQJ9,I1MNM0,K7KXS1,K7KXF2,I1MW11,C6SYE7,…	2.49475e-12
Biological process	cell wall organization or biogenesis	GO:0071554	3	1.42997e-13	1.98979	125	1032	2013	33069	C6TJL7,C6SY01,I1N317,I1M7S7,I1JYB5,I1NCJ2,K7MRZ1,I1N2H6,K7KLI3,K7MS16,P35694,K7KCY3,I1MZ15,I1MQ42,C6F116,I1NBK5,I1KAS1,K7LZ49,C6T016,I1LDF0,I1MGH2,I1KRK2,Q9SDY6,I1NBA2,I1K8W4,I1J5S5,K7LPD3,I1MP38,I1MGA9,K7M1D7,I1N9A1,O64970,I1M6F4,K7KV70,I1JWM6,I1KR53,I1LU76,I1J5D0,I1N963,I1MFF3,I1KZ34,C6TDU0,I1L1X0,I1NA65,I1J4H5,K7K739,I1M587,I1JUU0,I1MVU2,K7L9I3,I1LK20,I1JE25,I1JDD7,K7LCD5,K7KZ65,I1MDV9,I1JLD0,…	6.3419e-11
Biological process	phenylpropanoid metabolic process	GO:0009698	5	4.25215e-13	3.85342	38	162	2013	33069	K7K3H8,K7KDJ6,I1JPN0,K7N485,I1N2E7,I1JHB0,I1N2J2,I1MYY9,I1KK85,I1KK82,I1J783,I1KK07,I1KK09,I1LMV1,K7MTC5,I1N9C1,I1N9C3,C6TAH7,I1KZE8,I1JNP0,I1JNN8,I1JNN6,Q5NUF3,I1LKT9,I1N014,C6TDG4,I1JLV8,I1JLR3,K7LKL7,I1JL52,I1JL51,K7KXX5,I1LQN6,Q9SWR5,I1JID2,K7LNF9,I1J7J5,I1J7J2,	1.50866e-10
Biological process	toxin metabolic process	GO:0009404	4	8.50464e-12	6.31835	20	52	2013	33069	I1N2P4,I1N2P6,I1KK68,I1KK59,I1KK57,I1KK55,P46417,K7LZF2,C6T3N6,C6T460,I1LCH6,P32110,K7L1M0,K7L1L7,I1NF36,I1KU83,Q9FQE6,Q9FQE8,Q9FQE5,I1MJ34,	2.51454e-09
Biological process	toxin catabolic process	GO:0009407	5	8.50464e-12	6.31835	20	52	2013	33069	I1N2P4,I1N2P6,I1KK68,I1KK59,I1KK57,I1KK55,P46417,K7LZF2,C6T3N6,C6T460,I1LCH6,P32110,K7L1M0,K7L1L7,I1NF36,I1KU83,Q9FQE6,Q9FQE8,Q9FQE5,I1MJ34,	2.51454e-09
Biological process	phenylpropanoid biosynthetic process	GO:0009699	6	6.56836e-11	3.94265	30	125	2013	33069	K7K3H8,I1JPN0,K7N485,I1N2E7,I1JHB0,I1N2J2,I1J783,I1KK07,I1KK09,I1N9C1,I1N9C3,C6TAH7,I1KZE8,I1JNP0,I1JNN8,I1JNN6,Q5NUF3,I1LKT9,I1N014,C6TDG4,I1JLR3,K7LKL7,I1JL52,I1JL51,K7KXX5,I1LQN6,Q9SWR5,K7LNF9,I1J7J5,I1J7J2,	1.45653e-08
Biological process	catabolic process	GO:0009056	3	9.18755e-11	1.4644	266	2984	2013	33069	I1KC88,I1JQ75,I1J7C7,I1KC87,I1LEZ6,K7KDJ6,K7LH14,K7LXR0,I1N2P4,I1N2P6,K7MB43,I1JPN0,I1N2D9,K7N485,I1N2E7,I1MYU8,I1LNH4,I1JHB0,I1N2J2,I1MYY9,K7M0W2,I1LNE4,I1KK85,I1KK82,I1J6S8,I1KK68,C6T9Z5,I1KK59,I1KK57,I1JGQ5,I1KK55,I1KBD7,I1J783,I1LW00,K7N3R0,I1KK07,I1KK09,I1JGJ5,I1LMV1,I1L4D5,K7M8V8,I1MQ89,K7LX88,I1JXE5,I1NBK5,C6T8G2,I1KAS1,K7MTC5,K7L7M8,I1KJJ2,K7LZ49,I1LMA8,K7MT81,I1N1E8,I1MPC4,K7LQ97,I1KIU6,…	1.81097e-08
Biological process	polysaccharide metabolic process	GO:0005976	5	2.7004e-10	1.90332	103	889	2013	33069	I1KC87,I1LEZ6,C6TJL7,C6SY01,K7MRZ1,I1LNE4,K7KLI3,P35694,C6F116,I1JXE5,I1NBK5,I1KAS1,K7LZ49,I1LDF0,I1MGH2,I1KRK2,I1NBA2,I1K8W4,I1M6F4,K7KV70,I1KR53,I1K070,I1J5D0,K7LZJ1,I1N963,K7K5F4,I1KZ34,I1K7U4,I1N8A3,I1L1X0,I1NA65,I1J4H5,I1K7K4,I1KQ87,I1KPJ3,I1JUU0,I1K764,I1MVU2,I1JE25,I1JDD7,K7LCD5,K7MWG8,K7KZ65,I1K6A1,I1LAJ4,K7M4Y5,I1MUL0,K7KHJ1,I1KFY7,K7LBP9,I1K5N5,Q5F305,Q5F304,I1KFM8,K7M4W9,I1JKS0,I1L071,…	4.79051e-08
Biological process	glutathione metabolic process	GO:0006749	7	3.01828e-10	3.93142	28	117	2013	33069	I1N2P4,I1N2P6,I1MYW5,I1KK68,I1KK59,I1KK57,I1KK55,I1JPH6,P46417,K7LZF2,C6T3N6,C6T460,I1LCH6,I1J4F4,K7LRT5,P32110,K7L1M0,K7L1L7,K7KBB0,I1NF36,K7MRB1,I1KU83,Q9FQE6,Q9FQE8,Q9FQE5,Q9FQD4,I1MJ34,I1LFD6,	4.86766e-08
Biological process	flavonoid biosynthetic process	GO:0009813	5	3.12257e-10	2.67428	49	301	2013	33069	I1JPT3,K7LFZ8,I1M7C3,I1LML6,I1MPE9,I1MPF3,I1MPF4,I1MPF0,I1MPF1,P30081,I1L2Z1,I1L2Z0,I1MP01,I1L2Y7,I1NAE6,Q5NUF3,I1KZ41,K7LR04,I1LCI8,Q93XE6,I1KYQ0,I1KYQ4,I1KYP9,I1LSK3,P26690,I1JE14,I1JE17,A6BM07,K7K7J9,K7M4V9,I1L932,I1KWD9,D4Q9Z5,Q0EDG6,I1N672,I1LA33,I1M2L8,I1KEV6,I1KN68,K7LN65,Q53B69,I1N4J2,I1K3Q9,I1KDP9,C6THX3,I1MAV4,I1MAV6,Q8S3B8,P48406,	4.61619e-08
Biological process	flavonoid metabolic process	GO:0009812	4	3.94385e-10	2.65663	49	303	2013	33069	I1JPT3,K7LFZ8,I1M7C3,I1LML6,I1MPE9,I1MPF3,I1MPF4,I1MPF0,I1MPF1,P30081,I1L2Z1,I1L2Z0,I1MP01,I1L2Y7,I1NAE6,Q5NUF3,I1KZ41,K7LR04,I1LCI8,Q93XE6,I1KYQ0,I1KYQ4,I1KYP9,I1LSK3,P26690,I1JE14,I1JE17,A6BM07,K7K7J9,K7M4V9,I1L932,I1KWD9,D4Q9Z5,Q0EDG6,I1N672,I1LA33,I1M2L8,I1KEV6,I1KN68,K7LN65,Q53B69,I1N4J2,I1K3Q9,I1KDP9,C6THX3,I1MAV4,I1MAV6,Q8S3B8,P48406,	5.38184e-08
Biological process	detoxification	GO:0098754	2	5.97651e-10	3.62376	30	136	2013	33069	I1N2P4,I1N2P6,I1KK68,I1KK59,I1KK57,I1KK55,I1MQ42,P46417,I1MP38,O64970,I1LU76,K7LZF2,C6T3N6,C6T460,I1LCH6,I1MDV9,I1NH45,P32110,K7L1M0,K7L1L7,C6TED1,I1MC15,I1NF36,Q9XFI6,I1J8H7,I1KU83,Q9FQE6,Q9FQE8,Q9FQE5,I1MJ34,	7.57309e-08
Biological process	response to toxic substance	GO:0009636	4	7.21007e-10	3.59731	30	137	2013	33069	I1N2P4,I1N2P6,I1KK68,I1KK59,I1KK57,I1KK55,I1MQ42,P46417,I1MP38,O64970,I1LU76,K7LZF2,C6T3N6,C6T460,I1LCH6,I1MDV9,I1NH45,P32110,K7L1M0,K7L1L7,C6TED1,I1MC15,I1NF36,Q9XFI6,I1J8H7,I1KU83,Q9FQE6,Q9FQE8,Q9FQE5,I1MJ34,	8.52711e-08
Biological process	uronic acid metabolic process	GO:0006063	8	8.84504e-10	2.83936	42	243	2013	33069	I1JPT3,K7LFZ8,I1M7C3,I1LML6,I1MPE9,I1MPF3,I1MPF4,I1MPF0,I1MPF1,I1L2Z1,I1L2Z0,I1MP01,I1L2Y7,I1NAE6,I1KZ41,K7LR04,I1LCI8,I1KYQ0,I1KYQ4,I1KYP9,I1LSK3,I1JE14,I1JE17,A6BM07,K7K7J9,K7M4V9,I1L932,I1KWD9,D4Q9Z5,I1N672,I1LA33,I1M2L8,I1KEV6,I1KN68,K7LN65,I1N4J2,I1K3Q9,I1KDP9,C6THX3,I1MAV4,I1MAV6,Q8S3B8,	9.80694e-08
Biological process	glucuronate metabolic process	GO:0019585	9	8.84504e-10	2.83936	42	243	2013	33069	I1JPT3,K7LFZ8,I1M7C3,I1LML6,I1MPE9,I1MPF3,I1MPF4,I1MPF0,I1MPF1,I1L2Z1,I1L2Z0,I1MP01,I1L2Y7,I1NAE6,I1KZ41,K7LR04,I1LCI8,I1KYQ0,I1KYQ4,I1KYP9,I1LSK3,I1JE14,I1JE17,A6BM07,K7K7J9,K7M4V9,I1L932,I1KWD9,D4Q9Z5,I1N672,I1LA33,I1M2L8,I1KEV6,I1KN68,K7LN65,I1N4J2,I1K3Q9,I1KDP9,C6THX3,I1MAV4,I1MAV6,Q8S3B8,	9.80694e-08
Biological process	cellular glucuronidation	GO:0052695	10	8.84504e-10	2.83936	42	243	2013	33069	I1JPT3,K7LFZ8,I1M7C3,I1LML6,I1MPE9,I1MPF3,I1MPF4,I1MPF0,I1MPF1,I1L2Z1,I1L2Z0,I1MP01,I1L2Y7,I1NAE6,I1KZ41,K7LR04,I1LCI8,I1KYQ0,I1KYQ4,I1KYP9,I1LSK3,I1JE14,I1JE17,A6BM07,K7K7J9,K7M4V9,I1L932,I1KWD9,D4Q9Z5,I1N672,I1LA33,I1M2L8,I1KEV6,I1KN68,K7LN65,I1N4J2,I1K3Q9,I1KDP9,C6THX3,I1MAV4,I1MAV6,Q8S3B8,	9.80694e-08
Biological process	flavonoid glucuronidation	GO:0052696	11	8.84504e-10	2.83936	42	243	2013	33069	I1JPT3,K7LFZ8,I1M7C3,I1LML6,I1MPE9,I1MPF3,I1MPF4,I1MPF0,I1MPF1,I1L2Z1,I1L2Z0,I1MP01,I1L2Y7,I1NAE6,I1KZ41,K7LR04,I1LCI8,I1KYQ0,I1KYQ4,I1KYP9,I1LSK3,I1JE14,I1JE17,A6BM07,K7K7J9,K7M4V9,I1L932,I1KWD9,D4Q9Z5,I1N672,I1LA33,I1M2L8,I1KEV6,I1KN68,K7LN65,I1N4J2,I1K3Q9,I1KDP9,C6THX3,I1MAV4,I1MAV6,Q8S3B8,	9.80694e-08
Biological process	glycosinolate metabolic process	GO:0019757	6	1.0143e-09	5.57923	18	53	2013	33069	I1KRL3,Q2LAL0,Q2LAK9,K7LPH8,K7LPI2,I1KQX3,I1LJS4,I1LJS0,I1LJR9,I1LSI2,I1L136,K7LT74,K7LBV1,I1LQF9,I1LQG6,I1LQG1,I1MJK9,I1KL62,	8.99681e-08
Biological process	glucosinolate metabolic process	GO:0019760	7	1.0143e-09	5.57923	18	53	2013	33069	I1KRL3,Q2LAL0,Q2LAK9,K7LPH8,K7LPI2,I1KQX3,I1LJS4,I1LJS0,I1LJR9,I1LSI2,I1L136,K7LT74,K7LBV1,I1LQF9,I1LQG6,I1LQG1,I1MJK9,I1KL62,	8.99681e-08
Biological process	S-glycoside metabolic process	GO:0016143	6	1.0143e-09	5.57923	18	53	2013	33069	I1KRL3,Q2LAL0,Q2LAK9,K7LPH8,K7LPI2,I1KQX3,I1LJS4,I1LJS0,I1LJR9,I1LSI2,I1L136,K7LT74,K7LBV1,I1LQF9,I1LQG6,I1LQG1,I1MJK9,I1KL62,	8.99681e-08
Biological process	polysaccharide catabolic process	GO:0000272	6	1.1645e-09	2.42232	55	373	2013	33069	I1KC87,I1LEZ6,I1LNE4,I1JXE5,I1NBK5,I1KAS1,K7LZ49,I1MGH2,K7KV70,I1KR53,I1K070,K7LZJ1,I1N963,I1N8A3,I1L1X0,I1J4H5,I1K7K4,I1KQ87,I1KPJ3,K7LCD5,K7MWG8,I1K6A1,I1LAJ4,K7M4Y5,I1MUL0,K7LBP9,I1K5N5,Q5F305,Q5F304,I1KFM8,K7M4W9,I1JKS0,I1K4X9,I1NFF3,I1JSJ6,I1JBG9,I1J9P3,I1LYB7,Q0PKY2,I1LGW4,I1NEH7,I1J8S1,K7MPC4,I1KUF1,I1MS29,I1NDU7,I1JIK1,I1LWZ7,K7N397,K7MZI8,I1J7T0,I1KTG6,I1LWR4,K7KBV9,I1N3A5,	8.98186e-08
Biological process	phenylpropanoid catabolic process	GO:0046271	6	3.40658e-09	4.95439	19	63	2013	33069	K7KDJ6,I1N2E7,I1JHB0,I1N2J2,I1MYY9,I1KK85,I1KK82,I1J783,I1KK07,I1KK09,I1LMV1,K7MTC5,I1KZE8,I1N014,I1JLV8,I1JLR3,I1LQN6,I1JID2,K7LNF9,	2.51803e-07
Biological process	lignin catabolic process	GO:0046274	7	3.40658e-09	4.95439	19	63	2013	33069	K7KDJ6,I1N2E7,I1JHB0,I1N2J2,I1MYY9,I1KK85,I1KK82,I1J783,I1KK07,I1KK09,I1LMV1,K7MTC5,I1KZE8,I1N014,I1JLV8,I1JLR3,I1LQN6,I1JID2,K7LNF9,	2.51803e-07
Biological process	response to chemical	GO:0042221	3	3.79253e-09	1.65109	139	1383	2013	33069	K7LY34,I1N2P4,I1N2P6,I1JQ38,I1JPE3,I1KK68,I1KK59,I1KK57,I1JGQ5,I1KK55,K7LFZ2,K7N3R0,I1JXM5,I1MQ42,K7MAG3,I1MHH9,K7KVI5,Q43453,C6T8M7,K7MT81,I1KS28,I1KJ54,P46417,C6SWY6,I1JNZ0,I1MP38,O64970,K7LPH8,I1LM27,K7LPI2,K7LZP0,I1LU76,I1K053,C6T3A2,K7KNS9,I1M5P4,K7LZF2,I1KQK9,C6TCZ5,C6T3Q1,I1KQD6,I1M5G0,C6T3N6,C6T460,I1LCH6,K7L7S4,C6T1Z1,K7KGR6,I1M4M7,I1J441,I1J442,I1J438,I1J439,I1MF23,I1LJS4,I1LJS0,I1MN71,…	2.58767e-07
Biological process	cellular carbohydrate metabolic process	GO:0044262	5	3.82713e-09	1.91729	88	754	2013	33069	C6TJL7,C6SY01,I1MYT2,I1LET3,I1LVV3,I1KT40,I1KT48,K7MRZ1,K7KLI3,P35694,I1LW00,C6F116,I1NBK5,I1L3X9,I1LDF0,I1MGH2,I1KRK2,I1NBA2,I1K8W4,I1M6F4,I1KR53,I1J5D0,K7K5F4,I1NA65,I1K7K4,I1KQ87,I1KPJ3,I1JUU0,I1K764,I1MVU2,I1JE25,Q2MJR5,I1JDD7,I1KGG7,I1KXI0,K7L2B3,I1LRR9,K7MWG8,K7KZ65,I1K6A1,K7M4Y5,I1MUM7,K7KHJ1,I1KFY7,K7LBP9,I1K5N5,I1K615,I1NGA4,C6TN32,I1NFN9,K7LCZ8,I1JC14,C6TMP1,I1KNJ4,I1K4L3,I1JSJ6,I1JBG9,…	2.51456e-07
Biological process	response to chitin	GO:0010200	6	1.08577e-08	7.58202	12	26	2013	33069	I1JPE3,I1JDR7,C6T2P1,I1JTQ3,I1L8M4,I1L8M3,C6TMI9,I1LYW2,I1N534,I0AW24,K7KB20,Q4FH86,	6.87916e-07
Biological process	cell wall macromolecule metabolic process	GO:0044036	6	1.84344e-08	2.76284	37	220	2013	33069	C6TJL7,C6SY01,K7MRZ1,K7KLI3,P35694,C6F116,I1NBK5,I1MGH2,Q9SDY6,K7LPD3,I1KR53,I1J5D0,I1NA65,I1M587,I1JUU0,I1MVU2,I1JE25,K7KZ65,K7LBP9,K7LT36,I1NGA4,C6TMP1,I1JBG9,C6TNB0,I1MSS9,C6THE7,Q0PKY2,I1LH32,I1J8S1,I1K3C9,I1KUF1,I1JZD7,K7N397,I1M8L8,K7KBV9,I1N3A5,C6TH50,	1.12768e-06
Biological process	rRNA processing	GO:0006364	10	2.35165e-08	2.35368	49	342	2013	33069	I1MR45,C6SXD3,I1MYV4,I1MQC8,C6TAW2,I1J6P4,I1NBW7,I1JXQ3,K7MKP9,K7KVG4,K7M9T4,I1K096,I1KZF2,I1K010,I1K017,I1LCP5,I1LLA9,I1N087,K7MCG1,I1KYM5,I1L224,I1NHQ5,I1JE93,K7LRU2,K7KFV5,I1LJC4,I1LJA4,I1MUN3,I1L977,I1L0E0,K7M4K2,I1N6B4,I1MTV9,I1KNF0,I1M2L4,I1LHS8,I1LYL2,K7L300,I1LQ02,K7KBF1,I1LQ27,C6T7D0,I1J8W6,I1KUJ6,I1KUB2,I1LWS1,C6SV94,K7MZ38,I1JI32,	1.39061e-06
Biological process	lignin metabolic process	GO:0009808	6	2.898e-08	4.21224	20	78	2013	33069	K7KDJ6,I1N2E7,I1JHB0,I1N2J2,I1MYY9,I1KK85,I1KK82,I1J783,I1KK07,I1KK09,I1LMV1,K7MTC5,I1KZE8,I1N014,I1JLV8,I1JLR3,K7KXX5,I1LQN6,I1JID2,K7LNF9,	1.65841e-06
Biological process	carbohydrate metabolic process	GO:0005975	4	3.07415e-08	1.40153	244	2860	2013	33069	I1KC87,I1LEZ6,C6TJL7,I1KSW9,I1JPY7,C6SY01,I1MYT2,I1LET3,I1LVV3,I1KT40,I1KT48,K7MRZ1,I1LNE4,K7KLI3,I1J6V7,P35694,I1LW00,I1J6K4,I1LN28,C6F116,C6F122,I1M7H2,I1KSB7,I1MQ89,I1JXE5,I1NBK5,C6T8G2,I1KAS1,K7L7L0,I1L3X9,K7LZ49,I1J5Y9,I1MPC4,K7K4B2,I1LDF0,K7K3X6,I1MGH2,I1KRK2,Q9SDY6,I1L3K7,I1NBA2,I1K8W4,I1MXP2,I1LDJ0,I1K963,I1MGA9,I1MXA0,I1M6F4,K7KMG0,K7LPH8,K7KV70,K7LPI2,I1K8B0,I1KR53,I1K070,I1J5D0,I1N8W5,…	1.70423e-06
Biological process	rRNA metabolic process	GO:0016072	9	3.11556e-08	2.33321	49	345	2013	33069	I1MR45,C6SXD3,I1MYV4,I1MQC8,C6TAW2,I1J6P4,I1NBW7,I1JXQ3,K7MKP9,K7KVG4,K7M9T4,I1K096,I1KZF2,I1K010,I1K017,I1LCP5,I1LLA9,I1N087,K7MCG1,I1KYM5,I1L224,I1NHQ5,I1JE93,K7LRU2,K7KFV5,I1LJC4,I1LJA4,I1MUN3,I1L977,I1L0E0,K7M4K2,I1N6B4,I1MTV9,I1KNF0,I1M2L4,I1LHS8,I1LYL2,K7L300,I1LQ02,K7KBF1,I1LQ27,C6T7D0,I1J8W6,I1KUJ6,I1KUB2,I1LWS1,C6SV94,K7MZ38,I1JI32,	1.67485e-06
Biological process	organic acid metabolic process	GO:0006082	4	4.87825e-08	1.44152	207	2359	2013	33069	I1JHE4,I1JPT3,I1LWA1,K7LXR0,I1MIA7,K7LY34,K7MB43,I1LVT1,I1JPN0,K7N485,C6T0Q1,I1LNB1,I1KC25,I1MYY4,K7LFZ8,C6T9Z5,C6T1Q5,I1LW00,K7N3R0,I1L4J2,I1M7C3,K7M8Q2,I1NC67,I1MQ89,C6TK92,K7MRJ8,K7L7J7,I1M6Z4,Q43440,I1KS66,C6ZJY9,C6ZJY6,A5YT86,I1LML6,I1J5Y9,I1MPE9,I1KRN3,C6TIA6,I1KRL3,C6T8F0,I1MPF3,I1MPF4,I1MPF0,I1MPF1,Q2LAL0,Q2LAK9,C7S8C4,C7S8C9,C7S8D1,C7S8D0,C7S8D5,I1K0A0,I1M6N8,I1L3K7,I1JFT4,I1L2Z1,I1L2Z0,…	2.5453e-06
Biological process	organic substance catabolic process	GO:1901575	4	6.56961e-08	1.41519	222	2577	2013	33069	I1KC88,I1JQ75,I1J7C7,I1KC87,I1LEZ6,K7KDJ6,K7LH14,K7LXR0,K7MB43,I1JPN0,I1N2D9,K7N485,I1N2E7,I1MYU8,I1LNH4,I1JHB0,I1N2J2,I1MYY9,K7M0W2,I1LNE4,I1KK85,I1KK82,I1J6S8,C6T9Z5,I1JGQ5,I1KBD7,I1J783,I1LW00,K7N3R0,I1KK07,I1KK09,I1JGJ5,I1LMV1,I1L4D5,K7M8V8,I1MQ89,K7LX88,I1JXE5,I1NBK5,C6T8G2,I1KAS1,K7MTC5,K7L7M8,I1KJJ2,K7LZ49,I1LMA8,K7MT81,I1N1E8,I1MPC4,K7LQ97,I1KIU6,I1N0Z7,I1MGH2,Q9SDY6,I1L3K7,I1LDJ0,I1K8V3,…	3.32985e-06
Biological process	carbohydrate derivative catabolic process	GO:1901136	5	1.03125e-07	2.99625	29	159	2013	33069	I1J6S8,C6T8G2,I1MPC4,Q9SDY6,I1LDJ0,K7LPD3,K7LPH8,K7LPI2,I1NAL7,I1LT62,I1M587,I1M4Q6,I1LJS4,K7KFZ9,I1LJS0,I1LJR9,I1LSI2,I1K641,K7LT36,K7LT74,I1MTX4,I1LA39,I1LQF9,I1LQG6,I1LQG1,C6TNB0,I1MT43,K7K9D6,I1MJK9,	5.08179e-06
Biological process	oxoacid metabolic process	GO:0043436	5	1.39088e-07	1.43004	201	2309	2013	33069	I1JHE4,I1JPT3,I1LWA1,K7LXR0,I1MIA7,K7MB43,I1LVT1,I1JPN0,K7N485,C6T0Q1,I1LNB1,I1KC25,I1MYY4,K7LFZ8,C6T9Z5,C6T1Q5,I1LW00,K7N3R0,I1L4J2,I1M7C3,K7M8Q2,I1NC67,I1MQ89,C6TK92,K7MRJ8,K7L7J7,I1M6Z4,Q43440,I1KS66,C6ZJY9,C6ZJY6,A5YT86,I1LML6,I1J5Y9,I1MPE9,I1KRN3,C6TIA6,I1KRL3,C6T8F0,I1MPF3,I1MPF4,I1MPF0,I1MPF1,Q2LAL0,Q2LAK9,C7S8C4,C7S8C9,C7S8D1,C7S8D0,C7S8D5,I1K0A0,I1M6N8,I1L3K7,I1JFT4,I1L2Z1,I1L2Z0,I1LLM2,…	6.66868e-06
Biological process	response to biotic stimulus	GO:0009607	3	1.6527e-07	2.47367	39	259	2013	33069	I1MIC0,K7N3R0,I1LEA4,Q43453,I1KRL3,C6T035,Q2LAL0,Q2LAK9,I1MGJ5,C6SWY6,Q9SMF5,K7M1G0,C6T3A2,I1KZ77,I1MNM0,C6SYE7,K7LAQ6,C6T2R0,I1JMC1,C6SZA9,C6SYW1,I1L136,C6TFW4,K7LBV1,I1LQY5,I1M396,C6T5J0,I1NG67,I1NG74,K7LLE1,K7LLE2,I1M2E5,E6YBW4,I1KMV3,I1KMV0,K7KB20,K7L3M0,I1MRM4,I1MRM5,	7.7155e-06
Biological process	glutamine metabolic process	GO:0006541	10	1.71481e-07	3.54323	22	102	2013	33069	I1JHE4,I1MIA7,C6T8F0,I1LLM2,I1LLM7,O82560,Q9FUK4,I1LT24,C6TLA6,I1MEE7,I1KWW6,I1M3B1,K7L2P5,I1KW26,I1M284,I1N5A1,I1KN97,K7MQ84,C6THW8,I1MBC5,I1M0C1,I1JYT3,	7.80019e-06
Biological process	carbohydrate catabolic process	GO:0016052	5	1.99374e-07	1.95568	65	546	2013	33069	I1KC87,I1LEZ6,I1LNE4,I1LW00,I1MQ89,I1JXE5,I1NBK5,I1KAS1,K7LZ49,I1MGH2,I1L3K7,K7KV70,I1KR53,I1K070,K7LZJ1,I1N963,I1N8A3,I1L1X0,I1J4I4,I1J4H5,I1K7K4,I1KQ87,I1KPJ3,I1KGG7,K7MV03,K7LCD5,K7MWG8,I1K6A1,I1LAJ4,K7M4Y5,I1MUL0,K7LBP9,I1K5N5,Q5F305,Q5F304,I1KFM8,I1K615,K7M4W9,I1JKS0,C6TN32,I1K4X9,I1NFF3,I1JSJ6,I1JBG9,I1J9P3,I1LYB7,Q0PKY2,I1LGW4,I1NEH7,I1KV01,I1J8S1,K7MPC4,I1KUF1,I1MS29,I1NDU7,I1JIK1,I1LWZ7,…	8.84224e-06
Biological process	cell wall polysaccharide metabolic process	GO:0010383	7	2.59231e-07	2.70973	32	194	2013	33069	C6TJL7,C6SY01,K7MRZ1,K7KLI3,P35694,C6F116,I1NBK5,I1MGH2,I1KR53,I1J5D0,I1NA65,I1JUU0,I1MVU2,I1JE25,K7KZ65,K7LBP9,I1NGA4,C6TMP1,I1JBG9,I1MSS9,C6THE7,Q0PKY2,I1LH32,I1J8S1,I1K3C9,I1KUF1,I1JZD7,K7N397,I1M8L8,K7KBV9,I1N3A5,C6TH50,	1.12165e-05
Biological process	cell wall macromolecule catabolic process	GO:0016998	7	3.00647e-07	4.45497	16	59	2013	33069	I1NBK5,I1MGH2,Q9SDY6,K7LPD3,I1KR53,I1M587,K7LBP9,K7LT36,I1JBG9,C6TNB0,Q0PKY2,I1J8S1,I1KUF1,K7N397,K7KBV9,I1N3A5,	1.26988e-05
Biological process	homeostatic process	GO:0042592	4	4.07447e-07	1.63814	106	1063	2013	33069	K7KUJ1,K7M9P9,I1M7R4,I1KSN7,K7KM64,K7KTW9,I1JPC8,K7LFZ2,C6SYA0,K7M0A8,K7MZZ1,I1L462,C6SX02,E3W9C1,C6T8M7,I1MPD1,K7LHF9,K7L7E8,K7M288,I1KJ54,I1KJ50,I1KAB7,I1MXP0,K7LPR8,I1JFG5,Q948P6,I1MX98,I1JWF4,I1K8D4,I1NAB0,I1KQK9,I1NIX5,I1MFR6,I1M5Q7,I1N8T8,I1MFI0,I1KQD6,I1JVJ2,K7KVS5,I1JN70,K7MTK3,I1MFE6,I1LL17,I1J4I4,K7M4C5,C6TKR9,K7KP84,I1KXP4,I1LBE1,I1K6E3,I1KP63,I1KXE7,C6TEZ8,I1JCQ8,I1L0M1,I1N6E7,I1MLZ1,…	1.68096e-05
Biological process	ribosome biogenesis	GO:0042254	6	4.32537e-07	1.85432	71	629	2013	33069	I1MR45,C6SXD3,I1MYV4,I1MQC8,C6TAW2,I1LNE9,I1J6P4,I1NBW7,I1JXQ3,K7MKP9,C6SWN5,K7KVG4,I1J5Q7,K7M9T4,C6SWR8,I1K096,I1KZF2,I1K010,I1K017,I1LCP5,I1LLA9,I1N087,K7MCG1,I1KYM5,K7MEE0,I1L224,I1N877,K7KY63,I1NHQ5,I1KH77,I1JE93,K7MMG2,I1LJW2,K7LRU2,K7KFV5,I1LJM2,I1LJC4,I1LJA4,I1MUN3,I1LAH1,I1L8V8,I1L977,I1LAN2,I1L0E0,C6TFN5,K7M4K2,I1N6B4,I1MTV9,I1KNF0,I1JSW0,I1M2L4,I1LQB2,K7LU49,I1ML28,I1LHS8,I1LYL2,K7L300,…	1.74391e-05
Biological process	sulfur compound metabolic process	GO:0006790	4	4.55398e-07	1.87048	69	606	2013	33069	I1N2P4,I1N2P6,I1LVT1,I1MYW5,I1KK68,I1KK59,I1KK57,I1KK55,I1JPH6,I1LN30,I1NC67,A5YT86,C6T8M7,I1KRL3,Q9SLR8,Q2LAL0,Q2LAK9,P46417,K7LPH8,K7LPI2,I1KQX3,K7LZF2,K7L067,I1MFI0,I1LKT9,C6T3N6,C6T460,I1LCH6,I1K849,I1J4F4,A3RM04,I1LJS4,I1LJS0,I1LJR9,I1KXP4,K7LRT5,I1LSI2,K7KGB3,I1L136,P32110,I1NGL3,K7LT74,K7LBV1,I1JTE5,K7L1M0,K7L1L7,I1LQF9,I1LQG6,I1LQG1,I1ML39,I1ML63,I1JJI6,K7KBB0,I1NF36,I1K3S4,I1MRW7,I1J8Q1,…	1.79528e-05
Biological process	cellular modified amino acid metabolic process	GO:0006575	5	4.81619e-07	2.47447	36	239	2013	33069	I1N2P4,I1N2P6,I1MYW5,I1KK68,I1KK59,I1KK57,I1KK55,I1JPH6,I1KS66,C6ZJY9,C6ZJY6,P46417,I1K0A0,K7LZF2,I1KI28,C6T3N6,C6T460,I1LCH6,I1K849,I1J4F4,K7LRT5,P32110,K7L1M0,K7L1L7,I1LQ11,K7KBB0,I1NF36,I1M1L2,K7MRB1,I1KU83,Q9FQE6,Q9FQE8,Q9FQE5,Q9FQD4,I1MJ34,I1LFD6,	1.85738e-05
Biological process	response to absence of light	GO:0009646	7	8.31928e-07	16.4277	5	5	2013	33069	I1JHE4,I1LLM2,I1LLM7,K7MQ84,I1MBC5,	3.14009e-05
Biological process	plant-type cell wall organization or biogenesis	GO:0071669	4	1.30635e-06	2.37509	36	249	2013	33069	I1JYB5,K7MRZ1,I1N2H6,K7KLI3,I1MQ42,C6F116,I1J5S5,I1MP38,O64970,I1JWM6,I1LU76,C6TDU0,I1NA65,K7K739,I1JUU0,I1LK20,K7KZ65,I1MDV9,I1NH45,I1N6E3,C6TED1,C6TN48,K7N161,I1MC15,I1N4P4,K7MQ40,G9FTF9,I1KMG7,I1N4F0,Q9XFI6,I1JQZ1,I1J8H7,I1L5V8,I1KD34,I1M8L8,K7MHT7,	4.82804e-05
Biological process	chemical homeostasis	GO:0048878	5	1.90816e-06	1.78071	71	655	2013	33069	K7M9P9,I1KSN7,K7KTW9,I1JPC8,K7LFZ2,C6SYA0,K7MZZ1,I1MPD1,K7LHF9,K7L7E8,K7M288,I1KJ54,I1MXP0,K7LPR8,Q948P6,I1NAB0,I1KQK9,I1NIX5,I1MFR6,I1M5Q7,I1KQD6,I1JVJ2,K7KVS5,K7MTK3,I1MFE6,I1LL17,I1J4I4,K7M4C5,C6TKR9,K7KP84,I1LBE1,I1K6E3,I1KP63,C6TEZ8,I1JCQ8,I1L0M1,I1N6E7,I1MLZ1,K7KHE6,I1LIH1,I1L066,I1JL80,K7MW11,I1LR34,I1MLD5,I1M329,I1LR70,C6T4C9,K7KIL3,I1K4K8,I1LHR6,I1MTG6,K7KYY8,I1KEH3,C6TF06,I1M1P0,I1MSP4,…	6.90833e-05
Biological process	cellular polysaccharide metabolic process	GO:0044264	6	2.51875e-06	1.85917	61	539	2013	33069	C6TJL7,C6SY01,K7MRZ1,K7KLI3,P35694,C6F116,I1NBK5,I1LDF0,I1MGH2,I1KRK2,I1NBA2,I1K8W4,I1M6F4,I1KR53,I1J5D0,K7K5F4,I1NA65,I1K7K4,I1KQ87,I1KPJ3,I1JUU0,I1K764,I1MVU2,I1JE25,I1JDD7,K7MWG8,K7KZ65,I1K6A1,K7M4Y5,K7KHJ1,I1KFY7,K7LBP9,I1K5N5,I1NGA4,K7LCZ8,C6TMP1,I1JSJ6,I1JBG9,I1MSS9,K7KK55,C6THE7,Q0PKY2,I1MJP8,I1LH32,I1J8S1,I1K3C9,I1KUF1,I1NDU7,I1JIK1,I1LWZ7,I1JZD1,I1JZD7,K7N397,I1M8L8,I1LWR4,K7KBV9,A1YZE0,…	8.93652e-05
Biological process	glycosyl compound catabolic process	GO:1901658	6	2.95634e-06	4.25904	14	54	2013	33069	K7LPH8,K7LPI2,I1NAL7,I1LJS4,K7KFZ9,I1LJS0,I1LJR9,I1LSI2,I1K641,K7LT74,I1LQF9,I1LQG6,I1LQG1,I1MJK9,	0.000102834
Biological process	regulation of biological quality	GO:0065008	3	3.14872e-06	1.48728	132	1458	2013	33069	I1MQM2,K7KUJ1,K7M9P9,I1M7R4,I1KSN7,I1NCK8,K7KM64,K7KTW9,I1JPC8,K7LFZ2,C6SYA0,K7M0A8,I1KJR5,K7MZZ1,I1L462,C6SX02,E3W9C1,C6T8M7,I1MPD1,K7LHF9,K7L7E8,K7M288,I1KJ54,I1KJ50,I1KAB7,I1MXP0,K7LPR8,I1JFG5,Q948P6,I1MX98,I1JWF4,I1K8D4,I1NAB0,I1KQK9,I1NIX5,I1MX77,I1MFR6,I1M5Q7,I1N8T8,I1MFI0,I1KQD6,I1LL79,I1JEQ6,I1JVJ2,K7KVS5,I1JN70,K7MTK3,I1MFE6,K7L889,I1LL17,I1J4I4,K7M4C5,C6TKR9,K7KP84,I1MF38,C6TBZ4,I1JE93,…	0.00010742
Biological process	cell wall organization	GO:0071555	6	4.24704e-06	1.68544	79	770	2013	33069	C6TJL7,C6SY01,I1JYB5,K7MRZ1,I1N2H6,I1MQ42,I1KAS1,K7LZ49,C6T016,I1LDF0,I1KRK2,I1NBA2,I1K8W4,I1J5S5,I1MP38,I1MGA9,O64970,I1M6F4,K7KV70,I1JWM6,I1LU76,I1N963,I1KZ34,C6TDU0,I1L1X0,I1J4H5,K7K739,K7L9I3,I1LK20,I1JDD7,K7LCD5,I1MDV9,I1NH45,I1KFY7,I1KFM8,I1N6E3,I1JKS0,I1L071,I1NGA4,C6TED1,C6TN48,K7LCZ8,I1K4X9,C6TMP1,K7N161,I1JBJ1,I1KEF1,I1KMV5,I1MSS9,I1MC15,K7KK55,I1N4P4,I1LYB7,K7MQ40,I1L6S2,C6THE7,G9FTF9,…	0.000142156
Biological process	cell wall polysaccharide catabolic process	GO:0044347	8	4.42005e-06	5.163	11	35	2013	33069	I1NBK5,I1MGH2,I1KR53,K7LBP9,I1JBG9,Q0PKY2,I1J8S1,I1KUF1,K7N397,K7KBV9,I1N3A5,	0.000145207
Biological process	response to oxygen-containing compound	GO:1901700	4	4.74379e-06	2.05932	44	351	2013	33069	K7LY34,I1JPE3,I1JGQ5,I1MHH9,Q43453,C6SWY6,I1K053,C6T3A2,K7KNS9,I1M5P4,C6TCZ5,I1MF23,I1JDR7,C6T2P1,C6TNM1,K7KHK3,I1JTQ3,C6TFW4,I1L8M4,I1L8M3,C6TMI9,I1LYW2,I1MTN9,I1J9Q4,I1MC96,I1KMV3,I1N534,K7LN87,I1KVA1,I1LGV3,I0AW24,K7KB20,I1JAF3,Q4FH86,I1MS89,I1JZT6,I1L6F1,I1MS21,I1KD93,K7MZC9,I1MRM4,I1MRM5,K7LF21,K7LEQ5,	0.000153009
Biological process	response to wounding	GO:0009611	4	5.03344e-06	4.35837	13	49	2013	33069	I1MHH9,C6TCZ5,C6T3N0,C6TCC9,I1MF23,I1NI58,C6TNM1,K7KHK3,I1J9Q4,I1LGV3,I1MS89,B1ACD2,I1MS21,	0.000159452
Biological process	plant-type cell wall organization	GO:0009664	7	5.0487e-06	2.4519	30	201	2013	33069	I1JYB5,K7MRZ1,I1N2H6,I1MQ42,I1J5S5,I1MP38,O64970,I1JWM6,I1LU76,C6TDU0,K7K739,I1LK20,I1MDV9,I1NH45,I1N6E3,C6TED1,C6TN48,K7N161,I1MC15,I1N4P4,K7MQ40,G9FTF9,I1KMG7,I1N4F0,Q9XFI6,I1JQZ1,I1J8H7,I1L5V8,I1KD34,K7MHT7,	0.00015713
Biological process	external encapsulating structure organization	GO:0045229	5	5.39253e-06	1.67457	79	775	2013	33069	C6TJL7,C6SY01,I1JYB5,K7MRZ1,I1N2H6,I1MQ42,I1KAS1,K7LZ49,C6T016,I1LDF0,I1KRK2,I1NBA2,I1K8W4,I1J5S5,I1MP38,I1MGA9,O64970,I1M6F4,K7KV70,I1JWM6,I1LU76,I1N963,I1KZ34,C6TDU0,I1L1X0,I1J4H5,K7K739,K7L9I3,I1LK20,I1JDD7,K7LCD5,I1MDV9,I1NH45,I1KFY7,I1KFM8,I1N6E3,I1JKS0,I1L071,I1NGA4,C6TED1,C6TN48,K7LCZ8,I1K4X9,C6TMP1,K7N161,I1JBJ1,I1KEF1,I1KMV5,I1MSS9,I1MC15,K7KK55,I1N4P4,I1LYB7,K7MQ40,I1L6S2,C6THE7,G9FTF9,…	0.000164937
Biological process	hemicellulose metabolic process	GO:0010410	8	6.33764e-06	2.56386	27	173	2013	33069	C6TJL7,C6SY01,K7MRZ1,K7KLI3,P35694,C6F116,I1MGH2,I1KR53,I1J5D0,I1NA65,I1JUU0,I1MVU2,I1JE25,K7KZ65,K7LBP9,I1NGA4,C6TMP1,I1JBG9,I1MSS9,C6THE7,I1LH32,I1K3C9,I1KUF1,I1JZD7,K7N397,I1M8L8,C6TH50,	0.000190559
Biological process	sno(s)RNA processing	GO:0043144	10	6.38271e-06	6.16039	9	24	2013	33069	I1MYV4,I1JXQ3,K7KVG4,K7M9T4,I1JE93,K7LRU2,I1KXE8,I1MTV9,I1KUB2,	0.000188715
Biological process	sno(s)RNA metabolic process	GO:0016074	9	6.38271e-06	6.16039	9	24	2013	33069	I1MYV4,I1JXQ3,K7KVG4,K7M9T4,I1JE93,K7LRU2,I1KXE8,I1MTV9,I1KUB2,	0.000188715
Biological process	lignin biosynthetic process	GO:0009809	7	6.53977e-06	4.58448	12	43	2013	33069	I1N2E7,I1JHB0,I1N2J2,I1J783,I1KK07,I1KK09,I1KZE8,I1N014,I1JLR3,K7KXX5,I1LQN6,K7LNF9,	0.000187122
Biological process	response to organic substance	GO:0010033	4	7.19448e-06	1.56009	100	1053	2013	33069	K7LY34,I1JQ38,I1JPE3,I1JGQ5,K7LFZ2,K7N3R0,I1JXM5,K7MAG3,I1MHH9,K7KVI5,Q43453,K7MT81,I1KS28,I1KJ54,C6SWY6,I1JNZ0,K7LPH8,I1LM27,K7LPI2,K7LZP0,C6T3A2,K7KNS9,I1M5P4,I1KQK9,C6TCZ5,C6T3Q1,I1M5G0,K7L7S4,C6T1Z1,K7KGR6,I1M4M7,I1J441,I1J442,I1J438,I1J439,I1MF23,I1LJS4,I1LJS0,I1MN71,I1LJR9,I1NHG1,I1JDR7,I1LSI2,C6T2P1,I1KP56,I1L8Y9,C6TNM1,K7LKL9,K7KHK3,I1LZS3,K7LT74,I1JTQ3,I1KX40,C6TFW4,I1LQY7,I1L8M4,I1L8M3,…	0.000202587
Biological process	cellular homeostasis	GO:0019725	5	7.91965e-06	1.62367	85	860	2013	33069	K7KUJ1,K7M9P9,I1M7R4,K7KM64,K7KTW9,C6SYA0,K7M0A8,K7MZZ1,I1L462,C6SX02,E3W9C1,C6T8M7,I1MPD1,K7LHF9,K7L7E8,I1KJ50,I1KAB7,K7LPR8,I1JFG5,Q948P6,I1MX98,I1JWF4,I1K8D4,I1NAB0,I1NIX5,I1MFR6,I1M5Q7,I1N8T8,I1MFI0,I1KQD6,I1JVJ2,K7KVS5,I1JN70,I1MFE6,I1LL17,I1J4I4,K7M4C5,C6TKR9,K7KP84,I1KXP4,I1LBE1,I1K6E3,I1KP63,I1KXE7,C6TEZ8,I1L0M1,K7KHE6,I1LIH1,I1L066,I1JL80,K7MW11,I1LR34,I1MLD5,I1M319,I1LR70,C6T4C9,K7KIL3,…	0.000219523
Biological process	sulfur compound catabolic process	GO:0044273	5	8.08982e-06	4.88392	11	37	2013	33069	K7LPH8,K7LPI2,I1LJS4,I1LJS0,I1LJR9,I1LSI2,K7LT74,I1LQF9,I1LQG6,I1LQG1,I1MJK9,	0.00022079
Biological process	glycosinolate catabolic process	GO:0019759	7	8.08982e-06	4.88392	11	37	2013	33069	K7LPH8,K7LPI2,I1LJS4,I1LJS0,I1LJR9,I1LSI2,K7LT74,I1LQF9,I1LQG6,I1LQG1,I1MJK9,	0.00022079
Biological process	glucosinolate catabolic process	GO:0019762	8	8.08982e-06	4.88392	11	37	2013	33069	K7LPH8,K7LPI2,I1LJS4,I1LJS0,I1LJR9,I1LSI2,K7LT74,I1LQF9,I1LQG6,I1LQG1,I1MJK9,	0.00022079
Biological process	S-glycoside catabolic process	GO:0016145	7	8.08982e-06	4.88392	11	37	2013	33069	K7LPH8,K7LPI2,I1LJS4,I1LJS0,I1LJR9,I1LSI2,K7LT74,I1LQF9,I1LQG6,I1LQG1,I1MJK9,	0.00022079
Biological process	cellular catabolic process	GO:0044248	4	8.09235e-06	1.3715	181	2168	2013	33069	I1KC88,I1J7C7,K7KDJ6,K7LXR0,I1N2P4,I1N2P6,K7MB43,I1JPN0,I1N2D9,K7N485,I1N2E7,I1LNH4,I1JHB0,I1N2J2,I1MYY9,K7M0W2,I1KK85,I1KK82,I1J6S8,I1KK68,C6T9Z5,I1KK59,I1KK57,I1JGQ5,I1KK55,I1KBD7,I1J783,I1LW00,K7N3R0,I1KK07,I1KK09,I1LMV1,K7LX88,I1NBK5,K7MTC5,K7MT81,I1N1E8,K7LQ97,P46417,I1MGH2,I1LLU9,Q9SDY6,I1J5R7,K7LPD3,I1MP38,K7L6R5,O64970,K7LPH8,K7LPI2,I1K8C9,I1NAL7,I1KR53,I1KZE8,I1LU76,K7LZF2,I1LTM8,I1LD24,…	0.000208055
Biological process	maturation of SSU-rRNA	GO:0030490	11	8.45928e-06	3.12127	19	100	2013	33069	I1MR45,C6SXD3,C6TAW2,K7MKP9,I1K010,I1K017,I1LCP5,K7MCG1,I1L224,I1NHQ5,K7KFV5,K7M4K2,I1KNF0,I1M2L4,K7L300,K7KBF1,C6SV94,K7MZ38,I1JI32,	0.000214382
Biological process	cellular carbohydrate catabolic process	GO:0044275	6	8.84219e-06	2.75794	23	137	2013	33069	I1LW00,I1NBK5,I1K7K4,I1KQ87,I1KPJ3,I1KGG7,K7MWG8,I1K6A1,K7M4Y5,I1K5N5,I1K615,C6TN32,I1JSJ6,Q0PKY2,I1KV01,I1J8S1,I1NDU7,I1JIK1,I1LWZ7,I1LWR4,K7KBV9,I1N3A5,I1KTC8,	0.00022093
Biological process	aminoglycan metabolic process	GO:0006022	5	9.47899e-06	3.21412	18	92	2013	33069	C6T8G2,I1J5Y9,I1MPC4,Q9SDY6,I1LDJ0,K7LPD3,K7KMG0,I1LT62,I1M587,I1M4Q6,K7LT36,K7LKG4,I1N6A6,I1MTX4,C6TNB0,I1MT43,I1N4I6,I1LWR5,	0.000233552
Biological process	sno(s)RNA 3'-end processing	GO:0031126	11	1.84822e-05	6.25818	8	21	2013	33069	I1MYV4,I1JXQ3,K7KVG4,K7M9T4,I1JE93,K7LRU2,I1MTV9,I1KUB2,	0.00042581
Biological process	glutamine family amino acid metabolic process	GO:0009064	9	1.94378e-05	2.29224	30	215	2013	33069	I1JHE4,K7LXR0,I1MIA7,I1KRN3,C6T8F0,I1K0A0,I1LLM2,I1LLM7,K7KEQ2,O82560,Q9FUK4,I1JV68,I1LT24,C6TLA6,I1MEE7,K7MWG9,I1KWW6,I1N6L0,I1M3B1,K7L2P5,I1KW26,I1M284,I1N5A1,I1KN97,I1N4V3,K7MQ84,C6THW8,I1MBC5,I1M0C1,I1JYT3,	0.000442084
Biological process	maturation of SSU-rRNA from tricistronic rRNA transcript (SSU-rRNA, 5.8S rRNA, LSU-rRNA)	GO:0000462	12	1.97948e-05	3.17354	17	88	2013	33069	I1MR45,C6SXD3,C6TAW2,I1K010,I1LCP5,K7MCG1,I1L224,I1NHQ5,K7KFV5,K7M4K2,I1KNF0,I1M2L4,K7L300,K7KBF1,C6SV94,K7MZ38,I1JI32,	0.000444506
Biological process	cellular chemical homeostasis	GO:0055082	6	3.75918e-05	1.81321	50	453	2013	33069	K7M9P9,K7KTW9,C6SYA0,K7MZZ1,I1MPD1,K7LHF9,K7L7E8,K7LPR8,Q948P6,I1NAB0,I1NIX5,I1MFR6,I1M5Q7,I1KQD6,I1JVJ2,K7KVS5,I1MFE6,I1LL17,I1J4I4,K7M4C5,C6TKR9,K7KP84,I1LBE1,I1K6E3,I1KP63,C6TEZ8,I1L0M1,K7KHE6,I1LIH1,I1L066,I1JL80,K7MW11,I1LR34,I1MLD5,I1LR70,C6T4C9,K7KIL3,I1MTG6,C6TF06,I1M1P0,I1MSP4,K7MI07,K7MI09,I1KV43,K7LDK9,I1MB72,I1M143,I1L5X7,I1MR88,I1LWI1,	0.000833599
Biological process	regulation of root development	GO:2000280	5	3.98762e-05	10.2673	5	8	2013	33069	C7S8D1,C7S8D0,C7S8D5,I1LAX5,I1NES8,	0.000873338
Biological process	plasmodesmata-mediated intercellular transport	GO:0010497	6	3.98762e-05	10.2673	5	8	2013	33069	C7S8D1,C7S8D0,C7S8D5,I1LAX5,I1NES8,	0.000873338
Biological process	carboxylic acid metabolic process	GO:0019752	6	4.1156e-05	1.33277	181	2231	2013	33069	I1JHE4,I1JPT3,I1LWA1,K7LXR0,I1MIA7,K7MB43,I1LVT1,I1JPN0,K7N485,C6T0Q1,I1LNB1,I1KC25,I1MYY4,K7LFZ8,C6T9Z5,C6T1Q5,I1LW00,K7N3R0,I1L4J2,I1M7C3,K7M8Q2,I1NC67,I1MQ89,C6TK92,K7MRJ8,K7L7J7,I1M6Z4,Q43440,I1KS66,C6ZJY9,C6ZJY6,A5YT86,I1LML6,I1J5Y9,I1MPE9,I1KRN3,C6TIA6,C6T8F0,I1MPF3,I1MPF4,I1MPF0,I1MPF1,C7S8C4,C7S8C9,C7S8D1,C7S8D0,C7S8D5,I1K0A0,I1M6N8,I1L3K7,I1JFT4,I1L2Z1,I1L2Z0,I1LLM2,I1LLM7,K7KMG0,I1K8C9,…	0.000879647
Biological process	regulation of jasmonic acid mediated signaling pathway	GO:2000022	7	5.00621e-05	4.92832	9	30	2013	33069	I1MHH9,C6TCZ5,I1MF23,C6TNM1,K7KHK3,I1J9Q4,I1LGV3,I1MS89,I1MS21,	0.00105726
Biological process	rRNA modification	GO:0000154	11	5.28894e-05	3.55934	13	60	2013	33069	I1MYV4,I1JXQ3,K7KVG4,K7M9T4,I1K096,K7LRU2,I1LJC4,I1LJA4,I1MUN3,I1LYL2,I1LQ02,I1LQ27,I1KUB2,	0.00110383
Biological process	glycosyl compound metabolic process	GO:1901657	5	5.49092e-05	2.17106	30	227	2013	33069	C6TIA4,I1KRL3,Q2LAL0,Q2LAK9,K7LPH8,I1KIN3,I1KIN2,K7LPI2,I1NAL7,I1KQX3,K7KFC0,I1K849,I1LJS4,K7KFZ9,I1LJS0,I1LJR9,I1LSI2,C6SZ96,I1L136,I1K641,K7LT74,K7LBV1,I1LQF9,I1LQG6,I1LQG1,I1JSI1,I1MJK9,K7LFD8,K7LWD1,I1KL62,	0.00113266
Biological process	cellular ion homeostasis	GO:0006873	7	5.50285e-05	1.91346	41	352	2013	33069	K7M9P9,C6SYA0,K7MZZ1,I1MPD1,K7LHF9,K7L7E8,K7LPR8,Q948P6,I1NAB0,I1NIX5,I1MFR6,I1M5Q7,I1KQD6,I1JVJ2,K7KVS5,I1MFE6,I1LL17,K7M4C5,K7KP84,I1LBE1,I1K6E3,I1KP63,I1L0M1,I1LIH1,I1L066,I1JL80,K7MW11,I1LR34,I1MLD5,I1LR70,C6T4C9,K7KIL3,I1MTG6,I1MSP4,K7MI07,K7MI09,K7LDK9,I1MB72,I1M143,I1MR88,I1LWI1,	0.00112208
Biological process	cellular polysaccharide catabolic process	GO:0044247	7	5.52443e-05	2.9397	17	95	2013	33069	I1NBK5,I1K7K4,I1KQ87,I1KPJ3,K7MWG8,I1K6A1,K7M4Y5,I1K5N5,I1JSJ6,Q0PKY2,I1J8S1,I1NDU7,I1JIK1,I1LWZ7,I1LWR4,K7KBV9,I1N3A5,	0.00111367
Biological process	monocarboxylic acid metabolic process	GO:0032787	7	5.69515e-05	1.56549	79	829	2013	33069	I1JPT3,I1LVT1,I1JPN0,K7N485,I1LNB1,K7LFZ8,C6T9Z5,I1LW00,I1L4J2,I1M7C3,K7M8Q2,I1MQ89,C6TK92,K7MRJ8,I1LML6,I1MPE9,C6TIA6,I1MPF3,I1MPF4,I1MPF0,I1MPF1,I1L3K7,I1L2Z1,I1L2Z0,I1MP01,I1L2Y7,I1NAE6,I1KI28,I1KZ41,K7LR04,I1LCI8,K7MTK3,I1KYQ0,I1KYQ4,I1KYP9,I1J4I4,I1LC39,I1LSK3,I1JE14,I1JE17,A6BM07,K7MV03,I1LRR9,K7LKL7,I1MUM7,K7K7J9,K7M4V9,I1MLZ1,I1L932,I1JTE7,I1JTE5,I1N5S0,I1KWD9,D4Q9Z5,I1N672,I1LA33,I1M2L8,…	0.00113519
Biological process	carbohydrate biosynthetic process	GO:0016051	5	6.82058e-05	1.69238	58	563	2013	33069	I1MYT2,I1LET3,I1LVV3,I1KT40,I1KT48,K7KLI3,I1J6V7,I1LW00,C6F116,I1LDF0,I1KRK2,I1NBA2,I1K8W4,I1M6F4,K7K5F4,I1KZ34,I1K7U4,I1NA65,I1JUU0,I1K764,I1MVU2,K7MMN7,I1JV14,I1JE25,Q2MJR5,I1JDD7,I1KXI0,K7L2B3,K7KZ65,K7KHJ1,I1KFY7,I1L071,I1JTE2,I1NFN9,K7LCZ8,I1JC14,I1JBV6,I1K4L3,I1L7S6,I1KEF1,K7N292,K7KK55,K7M7K7,I1MSV8,I1L6S2,I1MJP8,K7KKV7,I1L5Q2,I1JZD1,I1JZD7,I1KD40,I1M8L8,A1YZE0,K7MHQ9,I1LNS7,I1KTE1,I1KTC8,…	0.00134441
Biological process	xylan metabolic process	GO:0045491	9	7.59014e-05	3.44452	13	62	2013	33069	K7KLI3,I1MGH2,I1KR53,I1NA65,I1JUU0,I1MVU2,I1JE25,K7LBP9,I1JBG9,I1KUF1,I1JZD7,K7N397,I1M8L8,	0.00147966
Biological process	root system development	GO:0022622	5	8.05688e-05	6.05232	7	19	2013	33069	C7S8D1,C7S8D0,C7S8D5,I1LAX5,I1JKU2,I1K533,I1NES8,	0.00155358
Biological process	root development	GO:0048364	5	8.05688e-05	6.05232	7	19	2013	33069	C7S8D1,C7S8D0,C7S8D5,I1LAX5,I1JKU2,I1K533,I1NES8,	0.00155358
Biological process	sterol metabolic process	GO:0016125	6	8.28239e-05	2.84971	17	98	2013	33069	I1KSN7,I1MXP0,K7K429,I1LJJ4,I1JCQ8,I1N6E7,I1MLZ1,I1JTE7,I1LHR6,K7KYY8,I1KLZ9,K7LE86,K7MGN5,I1NDS3,K7LEW4,I1KKQ1,I1M8H3,	0.00156308
Biological process	steroid metabolic process	GO:0008202	5	8.48143e-05	2.51812	21	137	2013	33069	I1KSN7,I1KK99,I1MXP0,K7K429,I1LJJ4,I1LJN4,I1JCQ8,I1N6E7,I1MLZ1,I1JTE7,I1LHR6,K7KYY8,I1LPL0,I1KLZ9,K7LE86,K7MGN5,I1NDS3,K7LEW4,I1KKQ1,I1LNX7,I1M8H3,	0.0015838
Biological process	intercellular transport	GO:0010496	5	8.52013e-05	9.12651	5	9	2013	33069	C7S8D1,C7S8D0,C7S8D5,I1LAX5,I1NES8,	0.00157445
Biological process	regulation of defense response	GO:0031347	6	9.71086e-05	3.19428	14	72	2013	33069	I1MHH9,C6TCZ5,I1MF23,I1K6Y9,I1MVA8,C6TNM1,K7KHK3,C6T5J0,I1J9Q4,I1J9P2,I1LGV3,K7KB20,I1MS89,I1MS21,	0.00177599
Biological process	xylan catabolic process	GO:0045493	10	9.9121e-05	7.04045	6	14	2013	33069	I1MGH2,I1KR53,K7LBP9,I1JBG9,I1KUF1,K7N397,	0.00179429
Biological process	arabinan metabolic process	GO:0031221	6	9.9121e-05	7.04045	6	14	2013	33069	I1MGH2,I1KR53,K7LBP9,I1JBG9,I1KUF1,K7N397,	0.00179429
Biological process	arabinan catabolic process	GO:0031222	7	9.9121e-05	7.04045	6	14	2013	33069	I1MGH2,I1KR53,K7LBP9,I1JBG9,I1KUF1,K7N397,	0.00179429
Biological process	transmembrane transport	GO:0055085	5	0.000106714	1.31725	174	2170	2013	33069	I1L4Y7,I1KKI2,I1N306,I1MQM2,I1MQR4,I1LEP3,K7MJG5,I1NCK8,I1L4S1,I1M7V6,I1KKB8,K7KTW9,I1JPC8,K7LFZ2,I1K1C0,I1JXZ0,I1M7N7,K7MS37,C6TK44,I1M7G5,K7L630,I1J6N5,C6T8H7,K7LHN8,I1N1J4,I1JP87,I1KAW1,I1KAK1,I1MY42,C6TIH5,I1JP00,K7M288,I1N9W1,I1KJ54,I1M6H0,I1KZY5,I1N9D7,I1J5M6,K7M9W1,K7KFK1,K7KWL2,I1K053,I1M5P5,I1MFP0,I1N0B5,I1NAB2,I1KQK9,K7LIG5,I1KQQ8,I1LU54,I1LCQ8,I1LTS1,I1KR15,I1M5Q7,I1KQD6,I1KQE2,I1J505,…	0.00187436
Biological process	cellular cation homeostasis	GO:0030003	8	0.000107488	1.88991	39	339	2013	33069	K7M9P9,C6SYA0,K7MZZ1,K7LHF9,K7L7E8,K7LPR8,Q948P6,I1NAB0,I1NIX5,I1MFR6,I1M5Q7,I1KQD6,I1JVJ2,K7KVS5,I1MFE6,I1LL17,K7M4C5,K7KP84,I1LBE1,I1K6E3,I1KP63,I1L0M1,I1LIH1,I1L066,I1JL80,K7MW11,I1LR34,I1LR70,C6T4C9,K7KIL3,I1MTG6,I1MSP4,K7MI07,K7MI09,K7LDK9,I1MB72,I1M143,I1MR88,I1LWI1,	0.00186945
Biological process	response to nitrogen compound	GO:1901698	4	0.000113487	3.15052	14	73	2013	33069	I1JPE3,K7MT81,I1K053,I1JDR7,C6T2P1,I1JTQ3,I1L8M4,I1L8M3,C6TMI9,I1LYW2,I1N534,I0AW24,K7KB20,Q4FH86,	0.00195462
Biological process	UDP-glucuronate metabolic process	GO:0046398	8	0.000161831	8.21386	5	10	2013	33069	I1J5Y9,K7KMG0,I1N6A6,I1N4I6,I1LWR5,	0.00276047
Biological process	UDP-glucuronate biosynthetic process	GO:0006065	9	0.000161831	8.21386	5	10	2013	33069	I1J5Y9,K7KMG0,I1N6A6,I1N4I6,I1LWR5,	0.00276047
Biological process	trehalose biosynthetic process	GO:0005992	8	0.000174488	3.18747	13	67	2013	33069	I1MYT2,I1LET3,I1LVV3,I1KT40,I1KXI0,K7L2B3,I1NFN9,I1JC14,K7M7K7,I1MSV8,K7KKV7,I1L5Q2,I1LNS7,	0.0029202
Biological process	response to organonitrogen compound	GO:0010243	5	0.000174488	3.18747	13	67	2013	33069	I1JPE3,K7MT81,I1JDR7,C6T2P1,I1JTQ3,I1L8M4,I1L8M3,C6TMI9,I1LYW2,I1N534,I0AW24,K7KB20,Q4FH86,	0.0029202
Biological process	defense response to other organism	GO:0098542	6	0.000181655	2.51715	19	124	2013	33069	K7N3R0,I1LEA4,I1KRL3,C6T035,Q2LAL0,Q2LAK9,I1KZ77,K7LAQ6,C6T2R0,I1L136,K7LBV1,I1M396,C6T5J0,I1NG67,I1NG74,K7LLE1,K7LLE2,I1M2E5,K7KB20,	0.00298386
Biological process	response to external biotic stimulus	GO:0043207	4	0.000202169	2.49701	19	125	2013	33069	K7N3R0,I1LEA4,I1KRL3,C6T035,Q2LAL0,Q2LAK9,I1KZ77,K7LAQ6,C6T2R0,I1L136,K7LBV1,I1M396,C6T5J0,I1NG67,I1NG74,K7LLE1,K7LLE2,I1M2E5,K7KB20,	0.00326044
Biological process	response to other organism	GO:0051707	5	0.000202169	2.49701	19	125	2013	33069	K7N3R0,I1LEA4,I1KRL3,C6T035,Q2LAL0,Q2LAK9,I1KZ77,K7LAQ6,C6T2R0,I1L136,K7LBV1,I1M396,C6T5J0,I1NG67,I1NG74,K7LLE1,K7LLE2,I1M2E5,K7KB20,	0.00326044
Biological process	ribonucleoprotein complex biogenesis	GO:0022613	5	0.000209564	1.5361	72	770	2013	33069	I1MR45,C6SXD3,I1MYV4,I1MQC8,C6TAW2,I1LNE9,I1J6P4,I1NBW7,I1JXQ3,K7MKP9,C6SWN5,K7KVG4,I1J5Q7,K7M9T4,C6SWR8,I1K096,I1N9G0,I1KZF2,I1K010,I1K017,I1LCP5,I1LLA9,I1N087,K7MCG1,I1KYM5,K7MEE0,I1L224,I1N877,K7KY63,I1NHQ5,I1KH77,I1JE93,K7MMG2,I1LJW2,K7LRU2,K7KFV5,I1LJM2,I1LJC4,I1LJA4,I1MUN3,I1LAH1,I1L8V8,I1L977,I1LAN2,I1L0E0,C6TFN5,K7M4K2,I1N6B4,I1MTV9,I1KNF0,I1JSW0,I1M2L4,I1LQB2,K7LU49,I1ML28,I1LHS8,I1LYL2,…	0.00331934
Biological process	response to endogenous stimulus	GO:0009719	3	0.000216302	1.47763	85	945	2013	33069	K7LY34,I1JQ38,I1JGQ5,K7LFZ2,K7N3R0,I1JXM5,K7MAG3,I1MHH9,K7KVI5,Q43453,I1KJ54,C6SWY6,I1JNZ0,K7LPH8,I1LM27,K7LPI2,K7LZP0,C6T3A2,K7KNS9,I1M5P4,I1KQK9,C6TCZ5,C6T3Q1,I1M5G0,K7L7S4,C6T1Z1,K7KGR6,I1M4M7,I1J441,I1J442,I1J438,I1J439,I1MF23,I1LJS4,I1LJS0,I1MN71,I1LJR9,I1NHG1,I1LSI2,I1KP56,I1L8Y9,C6TNM1,K7LKL9,K7KHK3,I1LZS3,K7LT74,I1KX40,C6TFW4,I1LQY7,I1MCK6,C6TDX6,I1LQF9,I1LQG6,I1LQG1,I1MTN9,I1J9Q4,I1LPV4,…	0.00339575
Biological process	response to hormone	GO:0009725	5	0.000216302	1.47763	85	945	2013	33069	K7LY34,I1JQ38,I1JGQ5,K7LFZ2,K7N3R0,I1JXM5,K7MAG3,I1MHH9,K7KVI5,Q43453,I1KJ54,C6SWY6,I1JNZ0,K7LPH8,I1LM27,K7LPI2,K7LZP0,C6T3A2,K7KNS9,I1M5P4,I1KQK9,C6TCZ5,C6T3Q1,I1M5G0,K7L7S4,C6T1Z1,K7KGR6,I1M4M7,I1J441,I1J442,I1J438,I1J439,I1MF23,I1LJS4,I1LJS0,I1MN71,I1LJR9,I1NHG1,I1LSI2,I1KP56,I1L8Y9,C6TNM1,K7LKL9,K7KHK3,I1LZS3,K7LT74,I1KX40,C6TFW4,I1LQY7,I1MCK6,C6TDX6,I1LQF9,I1LQG6,I1LQG1,I1MTN9,I1J9Q4,I1LPV4,…	0.00339575
Biological process	biological process involved in interspecies interaction between organisms	GO:0044419	2	0.000224684	2.4772	19	126	2013	33069	K7N3R0,I1LEA4,I1KRL3,C6T035,Q2LAL0,Q2LAK9,I1KZ77,K7LAQ6,C6T2R0,I1L136,K7LBV1,I1M396,C6T5J0,I1NG67,I1NG74,K7LLE1,K7LLE2,I1M2E5,K7KB20,	0.00346599
Biological process	cellular response to lipid	GO:0071396	6	0.000229814	2.06267	28	223	2013	33069	K7LY34,I1JGQ5,I1MHH9,Q43453,C6SWY6,C6T3A2,K7KNS9,I1M5P4,C6TCZ5,I1MF23,C6TNM1,K7KHK3,C6TFW4,I1MTN9,I1J9Q4,I1MC96,I1KMV3,K7LN87,I1KVA1,I1LGV3,I1MS89,I1JZT6,I1MS21,I1KD93,K7MZC9,I1MRM4,I1MRM5,K7LF21,	0.00351457
Biological process	ion homeostasis	GO:0050801	6	0.000256218	1.73126	45	427	2013	33069	K7M9P9,I1JPC8,C6SYA0,K7MZZ1,I1MPD1,K7LHF9,K7L7E8,K7M288,K7LPR8,Q948P6,I1NAB0,I1NIX5,I1MFR6,I1M5Q7,I1KQD6,I1JVJ2,K7KVS5,I1MFE6,I1LL17,K7M4C5,K7KP84,I1LBE1,I1K6E3,I1KP63,I1L0M1,I1LIH1,I1L066,I1JL80,K7MW11,I1LR34,I1MLD5,I1M329,I1LR70,C6T4C9,K7KIL3,I1MTG6,I1MSP4,K7MI07,K7MI09,I1LH59,K7LDK9,I1MB72,I1M143,I1MR88,I1LWI1,	0.00388488
Biological process	oxalate metabolic process	GO:0033609	8	0.000268123	3.23168	12	61	2013	33069	C6T0Q1,C6T1Q5,K7N3R0,C7S8C4,C7S8C9,C7S8D1,C7S8D0,C7S8D5,I1LAX5,I1NES8,I1MSB1,I1MK04,	0.00403093
Biological process	trehalose metabolic process	GO:0005991	7	0.000275379	3.05086	13	70	2013	33069	I1MYT2,I1LET3,I1LVV3,I1KT40,I1KXI0,K7L2B3,I1NFN9,I1JC14,K7M7K7,I1MSV8,K7KKV7,I1L5Q2,I1LNS7,	0.00410523
Biological process	inorganic ion homeostasis	GO:0098771	7	0.000275476	1.73755	44	416	2013	33069	K7M9P9,I1JPC8,C6SYA0,K7MZZ1,K7LHF9,K7L7E8,K7M288,K7LPR8,Q948P6,I1NAB0,I1NIX5,I1MFR6,I1M5Q7,I1KQD6,I1JVJ2,K7KVS5,I1MFE6,I1LL17,K7M4C5,K7KP84,I1LBE1,I1K6E3,I1KP63,I1L0M1,I1LIH1,I1L066,I1JL80,K7MW11,I1LR34,I1MLD5,I1M329,I1LR70,C6T4C9,K7KIL3,I1MTG6,I1MSP4,K7MI07,K7MI09,I1LH59,K7LDK9,I1MB72,I1M143,I1MR88,I1LWI1,	0.00407245
Biological process	cellular carbohydrate biosynthetic process	GO:0034637	6	0.00033511	1.74674	42	395	2013	33069	I1MYT2,I1LET3,I1LVV3,I1KT40,I1KT48,K7KLI3,C6F116,I1LDF0,I1KRK2,I1NBA2,I1K8W4,I1M6F4,K7K5F4,I1NA65,I1JUU0,I1K764,I1MVU2,I1JE25,Q2MJR5,I1JDD7,I1KXI0,K7L2B3,K7KZ65,K7KHJ1,I1KFY7,I1NFN9,K7LCZ8,I1JC14,I1K4L3,K7KK55,K7M7K7,I1MSV8,I1MJP8,K7KKV7,I1L5Q2,I1JZD1,I1JZD7,I1M8L8,A1YZE0,K7MHQ9,I1LNS7,I1KTE1,	0.0049131
Biological process	negative regulation of catalytic activity	GO:0043086	5	0.000340767	2.044	27	217	2013	33069	Q43453,I1KAS1,K7LZ49,C6T0K6,C6SWY6,K7MJT1,C6SX36,K7KV70,C6T3A2,I1L1X0,I1KQ89,K7LS96,K7LCD5,I1KFM8,C6TFW4,I1JKS0,I1K4X9,I1KMV3,I1LYB7,I1KMN8,I1MS29,I1MRM4,I1MRM5,K7MZI8,I1J7T0,I1KTG6,K7LF21,	0.00495509
Biological process	negative regulation of molecular function	GO:0044092	4	0.000340767	2.044	27	217	2013	33069	Q43453,I1KAS1,K7LZ49,C6T0K6,C6SWY6,K7MJT1,C6SX36,K7KV70,C6T3A2,I1L1X0,I1KQ89,K7LS96,K7LCD5,I1KFM8,C6TFW4,I1JKS0,I1K4X9,I1KMV3,I1LYB7,I1KMN8,I1MS29,I1MRM4,I1MRM5,K7MZI8,I1J7T0,I1KTG6,K7LF21,	0.00495509
Biological process	protein phosphorylation	GO:0006468	8	0.000344533	1.55865	63	664	2013	33069	I1MI78,I1JXV4,K7M0J7,K7M0J8,K7N3D9,K7N3D5,I1LEA4,K7M1S0,I1M6J6,I1KQR7,I1KQR4,K7MTY2,K7KNS9,K7KFE0,I1K821,I1NIP4,I1KZ77,I1LKM7,K7LJR6,K7L1C1,K7L1C3,K7KXF2,I1KXZ5,I1LSR6,K7KXI5,K7KXI4,K7LAQ6,K7M3U3,K7KYU4,K7LJZ2,K7L1I8,K7MVP1,I1NG76,I1NG77,I1NG78,I1NG67,I1NG74,I1K552,I1MTN9,K7LLE1,K7LLE2,I1M2E9,I1M2E5,I1JK11,K7L2L4,K7KJT5,K7LN87,I1JS30,K7MYD3,K7MQ41,I1KE68,I1KE67,K7KB20,K7LUW9,I1JRM0,I1K3D7,I1JZT6,…	0.00492905
Biological process	carboxylic acid transmembrane transport	GO:1905039	8	0.000424495	1.96051	29	243	2013	33069	I1M7V6,I1KKB8,I1JXZ0,I1M7N7,I1J6N5,C6TIH5,I1KZY5,K7KWL2,K7LIG5,I1LCQ8,K7LIA9,I1K7F1,I1NHP2,I1N7F7,I1N7L1,I1MVD9,K7MFF4,K7MFH3,K7MFH4,K7K7E2,I1K5S6,I1LJ16,I1KWT9,I1LI79,K7LTR3,K7KAR3,I1J8F2,I1JZ78,I1N2V5,	0.00602443
Biological process	glucosamine-containing compound catabolic process	GO:1901072	7	0.000426898	3.0802	12	64	2013	33069	C6T8G2,I1MPC4,Q9SDY6,I1LDJ0,K7LPD3,I1LT62,I1M587,I1M4Q6,K7LT36,I1MTX4,C6TNB0,I1MT43,	0.00601045
Biological process	glucosamine-containing compound metabolic process	GO:1901071	6	0.000426898	3.0802	12	64	2013	33069	C6T8G2,I1MPC4,Q9SDY6,I1LDJ0,K7LPD3,I1LT62,I1M587,I1M4Q6,K7LT36,I1MTX4,C6TNB0,I1MT43,	0.00601045
Biological process	amino sugar catabolic process	GO:0046348	6	0.000426898	3.0802	12	64	2013	33069	C6T8G2,I1MPC4,Q9SDY6,I1LDJ0,K7LPD3,I1LT62,I1M587,I1M4Q6,K7LT36,I1MTX4,C6TNB0,I1MT43,	0.00601045
Biological process	aminoglycan catabolic process	GO:0006026	6	0.000426898	3.0802	12	64	2013	33069	C6T8G2,I1MPC4,Q9SDY6,I1LDJ0,K7LPD3,I1LT62,I1M587,I1M4Q6,K7LT36,I1MTX4,C6TNB0,I1MT43,	0.00601045
Biological process	chitin metabolic process	GO:0006030	7	0.000426898	3.0802	12	64	2013	33069	C6T8G2,I1MPC4,Q9SDY6,I1LDJ0,K7LPD3,I1LT62,I1M587,I1M4Q6,K7LT36,I1MTX4,C6TNB0,I1MT43,	0.00601045
Biological process	chitin catabolic process	GO:0006032	8	0.000426898	3.0802	12	64	2013	33069	C6T8G2,I1MPC4,Q9SDY6,I1LDJ0,K7LPD3,I1LT62,I1M587,I1M4Q6,K7LT36,I1MTX4,C6TNB0,I1MT43,	0.00601045
Biological process	response to fatty acid	GO:0070542	6	0.000444057	3.49526	10	47	2013	33069	I1MHH9,C6TCZ5,I1MF23,C6TNM1,K7KHK3,I1J9Q4,I1LGV3,I1MS89,I1MS21,I1KD93,	0.00596786
Biological process	response to jasmonic acid	GO:0009753	7	0.000444057	3.49526	10	47	2013	33069	I1MHH9,C6TCZ5,I1MF23,C6TNM1,K7KHK3,I1J9Q4,I1LGV3,I1MS89,I1MS21,I1KD93,	0.00596786
Biological process	jasmonic acid mediated signaling pathway	GO:0009867	7	0.000444057	3.49526	10	47	2013	33069	I1MHH9,C6TCZ5,I1MF23,C6TNM1,K7KHK3,I1J9Q4,I1LGV3,I1MS89,I1MS21,I1KD93,	0.00596786
Biological process	cellular response to jasmonic acid stimulus	GO:0071395	8	0.000444057	3.49526	10	47	2013	33069	I1MHH9,C6TCZ5,I1MF23,C6TNM1,K7KHK3,I1J9Q4,I1LGV3,I1MS89,I1MS21,I1KD93,	0.00596786
Biological process	cellular response to fatty acid	GO:0071398	7	0.000444057	3.49526	10	47	2013	33069	I1MHH9,C6TCZ5,I1MF23,C6TNM1,K7KHK3,I1J9Q4,I1LGV3,I1MS89,I1MS21,I1KD93,	0.00596786
Biological process	organic cyclic compound catabolic process	GO:1901361	5	0.000451007	1.80856	36	327	2013	33069	K7KDJ6,I1JPN0,K7N485,I1N2E7,I1JHB0,I1N2J2,I1MYY9,I1KK85,I1KK82,I1J6S8,I1J783,I1KK07,I1KK09,I1LMV1,K7MTC5,I1NAL7,I1KZE8,I1KHQ2,I1N014,I1JE93,K7KFZ9,I1KGU2,I1JLV8,I1JLR3,K7LKL7,I1LRJ8,I1K641,I1NFV9,I1MTV9,I1LQN6,I1N5H9,I1M261,I1M259,I1KUJ6,I1JID2,K7LNF9,	0.00584005
Biological process	indole glucosinolate metabolic process	GO:0042343	8	0.000458847	6.84488	5	12	2013	33069	I1KRL3,Q2LAL0,Q2LAK9,I1L136,K7LBV1,	0.00589851
Biological process	cation homeostasis	GO:0055080	7	0.000470321	1.70626	43	414	2013	33069	K7M9P9,I1JPC8,C6SYA0,K7MZZ1,K7LHF9,K7L7E8,K7M288,K7LPR8,Q948P6,I1NAB0,I1NIX5,I1MFR6,I1M5Q7,I1KQD6,I1JVJ2,K7KVS5,I1MFE6,I1LL17,K7M4C5,K7KP84,I1LBE1,I1K6E3,I1KP63,I1L0M1,I1LIH1,I1L066,I1JL80,K7MW11,I1LR34,I1M329,I1LR70,C6T4C9,K7KIL3,I1MTG6,I1MSP4,K7MI07,K7MI09,I1LH59,K7LDK9,I1MB72,I1M143,I1MR88,I1LWI1,	0.00600252
Biological process	small molecule metabolic process	GO:0044281	3	0.00047076	1.2074	274	3728	2013	33069	I1JHE4,I1JPT3,I1K246,I1LWA1,C6TK31,K7LXR0,I1MIA7,K7LY34,K7MB43,I1LVT1,I1JPN0,K7N485,C6T0Q1,I1LNB1,I1KC25,K7K3C2,I1MYY4,I1KT48,I1J6S8,K7LFZ8,C6T9Z5,C6T1Q5,I1J6V7,I1LW00,K7N3R0,I1L4J2,I1LN30,I1M7C3,K7M8Q2,I1NC67,I1MQ89,C6TK92,K7MRJ8,K7L7J7,I1M6Z4,Q43440,I1KS66,C6ZJY9,C6ZJY6,A5YT86,C6T8M7,I1LML6,I1J5Y9,I1MPE9,I1KRN3,C6TIA6,C6TIA4,I1KRL3,C6T8F0,Q9SLR8,I1MPF3,I1MPF4,I1MPF0,I1MPF1,Q2LAL0,Q2LAK9,C7S8C4,…	0.0059652
Biological process	metal ion homeostasis	GO:0055065	8	0.000481491	1.83731	34	304	2013	33069	K7M9P9,C6SYA0,K7MZZ1,K7LHF9,K7L7E8,K7M288,K7LPR8,Q948P6,I1NAB0,I1NIX5,I1MFR6,I1KQD6,I1JVJ2,I1MFE6,I1LL17,K7M4C5,K7KP84,I1LBE1,I1K6E3,I1KP63,I1LIH1,I1L066,I1JL80,I1LR34,I1M329,I1LR70,C6T4C9,K7MI07,K7MI09,I1LH59,K7LDK9,I1MB72,I1M143,I1MR88,	0.0060579
Biological process	disaccharide biosynthetic process	GO:0046351	7	0.000484156	2.88595	13	74	2013	33069	I1MYT2,I1LET3,I1LVV3,I1KT40,I1KXI0,K7L2B3,I1NFN9,I1JC14,K7M7K7,I1MSV8,K7KKV7,I1L5Q2,I1LNS7,	0.00604854
Biological process	pectin catabolic process	GO:0045490	8	0.000542212	2.01472	26	212	2013	33069	I1KC87,I1LEZ6,I1LNE4,I1JXE5,I1KAS1,K7LZ49,K7KV70,I1K070,K7LZJ1,I1N963,I1L1X0,I1J4H5,K7LCD5,I1LAJ4,I1MUL0,I1KFM8,I1JKS0,I1K4X9,I1NFF3,I1LYB7,I1NEH7,K7MPC4,I1MS29,K7MZI8,I1J7T0,I1KTG6,	0.00672646
Biological process	response to salt stress	GO:0009651	5	0.000571815	2.98686	12	66	2013	33069	K7LPH8,K7LPI2,I1LJS4,I1LJS0,I1LJR9,I1LSI2,K7LT74,I1LQF9,I1LQG6,I1LQG1,I1MJK9,I1KD93,	0.00704444
Biological process	response to osmotic stress	GO:0006970	4	0.000571815	2.98686	12	66	2013	33069	K7LPH8,K7LPI2,I1LJS4,I1LJS0,I1LJR9,I1LSI2,K7LT74,I1LQF9,I1LQG6,I1LQG1,I1MJK9,I1KD93,	0.00704444
Biological process	amino acid transport	GO:0006865	7	0.000644989	2.02312	25	203	2013	33069	I1M7V6,I1KKB8,I1JXZ0,I1M7N7,I1J6N5,I1KZY5,K7KWL2,K7LIG5,I1LCQ8,K7LIA9,I1K7F1,I1NHP2,I1N7F7,I1N7L1,K7MFH3,K7MFH4,I1N6Y3,I1LJ16,I1LI79,K7LTR3,K7KAR3,I1J8F2,K7L4U1,I1JZ78,I1N2V5,	0.00783706
Biological process	anion transmembrane transport	GO:0098656	7	0.000680603	2.12594	22	170	2013	33069	I1MQR4,C6TIH5,I1J5M6,I1K053,I1MFP0,I1M5Q7,K7KVS5,I1MVD9,K7MFF4,K7K7E2,I1K5S6,I1L0M1,I1KWT9,K7KIL3,I1JBN2,I1MTG6,K7M7J3,I1L6P8,I1MAQ9,K7LX04,I1N3L1,K7MI24,	0.00821354
Biological process	transition metal ion homeostasis	GO:0055076	9	0.000687444	1.85861	31	274	2013	33069	K7M9P9,C6SYA0,K7MZZ1,K7LHF9,K7L7E8,K7LPR8,Q948P6,I1NAB0,I1NIX5,I1MFR6,I1KQD6,I1JVJ2,I1MFE6,I1LL17,K7KP84,I1LBE1,I1K6E3,I1KP63,I1LIH1,I1L066,I1JL80,I1LR34,I1LR70,C6T4C9,K7MI07,K7MI09,I1LH59,K7LDK9,I1MB72,I1M143,I1MR88,	0.00824004
Biological process	organic acid transmembrane transport	GO:1903825	7	0.000719557	1.89802	29	251	2013	33069	I1M7V6,I1KKB8,I1JXZ0,I1M7N7,I1J6N5,C6TIH5,I1KZY5,K7KWL2,K7LIG5,I1LCQ8,K7LIA9,I1K7F1,I1NHP2,I1N7F7,I1N7L1,I1MVD9,K7MFF4,K7MFH3,K7MFH4,K7K7E2,I1K5S6,I1LJ16,I1KWT9,I1LI79,K7LTR3,K7KAR3,I1J8F2,I1JZ78,I1N2V5,	0.00856708
Biological process	ion transport	GO:0006811	5	0.000801219	1.35448	109	1322	2013	33069	I1KKI2,I1N306,I1MQM2,I1MQR4,K7M9P9,I1NCK8,K7KTW9,I1JPC8,I1JXZ0,C6SYA0,K7MZZ1,K7LHF9,C6TIH5,I1JP00,K7L7E8,K7M288,K7LPR8,I1KZY5,I1N9D7,I1J5M6,Q948P6,I1KA23,I1K053,I1MFP0,I1N0B5,I1NAB0,I1NIX5,I1KQQ8,I1MFR6,I1M5Q7,I1KQD6,I1JVJ2,K7KVS5,I1MFE6,I1LL17,I1LBS7,C6TKR9,K7KP84,I1LSK8,I1MF38,I1LBE1,I1K6E3,I1MVD9,K7MFF4,I1KP63,I1N6Y3,K7K7E2,K7KYG8,K7KYG7,K7KYJ4,I1JCR3,K7N004,C6TEZ8,I1K5S6,I1L0M1,I1L8P0,I1MUD0,…	0.00941299
Biological process	response to lipid	GO:0033993	5	0.000816799	1.88302	29	253	2013	33069	K7LY34,I1JGQ5,I1MHH9,Q43453,C6SWY6,C6T3A2,K7KNS9,I1M5P4,C6TCZ5,I1MF23,C6TNM1,K7KHK3,C6TFW4,I1MTN9,I1J9Q4,I1MC96,I1KMV3,K7LN87,I1KVA1,I1LGV3,I1JAF3,I1MS89,I1JZT6,I1MS21,I1KD93,K7MZC9,I1MRM4,I1MRM5,K7LF21,	0.0095329
Biological process	regulation of response to stress	GO:0080134	5	0.000841145	2.6135	14	88	2013	33069	I1MHH9,C6TCZ5,I1MF23,I1K6Y9,I1MVA8,C6TNM1,K7KHK3,C6T5J0,I1J9Q4,I1J9P2,I1LGV3,K7KB20,I1MS89,I1MS21,	0.00975288
Biological process	cellulose metabolic process	GO:0030243	9	0.000846491	2.05346	23	184	2013	33069	I1LDF0,I1KRK2,I1NBA2,I1K8W4,I1M6F4,K7K5F4,I1K7K4,I1KQ87,I1KPJ3,I1JDD7,I1K6A1,K7M4Y5,I1KFY7,I1K5N5,K7LCZ8,I1JSJ6,K7KK55,I1MJP8,I1NDU7,I1JIK1,I1JZD1,K7MHQ9,I1KTE1,	0.00975114
Biological process	cellular response to oxygen-containing compound	GO:1901701	5	0.000860388	1.90073	28	242	2013	33069	K7LY34,I1JGQ5,I1MHH9,Q43453,C6SWY6,C6T3A2,K7KNS9,I1M5P4,C6TCZ5,I1MF23,C6TNM1,K7KHK3,C6TFW4,I1MTN9,I1J9Q4,I1MC96,I1KMV3,K7LN87,I1KVA1,I1LGV3,I1MS89,I1JZT6,I1MS21,I1KD93,K7MZC9,I1MRM4,I1MRM5,K7LF21,	0.00978416
Biological process	amino acid transmembrane transport	GO:0003333	9	0.000912102	2.04237	23	185	2013	33069	I1M7V6,I1KKB8,I1JXZ0,I1M7N7,I1J6N5,I1KZY5,K7KWL2,K7LIG5,I1LCQ8,K7LIA9,I1K7F1,I1NHP2,I1N7F7,I1N7L1,K7MFH3,K7MFH4,I1LJ16,I1LI79,K7LTR3,K7KAR3,I1J8F2,I1JZ78,I1N2V5,	0.0103062
Biological process	cellular metal ion homeostasis	GO:0006875	9	0.000983729	1.81878	31	280	2013	33069	K7M9P9,C6SYA0,K7MZZ1,K7LHF9,K7L7E8,K7LPR8,Q948P6,I1NAB0,I1NIX5,I1MFR6,I1KQD6,I1JVJ2,I1MFE6,I1LL17,K7M4C5,K7KP84,I1LBE1,I1K6E3,I1KP63,I1LIH1,I1L066,I1JL80,I1LR34,I1LR70,C6T4C9,K7MI07,K7MI09,K7LDK9,I1MB72,I1M143,I1MR88,	0.0110452
Biological process	cellular transition metal ion homeostasis	GO:0046916	10	0.000986165	1.83892	30	268	2013	33069	K7M9P9,C6SYA0,K7MZZ1,K7LHF9,K7L7E8,K7LPR8,Q948P6,I1NAB0,I1NIX5,I1MFR6,I1KQD6,I1JVJ2,I1MFE6,I1LL17,K7KP84,I1LBE1,I1K6E3,I1KP63,I1LIH1,I1L066,I1JL80,I1LR34,I1LR70,C6T4C9,K7MI07,K7MI09,K7LDK9,I1MB72,I1M143,I1MR88,	0.0110029
Biological process	olefinic compound metabolic process	GO:0120254	4	0.000995616	3.75491	8	35	2013	33069	I1JPN0,K7N485,I1M7H7,C6TMF5,K7M4Z7,K7LKL7,I1MLZ1,P31531,	0.0110389
Biological process	cell wall biogenesis	GO:0042546	5	0.0010234	1.99124	24	198	2013	33069	C6TJL7,C6SY01,K7MRZ1,K7KLI3,P35694,C6F116,I1JWM6,I1NA65,I1JUU0,I1MVU2,I1JE25,K7KZ65,I1N6E3,I1NGA4,C6TMP1,I1MSS9,I1N4P4,C6THE7,I1LH32,I1K3C9,I1JZD7,I1KD34,I1M8L8,C6TH50,	0.0112764
Biological process	plant organ development	GO:0099402	4	0.00102874	2.96238	11	61	2013	33069	C7S8D1,C7S8D0,C7S8D5,K7MT37,Q8H928,I1LAX5,I1JKU2,I1K533,I1NES8,I1LH59,I1LPE8,	0.0112654
Biological process	cellular response to chemical stimulus	GO:0070887	4	0.00104437	1.46792	68	761	2013	33069	K7LY34,I1JGQ5,K7LFZ2,I1MQ42,K7MAG3,I1MHH9,Q43453,C6T8M7,I1KS28,I1KJ54,C6SWY6,I1JNZ0,I1MP38,O64970,I1LM27,K7LZP0,I1LU76,C6T3A2,K7KNS9,I1M5P4,I1KQK9,C6TCZ5,I1KQD6,I1M5G0,K7L7S4,K7KGR6,I1M4M7,I1MF23,I1NHG1,I1KXP4,I1MDV9,C6TNM1,K7LKL9,K7KHK3,I1NH45,I1KX40,C6TFW4,I1LQY7,C6TED1,I1MCK6,C6TDX6,I1MTN9,I1ML39,I1J9Q4,I1MC96,I1KMV3,I1M1Y1,I1MC15,K7LN87,I1KVA1,I1LGV3,I1M1J4,Q9XFI6,I1N3Y1,I1MS89,I1J8Q1,I1JZT6,…	0.0113664
Biological process	glucan catabolic process	GO:0009251	7	0.00105536	2.55542	14	90	2013	33069	I1N8A3,I1K7K4,I1KQ87,I1KPJ3,K7MWG8,I1K6A1,K7M4Y5,I1K5N5,K7M4W9,I1JSJ6,I1NDU7,I1JIK1,I1LWZ7,I1LWR4,	0.0114159
Biological process	aromatic compound catabolic process	GO:0019439	5	0.00106472	1.75642	34	318	2013	33069	K7KDJ6,I1JPN0,K7N485,I1N2E7,I1JHB0,I1N2J2,I1MYY9,I1KK85,I1KK82,I1J6S8,I1J783,I1KK07,I1KK09,I1LMV1,K7MTC5,I1NAL7,I1KZE8,I1KHQ2,I1N014,I1JE93,K7KFZ9,I1KGU2,I1JLV8,I1JLR3,K7LKL7,I1LRJ8,I1K641,I1NFV9,I1MTV9,I1LQN6,I1N5H9,I1KUJ6,I1JID2,K7LNF9,	0.0114474
Biological process	pectin metabolic process	GO:0045488	7	0.00110467	1.80588	31	282	2013	33069	I1KC87,I1LEZ6,I1LNE4,I1JXE5,I1KAS1,K7LZ49,K7KV70,I1K070,K7LZJ1,I1N963,I1KZ34,I1L1X0,I1J4H5,K7LCD5,I1LAJ4,I1MUL0,I1KFM8,I1JKS0,I1L071,I1K4X9,I1NFF3,I1KEF1,I1LYB7,I1L6S2,I1NEH7,K7MPC4,I1MS29,K7MZI8,I1KD40,I1J7T0,I1KTG6,	0.0118053
Biological process	galacturonan metabolic process	GO:0010393	6	0.00110467	1.80588	31	282	2013	33069	I1KC87,I1LEZ6,I1LNE4,I1JXE5,I1KAS1,K7LZ49,K7KV70,I1K070,K7LZJ1,I1N963,I1KZ34,I1L1X0,I1J4H5,K7LCD5,I1LAJ4,I1MUL0,I1KFM8,I1JKS0,I1L071,I1K4X9,I1NFF3,I1KEF1,I1LYB7,I1L6S2,I1NEH7,K7MPC4,I1MS29,K7MZI8,I1KD40,I1J7T0,I1KTG6,	0.0118053
Biological process	olefinic compound biosynthetic process	GO:0120255	5	0.0011675	4.10693	7	28	2013	33069	I1JPN0,K7N485,I1M7H7,C6TMF5,K7M4Z7,K7LKL7,P31531,	0.0123282
Biological process	oligosaccharide biosynthetic process	GO:0009312	6	0.00117857	2.52734	14	91	2013	33069	I1MYT2,I1LET3,I1LVV3,I1KT40,I1KXI0,K7L2B3,I1NFN9,I1JC14,K7N292,K7M7K7,I1MSV8,K7KKV7,I1L5Q2,I1LNS7,	0.0123715
Biological process	photosynthesis, light harvesting in photosystem I	GO:0009768	6	0.00121252	3.6506	8	36	2013	33069	Q43437,C6T8R7,C6TLM4,I1MNM3,C6TKW2,P09755,C6TNE6,C6T868,	0.012653
Biological process	ion transmembrane transport	GO:0034220	6	0.00140625	1.43819	71	811	2013	33069	I1KKI2,I1N306,I1MQM2,I1MQR4,I1NCK8,K7KTW9,I1JPC8,C6TIH5,I1JP00,K7M288,I1N9D7,I1J5M6,I1K053,I1MFP0,I1N0B5,I1KQQ8,I1M5Q7,I1KQD6,K7KVS5,I1LBS7,C6TKR9,I1LSK8,I1MF38,I1MVD9,K7MFF4,K7K7E2,K7KYG8,K7KYG7,K7KYJ4,I1JCR3,K7N004,C6TEZ8,I1K5S6,I1L0M1,I1L8P0,I1MUD0,I1KWT9,K7KHE6,K7MW11,C6TG11,K7KZS6,I1M329,K7KRD9,I1LR46,I1JSR9,I1JSQ4,K7KIL3,I1JBN2,I1MTG6,I1KEI5,C6TF06,K7LLA4,I1M1P0,I1JRZ5,K7M7J3,I1MSP4,I1LQ52,…	0.0145888
Biological process	carbohydrate transmembrane transport	GO:0034219	7	0.00141395	1.8399	28	250	2013	33069	K7MJG5,K7KTW9,C6TK44,I1N9D7,I1KQQ8,K7KW32,C6TKR9,C6TKW0,K7KYJ4,I1JCR3,K7N004,C6TEZ8,K7KHE6,I1JSR9,I1JSQ4,I1MTG4,C6TF06,K7LLA4,I1M1P0,I1LQ52,I1KV43,I1JRG9,I1M1A1,I1L5X7,I1M125,I1LFT2,I1MAI3,I1M8B6,	0.0145834
Biological process	oxylipin metabolic process	GO:0031407	7	0.00147258	2.57302	13	83	2013	33069	I1LWA1,K7L7J7,Q43440,I1JFT4,P24095,I1M599,B3TDK7,B3TDK9,I1KH67,I1KH70,I1NGD0,I1M240,I1KUQ6,	0.0151003
Biological process	oxylipin biosynthetic process	GO:0031408	8	0.00147258	2.57302	13	83	2013	33069	I1LWA1,K7L7J7,Q43440,I1JFT4,P24095,I1M599,B3TDK7,B3TDK9,I1KH67,I1KH70,I1NGD0,I1M240,I1KUQ6,	0.0151003
Biological process	beta-glucan catabolic process	GO:0051275	9	0.00154816	2.82351	11	64	2013	33069	I1K7K4,I1KQ87,I1KPJ3,K7MWG8,I1K6A1,K7M4Y5,I1K5N5,I1JSJ6,I1NDU7,I1JIK1,I1LWZ7,	0.0156939
Biological process	carboxylic acid catabolic process	GO:0046395	7	0.00167552	2.21644	17	126	2013	33069	K7LXR0,K7MB43,I1JPN0,K7N485,C6T9Z5,K7N3R0,I1K8C9,K7MTK3,I1LBQ3,K7MWG9,K7LKL7,I1N6L0,I1NFV9,I1N5S0,I1K4K8,I1KEH3,I1N4V3,	0.0168884
Biological process	maturation of LSU-rRNA from tricistronic rRNA transcript (SSU-rRNA, 5.8S rRNA, LSU-rRNA)	GO:0000463	12	0.00180403	3.83313	7	30	2013	33069	I1J6P4,I1NBW7,I1LJC4,I1L977,I1N6B4,I1LQ27,I1LWS1,	0.0180811
Biological process	glucan metabolic process	GO:0044042	6	0.00204299	1.5662	45	472	2013	33069	C6TJL7,C6SY01,K7MRZ1,P35694,C6F116,I1LDF0,I1KRK2,I1NBA2,I1K8W4,I1M6F4,I1J5D0,K7K5F4,I1N8A3,I1K7K4,I1KQ87,I1KPJ3,I1K764,I1JDD7,K7MWG8,K7KZ65,I1K6A1,K7M4Y5,K7KHJ1,I1KFY7,I1K5N5,K7M4W9,I1NGA4,K7LCZ8,C6TMP1,I1JSJ6,I1MSS9,K7KK55,C6THE7,I1MJP8,I1LH32,I1K3C9,I1NDU7,I1JIK1,I1LWZ7,I1JZD1,I1LWR4,A1YZE0,K7MHQ9,C6TH50,I1KTE1,	0.020361
Biological process	amino sugar metabolic process	GO:0006040	5	0.00204672	2.48326	13	86	2013	33069	C6TK31,C6T8G2,I1MPC4,Q9SDY6,I1LDJ0,K7LPD3,I1LT62,I1M587,I1M4Q6,K7LT36,I1MTX4,C6TNB0,I1MT43,	0.0202843
Biological process	response to stimulus	GO:0050896	2	0.00212105	1.12715	449	6544	2013	33069	K7LGJ1,K7MJM9,I1JPU3,I1JHE4,I1K249,K7KUJ1,I1MIC0,K7LY34,I1JYH8,I1N2P4,I1N2P6,I1M7S7,I1JQ38,I1M7W2,I1K225,K7KM64,C6T158,K7KM53,I1MI78,I1LW65,K7KCU5,I1JXV4,K7M0J7,K7M0J8,I1JPE3,I1KK68,K7KCV3,I1KK59,I1KK57,I1JGQ5,I1KK55,K7LFZ2,I1MZ42,I1M7N5,K7N3R0,C6T1N6,I1MZ15,K7N3D9,K7N3D5,K7L601,Q84ZV0,K7KCL5,I1LEA4,I1JXM5,I1MQ42,K7KD04,C6T1A5,K7MAG3,K7MZX4,I1MHH9,K7MIY7,K7MIY3,I1J6K9,I1L4A9,Q43437,K7KVI5,Q43453,…	0.0205614
Biological process	ncRNA 3'-end processing	GO:0043628	10	0.00217992	3.0802	9	48	2013	33069	I1MYV4,I1JXQ3,K7KVG4,K7M9T4,I1JE93,K7LRU2,I1MCS9,I1MTV9,I1KUB2,	0.0209037
Biological process	macromolecule catabolic process	GO:0009057	5	0.00225967	1.26232	144	1874	2013	33069	I1KC88,I1JQ75,I1J7C7,I1KC87,I1LEZ6,K7LH14,I1N2D9,I1MYU8,I1LNH4,K7M0W2,I1LNE4,I1JGQ5,I1KBD7,I1JGJ5,I1L4D5,K7M8V8,K7LX88,I1JXE5,I1NBK5,C6T8G2,I1KAS1,K7LZ49,I1LMA8,K7MT81,I1N1E8,I1MPC4,K7LQ97,I1KIU6,I1N0Z7,I1MGH2,Q9SDY6,I1LDJ0,I1KIV3,I1J5R7,K7LPD3,K7KV70,I1KR53,I1LLG3,I1K070,K7MUH5,I1LTM8,I1LD24,K7LZJ1,I1KR04,I1N963,I1KHQ2,I1L2B7,I1KHU8,I1MFJ1,I1JW44,I1KHK0,I1N8A3,I1L1X0,I1LL06,I1J4H5,I1K7K4,I1LC49,…	0.0215519
Biological process	calcium-mediated signaling	GO:0019722	8	0.00262502	4.10693	6	24	2013	33069	K7MJM9,K7L601,C6T1A5,K7MZX4,I1LHE0,I1J975,	0.0249026
Biological process	second-messenger-mediated signaling	GO:0019932	7	0.00262502	4.10693	6	24	2013	33069	K7MJM9,K7L601,C6T1A5,K7MZX4,I1LHE0,I1J975,	0.0249026
Biological process	organic acid catabolic process	GO:0016054	5	0.00272469	2.06782	18	143	2013	33069	K7LXR0,K7MB43,I1JPN0,K7N485,C6T9Z5,K7N3R0,I1K8C9,K7MTK3,I1LBQ3,K7MWG9,K7LKL7,I1N6L0,I1NFV9,I1M2Q0,I1N5S0,I1K4K8,I1KEH3,I1N4V3,	0.0255746
Biological process	cellular response to hormone stimulus	GO:0032870	6	0.00281944	1.4961	51	560	2013	33069	K7LY34,I1JGQ5,K7LFZ2,K7MAG3,I1MHH9,Q43453,I1KJ54,C6SWY6,I1JNZ0,I1LM27,K7LZP0,C6T3A2,K7KNS9,I1M5P4,I1KQK9,C6TCZ5,I1M5G0,K7L7S4,K7KGR6,I1M4M7,I1MF23,I1NHG1,C6TNM1,K7LKL9,K7KHK3,I1KX40,C6TFW4,I1LQY7,I1MCK6,C6TDX6,I1MTN9,I1J9Q4,I1MC96,I1KMV3,I1M1Y1,K7LN87,I1KVA1,I1LGV3,I1M1J4,I1N3Y1,I1MS89,I1JZT6,I1MS21,I1KD93,I1MB30,K7MZC9,I1MRM4,I1MRM5,K7MYR8,K7LF21,I1JHQ8,	0.0263246
Biological process	hormone-mediated signaling pathway	GO:0009755	6	0.00281944	1.4961	51	560	2013	33069	K7LY34,I1JGQ5,K7LFZ2,K7MAG3,I1MHH9,Q43453,I1KJ54,C6SWY6,I1JNZ0,I1LM27,K7LZP0,C6T3A2,K7KNS9,I1M5P4,I1KQK9,C6TCZ5,I1M5G0,K7L7S4,K7KGR6,I1M4M7,I1MF23,I1NHG1,C6TNM1,K7LKL9,K7KHK3,I1KX40,C6TFW4,I1LQY7,I1MCK6,C6TDX6,I1MTN9,I1J9Q4,I1MC96,I1KMV3,I1M1Y1,K7LN87,I1KVA1,I1LGV3,I1M1J4,I1N3Y1,I1MS89,I1JZT6,I1MS21,I1KD93,I1MB30,K7MZC9,I1MRM4,I1MRM5,K7MYR8,K7LF21,I1JHQ8,	0.0263246
Biological process	cellular response to endogenous stimulus	GO:0071495	4	0.00281944	1.4961	51	560	2013	33069	K7LY34,I1JGQ5,K7LFZ2,K7MAG3,I1MHH9,Q43453,I1KJ54,C6SWY6,I1JNZ0,I1LM27,K7LZP0,C6T3A2,K7KNS9,I1M5P4,I1KQK9,C6TCZ5,I1M5G0,K7L7S4,K7KGR6,I1M4M7,I1MF23,I1NHG1,C6TNM1,K7LKL9,K7KHK3,I1KX40,C6TFW4,I1LQY7,I1MCK6,C6TDX6,I1MTN9,I1J9Q4,I1MC96,I1KMV3,I1M1Y1,K7LN87,I1KVA1,I1LGV3,I1M1J4,I1N3Y1,I1MS89,I1JZT6,I1MS21,I1KD93,I1MB30,K7MZC9,I1MRM4,I1MRM5,K7MYR8,K7LF21,I1JHQ8,	0.0263246
Biological process	ncRNA processing	GO:0034470	9	0.00297891	1.47358	54	602	2013	33069	I1MR45,C6SXD3,I1MYV4,I1MQC8,C6TAW2,I1J6P4,I1NBW7,I1JXQ3,K7MKP9,K7KVG4,K7M9T4,I1K096,K7K3R3,I1N9F8,I1KZF2,I1K010,I1K017,I1LCP5,I1LLA9,I1N087,K7MCG1,I1KYM5,I1L224,I1NHQ5,I1JE93,K7LRU2,K7KFV5,I1LJC4,I1LJA4,I1KXE8,I1MUN3,I1L977,I1L0E0,K7M4K2,I1N6B4,I1MCS9,I1MTV9,I1KNF0,I1KNC8,I1M2L4,I1LHS8,I1LYL2,K7L300,I1LQ02,K7KBF1,I1LQ27,C6T7D0,I1J8W6,I1KUJ6,I1KUB2,I1LWS1,C6SV94,K7MZ38,I1JI32,	0.0273813
Biological process	cellular response to organic substance	GO:0071310	5	0.00308694	1.48306	52	576	2013	33069	K7LY34,I1JGQ5,K7LFZ2,K7MAG3,I1MHH9,Q43453,I1KS28,I1KJ54,C6SWY6,I1JNZ0,I1LM27,K7LZP0,C6T3A2,K7KNS9,I1M5P4,I1KQK9,C6TCZ5,I1M5G0,K7L7S4,K7KGR6,I1M4M7,I1MF23,I1NHG1,C6TNM1,K7LKL9,K7KHK3,I1KX40,C6TFW4,I1LQY7,I1MCK6,C6TDX6,I1MTN9,I1J9Q4,I1MC96,I1KMV3,I1M1Y1,K7LN87,I1KVA1,I1LGV3,I1M1J4,I1N3Y1,I1MS89,I1JZT6,I1MS21,I1KD93,I1MB30,K7MZC9,I1MRM4,I1MRM5,K7MYR8,K7LF21,I1JHQ8,	0.028228
Biological process	cellular glucan metabolic process	GO:0006073	7	0.00309371	1.54911	43	456	2013	33069	C6TJL7,C6SY01,K7MRZ1,P35694,C6F116,I1LDF0,I1KRK2,I1NBA2,I1K8W4,I1M6F4,I1J5D0,K7K5F4,I1K7K4,I1KQ87,I1KPJ3,I1K764,I1JDD7,K7MWG8,K7KZ65,I1K6A1,K7M4Y5,K7KHJ1,I1KFY7,I1K5N5,I1NGA4,K7LCZ8,C6TMP1,I1JSJ6,I1MSS9,K7KK55,C6THE7,I1MJP8,I1LH32,I1K3C9,I1NDU7,I1JIK1,I1LWZ7,I1JZD1,I1LWR4,A1YZE0,K7MHQ9,C6TH50,I1KTE1,	0.0281448
Biological process	steroid biosynthetic process	GO:0006694	6	0.00327716	2.20014	15	112	2013	33069	I1KSN7,I1MXP0,K7K429,I1LJN4,I1JCQ8,I1N6E7,I1MLZ1,I1LHR6,K7KYY8,I1KLZ9,K7LE86,K7MGN5,I1NDS3,K7LEW4,I1LNX7,	0.0296616
Biological process	cellulose catabolic process	GO:0030245	10	0.00335735	2.89901	9	51	2013	33069	I1K7K4,I1KQ87,I1KPJ3,I1K6A1,K7M4Y5,I1K5N5,I1JSJ6,I1NDU7,I1JIK1,	0.0302332
Biological process	protein complex oligomerization	GO:0051259	7	0.00365229	4.56326	5	18	2013	33069	I1JGP0,I1JV68,I1KPC1,I1JBJ2,I1MT29,	0.032723
Biological process	organic hydroxy compound metabolic process	GO:1901615	4	0.00368764	1.6284	34	343	2013	33069	C6TK31,I1KSN7,I1KT48,K7MRJ8,Q9SLR8,I1MXP0,K7K429,K7KGB3,Q2MJR5,I1KGG7,I1LJJ4,I1JCQ8,I1N6E7,I1MLZ1,I1K615,I1JTE7,I1MLC9,C6TN32,Q0EDG6,I1KNJ4,I1K4L3,I1N5I5,I1LHR6,K7KYY8,K7K1A2,I1KLZ9,K7LE86,I1KV01,K7MGN5,C6T857,I1NDS3,K7LEW4,I1KKQ1,I1M8H3,	0.0328737
Biological process	lipid homeostasis	GO:0055088	6	0.00392999	2.40406	12	82	2013	33069	I1KSN7,I1MXP0,K7MTK3,I1JCQ8,I1N6E7,I1MLZ1,I1K4K8,I1LHR6,K7KYY8,I1KEH3,I1KLZ9,K7LE86,	0.0330417
Biological process	maturation of LSU-rRNA	GO:0000470	11	0.00398109	3.05632	8	43	2013	33069	I1MQC8,I1J6P4,I1NBW7,I1LJC4,I1L977,I1N6B4,I1LQ27,I1LWS1,	0.0333135
Biological process	regulation of protein serine/threonine phosphatase activity	GO:0080163	11	0.00398109	3.05632	8	43	2013	33069	Q43453,C6SWY6,C6T3A2,C6TFW4,I1KMV3,I1MRM4,I1MRM5,K7LF21,	0.0333135
Biological process	response to abiotic stimulus	GO:0009628	3	0.00433535	1.51218	44	478	2013	33069	I1JHE4,K7LY34,I1M7S7,I1MZ15,Q43437,C6T016,I1LLZ3,C6T8R7,I1LLM2,I1LLM7,K7LPH8,K7LPI2,I1M5P4,K7LR66,C6TLM4,K7L7Y1,I1MNM3,I1LJS4,I1LJS0,I1LJR9,I1LSI2,C6TKW2,I1JD31,K7LT74,P09755,I1M2Q0,K7LUH7,I1LQF9,I1LQG6,I1LQG1,C6TNE6,Q53B69,I1KVA1,K7K9W1,I1MBM0,K7MQ84,I1MBC5,I1LGE6,C6T868,I1MJK9,I1L6F1,I1KD93,I1JI98,K7LEQ5,	0.0359388
Biological process	disaccharide metabolic process	GO:0005984	6	0.00458391	2.12427	15	116	2013	33069	I1MYT2,I1LET3,I1LVV3,I1KT40,I1L3X9,I1KXI0,K7L2B3,I1NFN9,I1JC14,K7M7K7,I1MSV8,K7KKV7,I1L5Q2,I1LNS7,P13708,	0.0378226
Biological process	hydrocarbon metabolic process	GO:0120252	4	0.00471103	4.32308	5	19	2013	33069	I1M7H7,C6TMF5,K7M4Z7,I1MC96,P31531,	0.0386915
Biological process	asparagine metabolic process	GO:0006528	10	0.00471103	4.32308	5	19	2013	33069	I1JHE4,I1LLM2,I1LLM7,K7MQ84,I1MBC5,	0.0386915
Biological process	asparagine biosynthetic process	GO:0006529	11	0.00471103	4.32308	5	19	2013	33069	I1JHE4,I1LLM2,I1LLM7,K7MQ84,I1MBC5,	0.0386915
Biological process	regulation of hormone levels	GO:0010817	4	0.00471909	1.79923	23	210	2013	33069	I1KSN7,K7LFZ2,I1KJ54,I1MXP0,I1KQK9,I1MX77,I1LL79,C6TBZ4,I1JCQ8,I1N6E7,I1MLZ1,I1JT41,I1LHR6,K7KYY8,K7KI99,K7M604,K7M5Q7,I1KLZ9,K7LE86,I1N3Y1,I1M956,K7KKD7,I1LX01,	0.0382268
Biological process	small molecule catabolic process	GO:0044282	4	0.00474411	1.72923	26	247	2013	33069	K7LXR0,K7MB43,I1JPN0,K7N485,C6T9Z5,K7N3R0,I1K8C9,I1NAL7,K7MTK3,I1LBQ3,K7KFZ9,I1KGG7,K7MWG9,K7LKL7,I1K641,I1N6L0,I1K615,I1NFV9,I1M2Q0,I1N5S0,C6TN32,I1KNJ4,I1K4K8,I1KEH3,I1N4V3,I1KV01,	0.0382548
Biological process	organic acid transport	GO:0015849	6	0.00519459	1.63224	31	312	2013	33069	I1M7V6,I1KKB8,I1JXZ0,I1M7N7,I1J6N5,C6TIH5,I1KZY5,K7KWL2,K7LIG5,I1LCQ8,K7LIA9,I1K7F1,I1NHP2,I1N7F7,I1N7L1,I1MVD9,K7MFF4,K7MFH3,K7MFH4,I1N6Y3,K7K7E2,I1K5S6,I1LJ16,I1KWT9,I1LI79,K7LTR3,K7KAR3,I1J8F2,K7L4U1,I1JZ78,I1N2V5,	0.0416977
Biological process	glycosaminoglycan metabolic process	GO:0030203	6	0.00596496	3.52023	6	28	2013	33069	I1J5Y9,K7KMG0,K7LKG4,I1N6A6,I1N4I6,I1LWR5,	0.0476659
Biological process	aminoglycan biosynthetic process	GO:0006023	6	0.00596496	3.52023	6	28	2013	33069	I1J5Y9,K7KMG0,K7LKG4,I1N6A6,I1N4I6,I1LWR5,	0.0476659
Biological process	glycosaminoglycan biosynthetic process	GO:0006024	7	0.00596496	3.52023	6	28	2013	33069	I1J5Y9,K7KMG0,K7LKG4,I1N6A6,I1N4I6,I1LWR5,	0.0476659
Biological process	alpha-amino acid metabolic process	GO:1901605	8	0.00598183	1.41841	55	637	2013	33069	I1JHE4,K7LXR0,I1MIA7,K7MB43,I1JPN0,K7N485,I1KC25,I1MYY4,I1NC67,I1KS66,C6ZJY9,C6ZJY6,A5YT86,I1KRN3,C6T8F0,I1K0A0,I1LLM2,I1LLM7,I1K8C9,I1M611,I1K849,K7KEQ2,I1LBQ3,O82560,Q9FUK4,I1JV68,A3RM04,I1LT24,C6TLA6,I1MEE7,K7MWG9,K7LKL7,I1KWW6,I1N6L0,I1M3B1,I1NFV9,I1NFX7,K7L2P5,I1KW26,I1M284,I1N5A1,I1KN97,I1LQ11,I1JJI6,I1N4V3,I1M1L2,K7MQ84,C6THW8,I1MBC5,I1KUE8,K7MGT6,I1MS62,K7M004,I1M0C1,I1JYT3,	0.0471634
Biological process	mannan catabolic process	GO:0046355	9	0.00744947	3.91136	5	21	2013	33069	I1NBK5,Q0PKY2,I1J8S1,K7KBV9,I1N3A5,	0.0564759
Biological process	mannan metabolic process	GO:0010412	8	0.00744947	3.91136	5	21	2013	33069	I1NBK5,Q0PKY2,I1J8S1,K7KBV9,I1N3A5,	0.0564759
Biological process	xyloglucan metabolic process	GO:0010411	9	0.00751473	2.07196	14	111	2013	33069	C6TJL7,C6SY01,K7MRZ1,P35694,C6F116,I1J5D0,K7KZ65,I1NGA4,C6TMP1,I1MSS9,C6THE7,I1LH32,I1K3C9,C6TH50,	0.0564879
Biological process	polysaccharide biosynthetic process	GO:0000271	6	0.00753458	1.53212	36	386	2013	33069	K7KLI3,C6F116,I1LDF0,I1KRK2,I1NBA2,I1K8W4,I1M6F4,K7K5F4,I1KZ34,I1K7U4,I1NA65,I1JUU0,I1K764,I1MVU2,I1JE25,I1JDD7,K7KZ65,K7KHJ1,I1KFY7,I1L071,I1JTE2,K7LCZ8,I1JBV6,I1L7S6,I1KEF1,K7KK55,I1L6S2,I1MJP8,I1JZD1,I1JZD7,I1KD40,I1M8L8,A1YZE0,K7MHQ9,I1KTE1,I1M8G3,	0.0563981
Biological process	glucose transmembrane transport	GO:1904659	10	0.00763372	2.1356	13	100	2013	33069	I1N9D7,I1KQQ8,K7KYJ4,I1JCR3,K7N004,I1JSR9,I1JSQ4,K7LLA4,I1LQ52,I1JRG9,I1M1A1,I1LFT2,I1M8B6,	0.0569001
Biological process	hexose transmembrane transport	GO:0008645	9	0.00763372	2.1356	13	100	2013	33069	I1N9D7,I1KQQ8,K7KYJ4,I1JCR3,K7N004,I1JSR9,I1JSQ4,K7LLA4,I1LQ52,I1JRG9,I1M1A1,I1LFT2,I1M8B6,	0.0569001
Biological process	glucose import	GO:0046323	11	0.00763372	2.1356	13	100	2013	33069	I1N9D7,I1KQQ8,K7KYJ4,I1JCR3,K7N004,I1JSR9,I1JSQ4,K7LLA4,I1LQ52,I1JRG9,I1M1A1,I1LFT2,I1M8B6,	0.0569001
Biological process	monosaccharide transmembrane transport	GO:0015749	8	0.00763372	2.1356	13	100	2013	33069	I1N9D7,I1KQQ8,K7KYJ4,I1JCR3,K7N004,I1JSR9,I1JSQ4,K7LLA4,I1LQ52,I1JRG9,I1M1A1,I1LFT2,I1M8B6,	0.0569001
Biological process	anion transport	GO:0006820	6	0.0076821	1.63112	28	282	2013	33069	I1MQR4,I1JXZ0,C6TIH5,I1KZY5,I1J5M6,I1K053,I1MFP0,I1M5Q7,K7KVS5,I1MVD9,K7MFF4,I1N6Y3,K7K7E2,I1K5S6,I1L0M1,I1KWT9,K7KIL3,E8Z9A8,E8Z9A4,I1JBN2,I1MTG6,K7M7J3,I1L6P8,I1MAQ9,K7LX04,I1N3L1,K7L4U1,K7MI24,	0.0563142
Biological process	ribosomal small subunit biogenesis	GO:0042274	6	0.00779203	1.83604	19	170	2013	33069	I1MR45,C6SXD3,C6TAW2,K7MKP9,I1K010,I1K017,I1LCP5,K7MCG1,I1L224,I1NHQ5,K7KFV5,K7M4K2,I1KNF0,I1M2L4,K7L300,K7KBF1,C6SV94,K7MZ38,I1JI32,	0.056885
Biological process	cell wall polysaccharide biosynthetic process	GO:0070592	9	0.00803416	2.54913	9	58	2013	33069	K7KLI3,C6F116,I1NA65,I1JUU0,I1MVU2,I1JE25,K7KZ65,I1JZD7,I1M8L8,	0.0584123
Biological process	phosphorylation	GO:0016310	6	0.00813932	1.33348	72	887	2013	33069	I1MI78,I1JXV4,K7M0J7,K7M0J8,I1LW00,K7N3D9,K7N3D5,I1LEA4,I1MQ89,K7MRJ8,K7M1S0,I1M6J6,I1L3K7,I1KQR7,I1KQR4,K7MTY2,K7KNS9,K7KFE0,I1K821,I1NIP4,I1KZ77,I1LKM7,I1J4I4,K7LJR6,K7L1C1,K7L1C3,K7KGR6,K7KXF2,I1KXZ5,I1LSR6,K7KXI5,K7KXI4,K7LAQ6,K7M3U3,K7MV03,K7KYU4,I1NGL3,K7LJZ2,K7L1I8,K7MVP1,I1NG76,I1NG77,I1NG78,I1NG67,I1NG74,I1K552,I1MTN9,K7LLE1,K7LLE2,I1M2E9,I1M2E5,I1JK11,K7L2L4,K7KJT5,K7LN87,I1JS30,K7MYD3,…	0.0589353
Biological process	obsolete oxidation-reduction process	GO:0055114	0	0.00963902	1.6027	28	287	2013	33069	I1MR00,I1MHZ1,C6T8M7,K7KW15,I1KRG6,I1K8J5,I1M686,C6TDQ8,I1LKT9,I1KHV4,I1KQ20,I1JDY3,I1KXP4,K7LRH0,I1KGJ1,I1K5U9,I1ML39,K7LCS5,K7MWT5,I1LY93,I1KV25,I1J8Q1,I1JZL5,I1MS48,K7KKM8,I1LX66,K7KTC5,I1MII7,	0.0692293
Biological process	cellular component macromolecule biosynthetic process	GO:0070589	7	0.0100094	2.46416	9	60	2013	33069	K7KLI3,C6F116,I1NA65,I1JUU0,I1MVU2,I1JE25,K7KZ65,I1JZD7,I1M8L8,	0.0713118
Biological process	cell wall macromolecule biosynthetic process	GO:0044038	8	0.0100094	2.46416	9	60	2013	33069	K7KLI3,C6F116,I1NA65,I1JUU0,I1MVU2,I1JE25,K7KZ65,I1JZD7,I1M8L8,	0.0713118
Biological process	inositol metabolic process	GO:0006020	7	0.0101257	2.62844	8	50	2013	33069	I1KT48,Q2MJR5,I1KGG7,I1K615,C6TN32,I1KNJ4,I1K4L3,I1KV01,	0.0715654
Biological process	regulation of catalytic activity	GO:0050790	4	0.0102956	1.41931	47	544	2013	33069	I1J7C7,K7K3H8,Q43453,I1KAS1,I1KS92,K7LZ49,C6T0K6,C6SWY6,K7MJT1,I1N9C1,I1N9C3,C6SX36,C6TAH7,K7KV70,I1JNP0,C6T3A2,I1JNN8,I1JNN6,I1L1X0,C6TDG4,I1KQ89,K7LS96,I1MMW2,K7LCD5,I1KFM8,C6TFW4,I1JL52,I1JL51,I1JKS0,I1LZM2,I1K4X9,I1KMV3,I1LYB7,I1KMN8,I1L729,I1MS29,I1N443,K7LNP0,I1MRM4,I1MRM5,I1L651,K7MZI8,I1J7T0,I1KTG6,I1J7J5,I1J7J2,K7LF21,	0.0724778
Biological process	lipid transport	GO:0006869	6	0.0105093	2.05346	13	104	2013	33069	C6SWY4,I1KR47,I1JEQ6,K7L889,K7KVX1,I1MDV5,K7KYH8,I1MUI4,C6TFP9,I1JL10,K7KJV3,I1MZQ2,I1J7P1,	0.07369
Biological process	steroid hormone biosynthetic process	GO:0120178	7	0.0111242	2.42376	9	61	2013	33069	I1KSN7,I1MXP0,I1JCQ8,I1N6E7,I1MLZ1,I1LHR6,K7KYY8,I1KLZ9,K7LE86,	0.0759012
Biological process	phytosteroid biosynthetic process	GO:0016129	7	0.0111242	2.42376	9	61	2013	33069	I1KSN7,I1MXP0,I1JCQ8,I1N6E7,I1MLZ1,I1LHR6,K7KYY8,I1KLZ9,K7LE86,	0.0759012
Biological process	brassinosteroid biosynthetic process	GO:0016132	8	0.0111242	2.42376	9	61	2013	33069	I1KSN7,I1MXP0,I1JCQ8,I1N6E7,I1MLZ1,I1LHR6,K7KYY8,I1KLZ9,K7LE86,	0.0759012
Biological process	response to gibberellin	GO:0009739	6	0.0116622	3.0802	6	32	2013	33069	K7LY34,I1M5P4,I1MC96,I1KVA1,I1JAF3,I1KD93,	0.0786642
Biological process	brassinosteroid homeostasis	GO:0010268	7	0.0123294	2.38467	9	62	2013	33069	I1KSN7,I1MXP0,I1JCQ8,I1N6E7,I1MLZ1,I1LHR6,K7KYY8,I1KLZ9,K7LE86,	0.0828496
Biological process	response to bacterium	GO:0009617	6	0.0127558	2.52734	8	52	2013	33069	I1LEA4,C6T035,C6T2R0,I1NG67,I1NG74,K7LLE1,K7LLE2,K7KB20,	0.0853917
Biological process	defense response to bacterium	GO:0042742	7	0.0127558	2.52734	8	52	2013	33069	I1LEA4,C6T035,C6T2R0,I1NG67,I1NG74,K7LLE1,K7LLE2,K7KB20,	0.0853917
Biological process	alpha-amino acid catabolic process	GO:1901606	9	0.0128045	2.15125	11	84	2013	33069	K7LXR0,K7MB43,I1JPN0,K7N485,I1K8C9,I1LBQ3,K7MWG9,K7LKL7,I1N6L0,I1NFV9,I1N4V3,	0.0850753
Biological process	regulation of molecular function	GO:0065009	3	0.0135563	1.39621	47	553	2013	33069	I1J7C7,K7K3H8,Q43453,I1KAS1,I1KS92,K7LZ49,C6T0K6,C6SWY6,K7MJT1,I1N9C1,I1N9C3,C6SX36,C6TAH7,K7KV70,I1JNP0,C6T3A2,I1JNN8,I1JNN6,I1L1X0,C6TDG4,I1KQ89,K7LS96,I1MMW2,K7LCD5,I1KFM8,C6TFW4,I1JL52,I1JL51,I1JKS0,I1LZM2,I1K4X9,I1KMV3,I1LYB7,I1KMN8,I1L729,I1MS29,I1N443,K7LNP0,I1MRM4,I1MRM5,I1L651,K7MZI8,I1J7T0,I1KTG6,I1J7J5,I1J7J2,K7LF21,	0.0897343
Biological process	hormone metabolic process	GO:0042445	5	0.0141704	1.76011	18	168	2013	33069	I1KSN7,I1MXP0,I1MX77,I1LL79,C6TBZ4,I1JCQ8,I1N6E7,I1MLZ1,I1JT41,I1LHR6,K7KYY8,K7KI99,K7M5Q7,I1KLZ9,K7LE86,I1M956,K7KKD7,I1LX01,	0.0934511
Biological process	carbohydrate transport	GO:0008643	6	0.0141787	1.55397	28	296	2013	33069	K7MJG5,K7KTW9,C6TK44,I1N9D7,I1KQQ8,K7KW32,C6TKR9,C6TKW0,K7KYJ4,I1JCR3,K7N004,C6TEZ8,K7KHE6,I1JSR9,I1JSQ4,I1MTG4,C6TF06,K7LLA4,I1M1P0,I1LQ52,I1KV43,I1JRG9,I1M1A1,I1L5X7,I1M125,I1LFT2,I1MAI3,I1M8B6,	0.0931592
Biological process	phytosteroid metabolic process	GO:0016128	6	0.0150274	2.31015	9	64	2013	33069	I1KSN7,I1MXP0,I1JCQ8,I1N6E7,I1MLZ1,I1LHR6,K7KYY8,I1KLZ9,K7LE86,	0.0983716
Biological process	brassinosteroid metabolic process	GO:0016131	7	0.0150274	2.31015	9	64	2013	33069	I1KSN7,I1MXP0,I1JCQ8,I1N6E7,I1MLZ1,I1LHR6,K7KYY8,I1KLZ9,K7LE86,	0.0983716
Biological process	response to light intensity	GO:0009642	6	0.0158984	3.28554	5	25	2013	33069	I1JHE4,I1LLM2,I1LLM7,K7MQ84,I1MBC5,	0.103311
Biological process	maturation of 5.8S rRNA from tricistronic rRNA transcript (SSU-rRNA, 5.8S rRNA, LSU-rRNA)	GO:0000466	12	0.0161926	2.6135	7	44	2013	33069	I1J6P4,I1NBW7,I1JE93,I1LJC4,I1N6B4,I1LQ27,I1LWS1,	0.104838
Biological process	cell differentiation	GO:0030154	4	0.0165429	1.83892	15	134	2013	33069	I1KJP6,I1MH70,I1MWA9,I1MNT7,I1NHG2,I1JD48,K7LKL8,K7MF59,K7K6X9,I1JKU2,I1LHP0,I1K4H9,K7MHJ9,I1MSH4,I1LPE8,	0.106717
Biological process	beta-glucan metabolic process	GO:0051273	8	0.0170577	1.57354	25	261	2013	33069	I1LDF0,I1KRK2,I1NBA2,I1K8W4,I1M6F4,K7K5F4,I1K7K4,I1KQ87,I1KPJ3,I1JDD7,K7MWG8,I1K6A1,K7M4Y5,I1KFY7,I1K5N5,K7LCZ8,I1JSJ6,K7KK55,I1MJP8,I1NDU7,I1JIK1,I1LWZ7,I1JZD1,K7MHQ9,I1KTE1,	0.109639
Biological process	oligosaccharide metabolic process	GO:0009311	5	0.0174096	1.78805	16	147	2013	33069	I1MYT2,I1LET3,I1LVV3,I1KT40,I1L3X9,I1KXI0,K7L2B3,I1NFN9,I1JC14,K7N292,K7M7K7,I1MSV8,K7KKV7,I1L5Q2,I1LNS7,P13708,	0.111096
Biological process	cellular monovalent inorganic cation homeostasis	GO:0030004	9	0.0181364	2.24014	9	66	2013	33069	I1M5Q7,K7KVS5,K7M4C5,I1L0M1,K7MW11,K7KIL3,I1MTG6,I1MSP4,I1LWI1,	0.115319
Biological process	rRNA methylation	GO:0031167	12	0.0181965	2.55542	7	45	2013	33069	I1MYV4,I1JXQ3,K7KVG4,K7LRU2,I1LJC4,I1LYL2,I1LQ27,	0.115288
Biological process	ribosomal large subunit biogenesis	GO:0042273	6	0.0191222	1.7346	17	161	2013	33069	I1MQC8,I1LNE9,I1J6P4,I1NBW7,K7MEE0,I1KH77,K7MMG2,I1LJC4,I1L8V8,I1L977,I1LAN2,I1N6B4,I1LQ27,C6T7D0,I1KUJ6,I1MS60,I1LWS1,	0.120722
Biological process	cell wall modification	GO:0042545	7	0.020194	1.7239	17	162	2013	33069	K7MRZ1,I1KAS1,K7LZ49,C6T016,K7KV70,I1N963,I1L1X0,I1J4H5,K7LCD5,I1KFM8,I1JKS0,I1K4X9,I1LYB7,I1MS29,K7MZI8,I1J7T0,I1KTG6,	0.125699
Biological process	cellular amino acid catabolic process	GO:0009063	8	0.0206507	2.00783	11	90	2013	33069	K7LXR0,K7MB43,I1JPN0,K7N485,I1K8C9,I1LBQ3,K7MWG9,K7LKL7,I1N6L0,I1NFV9,I1N4V3,	0.127202
Biological process	response to light stimulus	GO:0009416	5	0.0212129	1.55836	24	253	2013	33069	I1JHE4,K7LY34,Q43437,I1LLZ3,C6T8R7,I1LLM2,I1LLM7,I1M5P4,K7LR66,C6TLM4,I1MNM3,C6TKW2,I1JD31,P09755,I1M2Q0,K7LUH7,C6TNE6,Q53B69,I1KVA1,I1MBM0,K7MQ84,I1MBC5,I1LGE6,C6T868,	0.130214
Biological process	lipid localization	GO:0010876	4	0.021319	1.8253	14	126	2013	33069	C6SWY4,I1KR47,I1JEQ6,K7L889,K7KVX1,I1MDV5,K7KYH8,I1MUI4,C6TFP9,I1JL10,K7KJV3,I1MZQ2,K7MZA9,I1J7P1,	0.130413
Biological process	sodium ion transport	GO:0006814	8	0.0218533	3.04217	5	27	2013	33069	K7M288,I1MFP0,I1LSK8,I1M329,I1KEI5,	0.133223
Biological process	metal ion transport	GO:0030001	7	0.0221346	1.33623	51	627	2013	33069	I1MQM2,K7M9P9,I1NCK8,C6SYA0,K7MZZ1,K7LHF9,I1JP00,K7L7E8,K7M288,K7LPR8,Q948P6,I1KA23,I1MFP0,I1N0B5,I1NAB0,I1NIX5,I1MFR6,I1KQD6,I1JVJ2,I1MFE6,I1LL17,K7KP84,I1LSK8,I1MF38,I1LBE1,I1K6E3,I1KP63,K7KYG8,K7KYG7,I1MUD0,I1LIH1,I1L066,I1JL80,I1LR34,I1M329,K7KRD9,I1LR70,I1LR46,C6T4C9,I1LYW7,I1KEI5,I1JRZ5,I1LPN0,K7MI07,K7MI09,I1KMA5,K7LDK9,I1MB72,I1M143,I1KTX1,I1MR88,	0.134475
Biological process	cellular developmental process	GO:0048869	3	0.0223387	1.77278	15	139	2013	33069	I1KJP6,I1MH70,I1MWA9,I1MNT7,I1NHG2,I1JD48,K7LKL8,K7MF59,K7K6X9,I1JKU2,I1LHP0,I1K4H9,K7MHJ9,I1MSH4,I1LPE8,	0.135252
Biological process	RNA secondary structure unwinding	GO:0010501	8	0.0226915	1.91391	12	103	2013	33069	I1L537,K7LG71,I1N132,I1J4L9,I1KHW2,I1L1T5,I1KXV6,I1KP78,I1K6L3,I1MUH8,I1JJY8,K7MR15,	0.136921
Biological process	cellular oxidant detoxification	GO:0098869	4	0.0231083	2.05346	10	80	2013	33069	I1MQ42,I1MP38,O64970,I1LU76,I1MDV9,I1NH45,C6TED1,I1MC15,Q9XFI6,I1J8H7,	0.138963
Biological process	regulation of cellular pH	GO:0030641	10	0.0236194	2.26589	8	58	2013	33069	I1M5Q7,K7KVS5,I1L0M1,K7MW11,K7KIL3,I1MTG6,I1MSP4,I1LWI1,	0.141557
Biological process	regulation of intracellular pH	GO:0051453	11	0.0236194	2.26589	8	58	2013	33069	I1M5Q7,K7KVS5,I1L0M1,K7MW11,K7KIL3,I1MTG6,I1MSP4,I1LWI1,	0.141557
Biological process	cell redox homeostasis	GO:0045454	6	0.0239599	1.41968	35	405	2013	33069	K7KUJ1,I1M7R4,K7KM64,K7M0A8,I1L462,C6SX02,E3W9C1,C6T8M7,I1KJ50,I1KAB7,I1JFG5,I1MX98,I1JWF4,I1K8D4,I1N8T8,I1MFI0,I1JN70,I1KXP4,I1KXE7,I1M319,I1ML39,C6T4P5,A9CPA7,C6T7H9,I1KN23,I1KN22,I7FST9,I1MBE5,I1M1D2,I1J8Q1,K7KKM8,I1MRF6,I1M938,I1JQI1,I1JQI4,	0.142633
Biological process	xylan biosynthetic process	GO:0045492	10	0.0252397	2.39571	7	48	2013	33069	K7KLI3,I1NA65,I1JUU0,I1MVU2,I1JE25,I1JZD7,I1M8L8,	0.14975
Biological process	organophosphate ester transport	GO:0015748	6	0.0252397	2.39571	7	48	2013	33069	I1JEQ6,K7L889,K7KYH8,I1MUI4,K7KJV3,I1L6P8,I1N3L1,	0.14975
Biological process	gibberellic acid mediated signaling pathway	GO:0009740	8	0.0253073	2.93352	5	28	2013	33069	K7LY34,I1M5P4,I1MC96,I1KVA1,I1KD93,	0.149153
Biological process	cellular response to gibberellin stimulus	GO:0071370	7	0.0253073	2.93352	5	28	2013	33069	K7LY34,I1M5P4,I1MC96,I1KVA1,I1KD93,	0.149153
Biological process	gibberellin mediated signaling pathway	GO:0010476	7	0.0253073	2.93352	5	28	2013	33069	K7LY34,I1M5P4,I1MC96,I1KVA1,I1KD93,	0.149153
Biological process	maturation of 5.8S rRNA	GO:0000460	11	0.0259157	2.22749	8	59	2013	33069	I1MQC8,I1J6P4,I1NBW7,I1JE93,I1LJC4,I1N6B4,I1LQ27,I1LWS1,	0.150736
Biological process	isoprenoid metabolic process	GO:0006720	6	0.0265726	1.5578	22	232	2013	33069	C6TK31,K7LY34,I1N1T9,K7K429,I1M5P4,I1MFU1,I1KX60,I1MLZ1,I1M2Q0,I1MLC9,K7KIL5,I1MC96,I1KVA1,I1MSU3,K7MGN5,I1LGI7,I1JRE0,I1NDS3,I1NE02,I1LFR2,I1JA26,K7LEW4,	0.154051
Biological process	defense response to fungus	GO:0050832	7	0.0290921	2.83237	5	29	2013	33069	K7N3R0,C6T035,C6T2R0,I1M396,K7KB20,	0.168108
Biological process	response to stress	GO:0006950	3	0.0299026	1.12123	241	3531	2013	33069	K7LGJ1,K7KUJ1,I1MIC0,I1JYH8,I1M7S7,I1M7W2,I1K225,K7KM64,K7KM53,I1MI78,I1LW65,K7KCU5,K7M0J7,K7M0J8,K7KCV3,I1MZ42,I1M7N5,K7N3R0,C6T1N6,I1MZ15,K7N3D9,K7N3D5,K7KCL5,I1LEA4,I1MQ42,I1MHH9,I1J6K9,I1L4A9,Q43453,K7LI13,I1NBS5,E3W9C1,C6T8M7,K7MT81,C6T016,K7M1S0,I1MXS1,I1KRL3,I1MY38,I1KB18,Q9SLR8,I1KS28,C6T035,Q2LAL0,Q2LAK9,I1MGJ5,I1LDG0,C6SWY6,I1LLU9,I1KAB7,K7MBP2,I1KJ72,I1KJ71,I1KJ70,Q9SMF5,I1NAT8,I1MP38,…	0.172231
Biological process	diterpenoid metabolic process	GO:0016101	8	0.0308526	2.29988	7	50	2013	33069	K7LY34,I1M5P4,I1M2Q0,I1MLC9,I1MC96,I1KVA1,I1LFR2,	0.177128
Biological process	cellular detoxification	GO:1990748	3	0.0312208	1.95568	10	84	2013	33069	I1MQ42,I1MP38,O64970,I1LU76,I1MDV9,I1NH45,C6TED1,I1MC15,Q9XFI6,I1J8H7,	0.178663
Biological process	cellular response to toxic substance	GO:0097237	5	0.0312208	1.95568	10	84	2013	33069	I1MQ42,I1MP38,O64970,I1LU76,I1MDV9,I1NH45,C6TED1,I1MC15,Q9XFI6,I1J8H7,	0.178663
Biological process	cellulose biosynthetic process	GO:0030244	10	0.0321081	1.72923	14	133	2013	33069	I1LDF0,I1KRK2,I1NBA2,I1K8W4,I1M6F4,K7K5F4,I1JDD7,I1KFY7,K7LCZ8,K7KK55,I1MJP8,I1JZD1,K7MHQ9,I1KTE1,	0.182564
Biological process	potassium ion transmembrane transport	GO:0071805	9	0.0326972	2.02534	9	73	2013	33069	I1MQM2,I1NCK8,I1MF38,K7KYG8,K7KYG7,I1MUD0,K7KRD9,I1LR46,I1JRZ5,	0.185319
Biological process	gibberellin metabolic process	GO:0009685	9	0.0327614	2.46416	6	40	2013	33069	K7LY34,I1M5P4,I1M2Q0,I1MC96,I1KVA1,I1LFR2,	0.185091
Biological process	response to fungus	GO:0009620	6	0.0332156	2.73795	5	30	2013	33069	K7N3R0,C6T035,C6T2R0,I1M396,K7KB20,	0.187062
Biological process	regulation of protein dephosphorylation	GO:0035304	9	0.0337257	2.11971	8	62	2013	33069	Q43453,C6SWY6,C6T3A2,C6TFW4,I1KMV3,I1MRM4,I1MRM5,K7LF21,	0.189333
Biological process	regulation of phosphoprotein phosphatase activity	GO:0043666	10	0.0337257	2.11971	8	62	2013	33069	Q43453,C6SWY6,C6T3A2,C6TFW4,I1KMV3,I1MRM4,I1MRM5,K7LF21,	0.189333
Biological process	plant-type cell wall biogenesis	GO:0009832	6	0.0411546	1.86679	10	88	2013	33069	K7KLI3,C6F116,I1JWM6,I1NA65,I1JUU0,K7KZ65,I1N6E3,I1N4P4,I1KD34,I1M8L8,	0.22744
Biological process	cell population proliferation	GO:0008283	3	0.0425032	2.56683	5	32	2013	33069	I1LEC9,I1LTR7,K7LHS9,Q7PCB0,I1MS63,	0.232718
Biological process	monocarboxylic acid catabolic process	GO:0072329	8	0.0425032	2.56683	5	32	2013	33069	C6T9Z5,K7MTK3,I1N5S0,I1K4K8,I1KEH3,	0.232718
Biological process	regulation of dephosphorylation	GO:0035303	8	0.042995	2.02187	8	65	2013	33069	Q43453,C6SWY6,C6T3A2,C6TFW4,I1KMV3,I1MRM4,I1MRM5,K7LF21,	0.233967
Biological process	regulation of phosphatase activity	GO:0010921	9	0.042995	2.02187	8	65	2013	33069	Q43453,C6SWY6,C6T3A2,C6TFW4,I1KMV3,I1MRM4,I1MRM5,K7LF21,	0.233967
Biological process	terpenoid metabolic process	GO:0006721	7	0.0441262	1.65459	14	139	2013	33069	K7LY34,I1N1T9,I1M5P4,I1MFU1,I1KX60,I1MLZ1,I1M2Q0,I1MLC9,K7KIL5,I1MC96,I1KVA1,I1MSU3,I1NE02,I1LFR2,	0.238658
Biological process	cellular polysaccharide biosynthetic process	GO:0033692	7	0.0449473	1.42374	26	300	2013	33069	K7KLI3,C6F116,I1LDF0,I1KRK2,I1NBA2,I1K8W4,I1M6F4,K7K5F4,I1NA65,I1JUU0,I1K764,I1MVU2,I1JE25,I1JDD7,K7KZ65,K7KHJ1,I1KFY7,K7LCZ8,K7KK55,I1MJP8,I1JZD1,I1JZD7,I1M8L8,A1YZE0,K7MHQ9,I1KTE1,	0.24236
Biological process	organonitrogen compound catabolic process	GO:1901565	5	0.0469711	1.1704	111	1558	2013	33069	I1KC88,I1JQ75,I1J7C7,K7LH14,K7LXR0,K7MB43,I1JPN0,I1N2D9,K7N485,I1MYU8,I1LNH4,K7M0W2,I1J6S8,I1JGQ5,I1KBD7,I1JGJ5,I1L4D5,K7M8V8,K7LX88,C6T8G2,I1LMA8,K7MT81,I1N1E8,I1MPC4,K7LQ97,I1KIU6,I1N0Z7,Q9SDY6,I1LDJ0,I1KIV3,I1J5R7,K7LPD3,K7LPH8,K7LPI2,I1K8C9,I1NAL7,I1LLG3,K7MUH5,I1LTM8,I1LD24,I1KR04,I1L2B7,I1KHU8,I1MFJ1,I1JW44,I1KHK0,I1LL06,I1LC49,I1LT62,I1LBQ3,I1M587,I1K795,I1J446,I1M4Q6,I1LJS4,K7KFZ9,I1LJS0,…	0.252505
Biological process	hydrogen peroxide catabolic process	GO:0042744	6	0.0472169	1.48061	21	233	2013	33069	I1LLU9,I1MP38,O64970,I1LU76,K7MTR6,C6TL64,I1NH68,I1MDV9,I1NH45,Q9ZNZ5,C6TED1,I1MLH1,I1MC15,I1L738,I1J9D2,Q9XFI6,C6THQ0,C6TI50,I1J8H7,O22443,I1LWF0,	0.25154
Biological process	abscisic acid-activated signaling pathway	GO:0009738	7	0.0483277	1.66844	13	128	2013	33069	Q43453,C6SWY6,C6T3A2,K7KNS9,C6TFW4,I1MTN9,I1KMV3,K7LN87,I1JZT6,K7MZC9,I1MRM4,I1MRM5,K7LF21,	0.25592
Biological process	cellular response to abscisic acid stimulus	GO:0071215	7	0.0483277	1.66844	13	128	2013	33069	Q43453,C6SWY6,C6T3A2,K7KNS9,C6TFW4,I1MTN9,I1KMV3,K7LN87,I1JZT6,K7MZC9,I1MRM4,I1MRM5,K7LF21,	0.25592
Biological process	cellular response to alcohol	GO:0097306	6	0.0483277	1.66844	13	128	2013	33069	Q43453,C6SWY6,C6T3A2,K7KNS9,C6TFW4,I1MTN9,I1KMV3,K7LN87,I1JZT6,K7MZC9,I1MRM4,I1MRM5,K7LF21,	0.25592
Biological process	pollen-pistil interaction	GO:0009875	4	0.0490176	1.43369	24	275	2013	33069	K7KD19,K7M1S0,I1KQR7,I1KQR4,I1KZ77,K7L1C1,K7L1C3,K7KXF2,I1KXZ5,I1LSR6,K7KXI5,K7KXI4,K7LAQ6,K7LAQ8,I1M2E9,I1M2E5,I1JK11,K7L2L4,K7MYD3,I1KE68,I1KE67,K7LUW9,K7LUS0,K7MZ69,	0.25727
Biological process	recognition of pollen	GO:0048544	4	0.0490176	1.43369	24	275	2013	33069	K7KD19,K7M1S0,I1KQR7,I1KQR4,I1KZ77,K7L1C1,K7L1C3,K7KXF2,I1KXZ5,I1LSR6,K7KXI5,K7KXI4,K7LAQ6,K7LAQ8,I1M2E9,I1M2E5,I1JK11,K7L2L4,K7MYD3,I1KE68,I1KE67,K7LUW9,K7LUS0,K7MZ69,	0.25727
Biological process	cell recognition	GO:0008037	3	0.0490176	1.43369	24	275	2013	33069	K7KD19,K7M1S0,I1KQR7,I1KQR4,I1KZ77,K7L1C1,K7L1C3,K7KXF2,I1KXZ5,I1LSR6,K7KXI5,K7KXI4,K7LAQ6,K7LAQ8,I1M2E9,I1M2E5,I1JK11,K7L2L4,K7MYD3,I1KE68,I1KE67,K7LUW9,K7LUS0,K7MZ69,	0.25727
Biological process	hydrogen peroxide metabolic process	GO:0042743	5	0.0490227	1.47428	21	234	2013	33069	I1LLU9,I1MP38,O64970,I1LU76,K7MTR6,C6TL64,I1NH68,I1MDV9,I1NH45,Q9ZNZ5,C6TED1,I1MLH1,I1MC15,I1L738,I1J9D2,Q9XFI6,C6THQ0,C6TI50,I1J8H7,O22443,I1LWF0,	0.255033

## Sheet: LN WT vs pin3abd
GO category of DEGs in WT versus pin3abdCR2 under low nitrate condition
Class	GO_Name	GO_ID	GO_Level	P_value	EnrichmentScore	HitsGenesCountsInSelectedSet	HitsGenesCountsInBackground	AllGenesCountsInSelectedSet	AllGenesCountsInBackground	GenesOfSelectedSetInGOterm	corrected p-value(BH method)
Molecular function	protein serine/threonine kinase activity	GO:0004674	7	2.22045e-16	1.70512	252	2624	2885	51223	K7M0Y9,I1JPU3,I1MZC7,I1JYK3,B2ZHZ5,K7KM53,K7KM50,I1MI78,I1JXV4,K7M0J7,K7M0J8,I1LVK6,K7MRL6,I1JGX9,I1JGV0,K7N3D5,I1LEA4,I1LEA3,K7MIT5,I1JPA6,K7MKN6,I1M6X2,I1LMH1,K7K4J4,K7MCD4,K7KW11,I1M6R1,I1KAL4,K7N570,K7M1S0,K7MSV9,I1JWZ6,I1KIZ4,I1L3S1,I1KRS0,I1M6J6,K7KE92,I1LM84,K7KMH4,I1JWR2,I1K8Q5,K7MBP7,K7MBP8,I1KAG3,K7M1R3,I1KAF1,I1JX62,K7LY52,K7LY59,I1N133,K7LY46,K7KE24,I1LM52,K7M9Y6,I1K030,I1LLF5,K7LIP9,…	1.98286e-13
Molecular function	quercetin 3-O-glucosyltransferase activity	GO:0080043	8	5.55112e-16	3.90131	49	223	2885	51223	I1JPT3,I1NCJ3,I1LML6,I1MPE9,I1MPF3,I1MPF4,I1MPF0,I1MPF1,I1L2Z1,I1L2Z0,I1L2Y7,G0WMC8,I1KZ41,K7LR04,I1LCI8,I1KYQ0,I1KYQ4,I1KYP9,I1LT83,I1LSK3,I1JMK6,I1LJW9,I1JE14,I1JE16,I1JE17,A6BM07,I1MDX5,K7K7J9,I1L932,I1JBY1,I1KWD9,D4Q9Z5,I1N672,I1M2L8,I1MKT8,I1KN68,K7LN65,I1N4J2,I1K3Q9,I1KDP9,I1KE79,C6THX3,I1KM27,I1MAV6,I1LWS2,I1LFN3,I1MIG3,K7MZ44,I1KL63,	2.47857e-13
Molecular function	quercetin 7-O-glucosyltransferase activity	GO:0080044	8	5.55112e-16	3.90131	49	223	2885	51223	I1JPT3,I1NCJ3,I1LML6,I1MPE9,I1MPF3,I1MPF4,I1MPF0,I1MPF1,I1L2Z1,I1L2Z0,I1L2Y7,G0WMC8,I1KZ41,K7LR04,I1LCI8,I1KYQ0,I1KYQ4,I1KYP9,I1LT83,I1LSK3,I1JMK6,I1LJW9,I1JE14,I1JE16,I1JE17,A6BM07,I1MDX5,K7K7J9,I1L932,I1JBY1,I1KWD9,D4Q9Z5,I1N672,I1M2L8,I1MKT8,I1KN68,K7LN65,I1N4J2,I1K3Q9,I1KDP9,I1KE79,C6THX3,I1KM27,I1MAV6,I1LWS2,I1LFN3,I1MIG3,K7MZ44,I1KL63,	2.47857e-13
Molecular function	oxidoreductase activity, acting on paired donors, with incorporation or reduction of molecular oxygen, NAD(P)H as one donor, and incorporation of one atom of oxygen	GO:0016709	5	4.96603e-13	2.96815	55	329	2885	51223	I1ND11,I1KT86,I1MI36,I1MHZ1,I1KJM6,K7K4I8,K7KW15,I1KRL3,K7K4B0,Q2LAL0,Q2LAK9,I1M6I2,I1MXP0,I1KIV1,K7KMF6,Q8W3Y5,O49858,I1K057,I1JNH7,O81972,I1K7V5,I1KQ20,I1NHQ0,Q42799,Q42798,Q9XHC6,I1L136,I1K5U9,K7LKI8,K7K7J6,K7MVY3,K7MVY7,K7MVY5,K7LBV1,I1JTF0,C6TES3,K7LCS5,K7KYY8,I1LHL3,I1LHL2,I1LY93,I1L786,I1KLZ9,K7KJD7,I1M0V5,K7MH28,I1J926,Q9SWR5,I1JZL5,I1MS48,I1M0D0,I1M8X2,I1KL88,I1J7R1,I1J871,	1.10867e-10
Molecular function	transferase activity	GO:0016740	3	9.74554e-13	1.24403	801	11432	2885	51223	I1JPV7,K7M0Y9,I1JPU3,C6TJL7,I1JPT3,I1K246,I1MZC7,K7M9N8,Q00M88,I1MIB6,I1JYK3,K7KDM7,I1JQ95,C6SY01,I1KSZ0,K7KUN5,I1N2P4,I1N2P6,I1N317,I1KBY4,I1LVT1,I1JPN9,I1K1M4,I1LVS2,I1M7S7,I1M7R8,I1LNB1,I1MHR0,I1KBL7,B2ZHZ5,K7MJF2,I1J6X7,I1L4N0,I1LNA0,I1LEU5,I1L555,I1KBS0,I1KC25,I1NCJ3,I1L4S3,I1LVV6,K7KM53,K7KM50,K7M0W2,I1MI78,I1MZ96,I1KKB5,K7L681,I1JXV4,I1LEJ9,K7M0J7,K7M0J8,K7MRM6,C6T1L6,I1LVK6,K7MRL6,I1KK68,…	1.74055e-10
Molecular function	sequence-specific DNA binding	GO:0043565	6	1.65601e-12	1.75633	165	1668	2885	51223	I1KSY3,I1LEY4,I1N342,K7K3I8,K7KLZ5,I1JHI8,Q0GPG3,Q0GPG1,Q8L5W2,Q0GPF9,K7KLN8,K7MJD8,K7LP59,K7LP48,I1NCK2,I1JY76,I1L4I1,I1JPE3,I1LVK0,Q0GPI1,Q0GPH4,I1MHN1,K7LG00,I1KBC5,K7KCS7,I1LVE9,I1KJP6,K7KD37,I1NC96,K7K4G6,I1KB70,Q43457,I1KAM9,I1NBE0,K7KMP7,I1MXS7,I1MH70,B0LUS2,B0LUS3,I1MH62,I1K0D0,I1KZU8,I1L3H1,I1N137,I1LLT6,I1MXI5,I1N172,I1J5K2,I1N8Z6,C6TLQ2,I1KA28,K7KFB6,K7K594,I1KQD5,K7K4Y9,I1JET7,I1MFJ2,…	2.46469e-10
Molecular function	catalytic activity	GO:0003824	2	4.38549e-12	1.10747	1812	29050	2885	51223	I1JPV7,I1JQ75,K7MJM7,K7M0Y9,K7M0Y6,I1JPU3,I1ND11,I1KC87,I1MQN4,I1MQN7,C6TJL7,I1KT86,I1JPT3,I1KSW9,I1JYD1,I1K246,K7KUJ1,I1MR46,I1MZC7,C6TBA0,K7M9N8,K7M9N7,I1JPY7,Q00M88,I1MIB6,K7KDJ6,I1JYK3,K7KDM7,I1JQ95,K7LH14,K7LH11,C6SY01,K7LXR0,I1MIA5,I1KSZ0,I1J7E3,K7KUN5,I1N2P4,I1MQP6,I1N2P6,I1N317,I1KBY4,K7MB43,I1LVT1,I1JPN0,I1JPN9,I1MI57,I1K1M4,I1LVS2,I1M7S7,I1NCF1,I1MI49,I1JGZ6,K7N485,K7L6B6,I1M7R8,C6T9B1,…	5.59463e-10
Molecular function	glucosyltransferase activity	GO:0046527	6	5.00644e-12	2.29466	80	619	2885	51223	C6TJL7,I1JPT3,C6SY01,I1NCJ3,P35694,I1LML6,I1MPE9,I1MPF3,I1MPF4,I1MPF0,I1MPF1,I1LDF0,I1KRK2,I1NBA2,I1K8W4,I1L2Z1,I1L2Z0,I1M6F4,Q8S902,I1L2Y7,K7L079,I1LLA1,G0WMC8,I1KZ41,K7LR04,I1LCI8,I1KYK7,I1KYQ0,I1KYQ4,I1KYP9,I1LT83,I1LSK3,I1JMK6,I1LJW9,I1JE14,I1JE16,I1JE17,A6BM07,I1JDD7,I1JUE0,I1MDX5,I1KFY7,K7K7J9,I1L932,I1JBY1,I1KWD9,D4Q9Z5,I1N672,K7LCZ8,C6TMP1,I1M2L8,I1MKT8,K7LTY3,I1KN68,I1MKC8,I1MSS9,K7LN65,…	5.58844e-10
Molecular function	carbohydrate binding	GO:0030246	3	5.71754e-12	2.16817	90	737	2885	51223	I1JPU3,K7KM50,K7MAY1,I1JH21,K7N3Q5,I1JH80,I1J6K4,C6SXT0,I1M7H2,I1KSB7,I1LMH1,C6T016,I1N1A7,I1N9R7,I1KRS0,K7K4B2,I1LM84,I1KAG3,K7LY52,I1JFJ9,I1J5I2,K7LY59,I1J5I1,K7LY57,I1L2R0,I1KQW5,I1MG74,I1N8W5,I1NAG2,I1MX67,I1MX68,I1MFI1,I1M5C9,I1MNT6,I1J4I4,K7MN68,K7MN58,K7LBA7,I1JED8,I1KPJ3,I1M4L7,K7LB95,K7L0L8,I1MEJ5,I1MN91,I1MN42,I1KXN5,I1LS36,I1K6A1,I1KGC4,K7K7G4,K7L1X7,I1LJ20,I1JCK7,K7LBH7,C6FF75,I1MCY9,…	5.67307e-10
Molecular function	protein kinase activity	GO:0004672	6	8.14804e-12	1.40869	366	4613	2885	51223	I1JPV7,K7M0Y9,I1JPU3,I1MZC7,K7M9N8,I1MIB6,I1JYK3,I1JPN9,I1KBL7,B2ZHZ5,I1L4S3,K7KM53,K7KM50,I1MI78,I1JXV4,K7M0J7,K7M0J8,K7MRM6,I1LVK6,K7MRL6,I1JGX9,K7M0P1,I1JH80,I1JGV0,K7N3D5,I1LEA4,I1LEA3,K7M924,K7KCN2,K7MIT5,I1JPA6,I1MQ94,I1MHG2,I1KBA7,I1KB74,K7MKN6,I1M6X2,I1LMH1,K7K4J4,K7LYT7,K7MCD4,K7KW11,I1M6R1,I1KAL4,K7N570,K7M1S0,K7MSV9,I1N9T8,I1JWZ6,I1KIZ4,I1L3L3,I1L3S1,I1KRS0,I1L439,I1M6J6,K7KE92,I1LM84,…	7.2762e-10
Molecular function	UDP-glucosyltransferase activity	GO:0035251	7	1.4049e-11	2.45274	67	485	2885	51223	I1JPT3,I1NCJ3,I1LML6,I1MPE9,I1MPF3,I1MPF4,I1MPF0,I1MPF1,I1LDF0,I1KRK2,I1NBA2,I1K8W4,I1L2Z1,I1L2Z0,I1M6F4,I1L2Y7,I1LLA1,G0WMC8,I1KZ41,K7LR04,I1LCI8,I1KYK7,I1KYQ0,I1KYQ4,I1KYP9,I1LT83,I1LSK3,I1JMK6,I1LJW9,I1JE14,I1JE16,I1JE17,A6BM07,I1JDD7,I1JUE0,I1MDX5,I1KFY7,K7K7J9,I1L932,I1JBY1,I1KWD9,D4Q9Z5,I1N672,K7LCZ8,I1M2L8,I1MKT8,K7LTY3,I1KN68,I1MKC8,K7LN65,I1N4J2,I1K3Q9,I1KDP9,I1KE79,I1MJP8,C6THX3,I1KM27,…	1.14052e-09
Molecular function	UDP-glycosyltransferase activity	GO:0008194	5	9.25507e-11	2.08741	87	740	2885	51223	I1JPT3,I1LEU5,I1NCJ3,I1M7C3,I1M6W5,I1LML6,K7L7Q3,I1MPE9,I1MPF3,I1MPF4,I1MPF0,I1MPF1,I1LDF0,I1KRK2,I1NBA2,I1K8W4,I1L2Z1,I1L2Z0,I1M6F4,I1L2Y7,I1L2P3,I1LLA1,G0WMC8,I1KZ41,K7LR04,I1LCI8,I1KYK7,I1KYQ0,I1KYQ4,I1KYP9,I1NA65,I1LT83,I1LSK3,I1JMK6,I1MVT8,I1KGP7,I1LJW9,I1JE14,I1JE16,I1JE17,A6BM07,I1JDD7,I1JUE0,I1M482,I1MDX5,I1KFY7,K7K7J9,I1LZQ1,K7M4V9,I1L932,I1L071,I1JBY1,I1KWD9,D4Q9Z5,I1N672,I1LA33,K7LCZ8,…	6.88732e-09
Molecular function	DNA-binding transcription factor activity	GO:0003700	3	8.64975e-10	1.52331	209	2436	2885	51223	I1KSY3,I1LEY4,I1N342,K7K3I8,K7KLZ5,I1JHI8,Q0GPG3,Q0GPG1,Q8L5W2,Q0GPF9,K7KLN8,K7MJD8,K7LP59,K7LP48,I1NCK2,C9WA59,Q0PJI8,I1JY76,I1L4I1,I1JPE3,I1LVK0,I1J6Q5,K7MRN3,I1JPI9,Q0GPI1,Q0GPH4,I1MHN1,C6SY34,I1KBC5,K7KCS7,I1LVE9,I1KJP6,K7KD37,I1NC96,K7K4G6,K7KMY3,I1KB70,Q43457,I1K0U3,K7LHQ2,I1KAM9,I1NBE0,K7MKF2,K7LQ43,I1MH70,B0LUS2,B0LUS3,I1MH62,I1K0D0,K7K3X3,I1KZU8,I1K8V5,I1MP48,I1N137,I1LLT6,C6TJ94,I1MXI5,…	5.94171e-08
Molecular function	glutathione transferase activity	GO:0004364	5	1.46281e-09	4.07223	25	109	2885	51223	K7KDM7,I1N2P4,I1N2P6,I1KK68,I1J727,I1KK59,I1KK57,I1JPH6,P46417,K7LZF2,C6T3N6,C6T460,I1LCH6,P32110,K7L1L7,K7KBB0,I1NF36,I1KU83,Q9FQF3,Q9FQE6,Q9FQE8,Q9FQE5,Q9FQD4,I1MJ34,I1LFD6,	9.33063e-08
Molecular function	oxidoreductase activity, acting on metal ions	GO:0016722	4	2.68446e-09	3.52667	29	146	2885	51223	I1MR46,K7KDJ6,I1JHB0,I1N2J2,I1MYY9,I1KK85,I1KK82,I1KK09,I1LMV1,K7MTC5,I1MY65,Q948P6,I1N014,I1K7F4,I1MW17,I1JLV8,I1LRP4,I1KFE9,K7KXX5,I1JL80,I1JSX8,I1LQN6,I1K578,I1LHH6,I1LPF6,I1J8U2,I1J937,I1NE60,K7LNF9,	1.59815e-07
Molecular function	polysaccharide binding	GO:0030247	4	3.24063e-09	2.60104	46	314	2885	51223	I1JPU3,K7KM50,K7MAY1,C6SXT0,I1M7H2,I1KSB7,C6T016,I1KRS0,I1KAG3,K7LY52,I1J5I2,K7LY59,K7LY57,I1L2R0,I1N8W5,I1NAG2,I1MFI1,I1MNT6,K7MN68,K7MN58,K7LBA7,I1JED8,K7LB95,K7L0L8,K7K7G4,K7LBH7,C6FF75,I1LIL5,I1LIL4,K7LBN6,K7KIP5,K7KZV2,K7N0T3,K7M693,I1JSP4,K7L356,I1K3W5,I1JJC7,K7KRR7,K7K9B7,I1LPC9,I1NDI3,K7LNT9,I1JHW2,K7LEN5,K7N2I0,	1.80867e-07
Molecular function	phosphotransferase activity, alcohol group as acceptor	GO:0016773	5	6.22952e-09	1.32155	384	5159	2885	51223	I1JPV7,K7M0Y9,I1JPU3,I1MZC7,K7M9N8,I1MIB6,I1JYK3,I1JPN9,I1K1M4,I1KBL7,B2ZHZ5,I1KBS0,I1L4S3,K7KM53,K7KM50,I1MI78,I1JXV4,K7M0J7,K7M0J8,K7MRM6,I1LVK6,K7MRL6,I1JGX9,K7M0P1,I1JH80,I1JGV0,K7N3D5,I1LEA4,I1LEA3,K7M924,K7KCN2,K7MIT5,I1JPA6,K7KLC0,I1MQ94,I1MHG2,I1KBA7,I1KB74,K7MKN6,I1M6X2,I1LMH1,K7K4J4,K7LYT7,K7MCD4,K7KW11,I1M6R1,I1KAL4,K7N570,K7M1S0,K7MSV9,I1N9T8,I1JWZ6,I1KIZ4,I1L3L3,I1L3S1,I1KRS0,I1L439,…	3.27233e-07
Molecular function	transcription regulator activity	GO:0140110	2	6.52957e-09	1.47335	217	2615	2885	51223	I1KSY3,I1LEY4,I1N342,K7K3I8,K7KLZ5,I1JHI8,Q0GPG3,Q0GPG1,Q8L5W2,Q0GPF9,K7KLN8,K7MJD8,K7LP59,K7LP48,I1NCK2,C9WA59,Q0PJI8,I1JY76,I1L4I1,I1JPE3,I1LVK0,I1J6Q5,K7MRN3,I1JPI9,Q0GPI1,Q0GPH4,I1MHN1,C6SY34,I1KBC5,K7KCS7,I1LVE9,I1KJP6,K7KD37,I1NC96,K7K4G6,K7KMY3,I1KB70,Q43457,K7ML46,I1K0U3,K7LHQ2,I1KAM9,I1NBE0,K7MKF2,K7LQ43,I1MH70,B0LUS2,B0LUS3,I1MH62,I1K0D0,K7K3X3,I1KZU8,I1K8V5,I1MP48,I1N137,I1LLT6,C6TJ94,…	3.23939e-07
Molecular function	monooxygenase activity	GO:0004497	4	8.53467e-09	1.87993	90	850	2885	51223	I1ND11,I1KT86,I1MI36,I1KSN7,I1MHZ1,I1LF51,I1KJM6,I1KJS8,K7K4I8,I1KB49,K7KW15,K7L7D2,I1KRL3,K7K4B0,I1JP09,Q2LAL0,Q2LAK9,I1M6I2,I1MXP0,I1KIV1,I1N9N7,K7KMF6,Q8W3Y5,O49858,I1K057,I1JNH7,K7KFD5,O81972,K7MU36,I1K7V5,I1MVX7,I1KQ20,I1NHQ0,Q42799,Q42798,I1MEE6,I1KGG7,I1LJJ4,K7MDL4,K7MDN1,Q9XHC6,I1L136,I1N701,I1K5U9,K7LKI8,I1JCQ8,K7K7J7,K7K7J6,I1N6E7,K7MNF3,K7MVY3,K7MVY7,K7MVY5,I1K615,K7LBV1,I1JTE7,I1JTF0,…	4.01129e-07
Molecular function	glycosyltransferase activity	GO:0016757	4	1.28807e-08	1.6347	137	1488	2885	51223	C6TJL7,I1JPT3,I1K246,C6SY01,I1LVS2,I1LEU5,I1NCJ3,K7L681,P35694,I1M7C3,C6F116,I1M6W5,I1NBQ6,I1LML6,K7L7Q3,I1NBF3,I1MPE9,I1N1A7,C6TIA4,I1MPF3,I1MPF4,I1MPF0,I1MPF1,I1LDF0,I1KRK2,I1MY28,I1NBA2,I1K8W4,I1J5I1,I1L2Z1,I1L2Z0,I1M6F4,I1KA36,Q8S902,I1K008,I1L2Y7,I1KA61,I1L2P3,K7L079,I1LLA1,G0WMC8,I1KZ41,K7LR04,I1LCI8,I1N022,I1KYK7,I1KYQ0,I1KYQ4,I1KYP9,I1NA65,I1LT83,I1LSK3,I1JMK6,I1MVT8,I1KGP7,I1LJW9,I1JE14,…	5.75124e-07
Molecular function	hydrolase activity, acting on glycosyl bonds	GO:0016798	4	1.73233e-08	1.60497	144	1593	2885	51223	C6TJL7,I1KSW9,I1JPY7,C6SY01,I1MIA5,K7MAY1,I1LEI1,K7MS08,P35694,I1J6K4,C6SXT0,C6F122,I1M7H2,I1KSB7,I1NBK5,K7L7L0,C6T016,K7MKF8,I1MPC4,C6TA03,K7K4B2,I1MGH2,Q9SDY6,I1LDJ0,K7LPD3,I1MGA9,I1MXA0,K7LPH8,I1NAL7,I1KR53,Q8S902,I1MWY7,I1MG74,I1N8W5,I1MFI1,I1KI60,K7L8B7,I1N8L7,K7KF62,I1M5C9,I1MNT6,I1M5B4,I1K7K4,I1LT62,K7LBA7,I1L281,I1KQ87,I1JED8,I1M587,K7LBE2,I1KPJ3,I1M4L7,Q42795,I1M4Q6,I1LJS4,I1LJS0,I1LJR9,…	7.36652e-07
Molecular function	hydrolase activity, hydrolyzing O-glycosyl compounds	GO:0004553	5	2.96258e-08	1.62179	134	1467	2885	51223	C6TJL7,I1KSW9,I1JPY7,C6SY01,K7MAY1,I1LEI1,K7MS08,P35694,I1J6K4,C6SXT0,C6F122,I1M7H2,I1KSB7,I1NBK5,K7L7L0,C6T016,I1MPC4,K7K4B2,I1MGH2,Q9SDY6,I1LDJ0,K7LPD3,I1MGA9,I1MXA0,K7LPH8,I1KR53,Q8S902,I1MWY7,I1MG74,I1N8W5,I1MFI1,I1KI60,I1N8L7,K7KF62,I1M5C9,I1MNT6,I1M5B4,I1K7K4,I1LT62,K7LBA7,I1KQ87,I1JED8,I1M587,K7LBE2,I1KPJ3,I1M4L7,Q42795,I1M4Q6,I1LJS4,I1LJS0,I1LJR9,K7LJA2,I1LSI2,I1KXV7,I1MMY2,I1MN91,I1K6E9,…	1.20254e-06
Molecular function	acyltransferase activity, transferring groups other than amino-acyl groups	GO:0016747	5	3.93289e-08	1.78106	96	957	2885	51223	Q00M88,K7KUN5,I1N317,I1KBY4,I1M7S7,I1M7R8,I1LNB1,I1L4N0,I1KKB5,C6T1L6,K7LXA9,I1MZ15,I1J6T1,I1NC89,K7MRC4,K7M8Q2,I1K9R7,C6TIL0,I1MPK1,I1JGA7,I1NBE5,P30081,K7LPR9,K7M1D7,I1N9A1,I1LLS4,I1N0U6,I1LUB9,I1L341,I1J5D0,C6T357,I1K7Q0,I1MFF3,I1JW76,I1MNR6,K7KY26,I1L1P9,I1MNM5,I1N828,P26690,I1KY49,I1KY47,I1KY46,I1KY50,I1K6Q7,I1M3Y3,I1LS44,I1K6B0,I1KP57,Q6X0M9,I1KP46,I1MDK4,I1JLD0,K7N028,I1JD76,I1L924,K7MF68,…	1.52699e-06
Molecular function	hexosyltransferase activity	GO:0016758	5	1.78582e-07	1.64025	114	1234	2885	51223	C6TJL7,I1JPT3,C6SY01,I1LVS2,I1LEU5,I1NCJ3,P35694,I1M7C3,C6F116,I1M6W5,I1LML6,K7L7Q3,I1MPE9,I1N1A7,I1MPF3,I1MPF4,I1MPF0,I1MPF1,I1LDF0,I1KRK2,I1NBA2,I1K8W4,I1J5I1,I1L2Z1,I1L2Z0,I1M6F4,I1KA36,Q8S902,I1L2Y7,I1L2P3,K7L079,I1LLA1,G0WMC8,I1KZ41,K7LR04,I1LCI8,I1KYK7,I1KYQ0,I1KYQ4,I1KYP9,I1NA65,I1LT83,I1LSK3,I1JMK6,I1MVT8,I1KGP7,I1LJW9,I1JE14,I1JE16,I1JE17,A6BM07,I1JDD7,I1JUE0,I1KXN5,I1MDU9,K7KZ65,I1M482,…	6.64475e-06
Molecular function	oxidoreductase activity, acting on diphenols and related substances as donors, oxygen as acceptor	GO:0016682	5	2.60928e-07	3.48758	22	112	2885	51223	K7KDJ6,I1JHB0,I1N2J2,I1MYY9,I1KK85,I1KK82,I1KK09,I1LMV1,K7MTC5,K7MU36,I1JVV5,I1N014,I1MEE6,I1JLV8,I1LQN6,I1M285,I1KEH4,K7KJM5,I1J8U2,I1KLG6,K7LNF9,Q7XZQ1,	9.32034e-06
Molecular function	flavin adenine dinucleotide binding	GO:0050660	6	2.62753e-07	2.23124	47	374	2885	51223	I1MHZ1,I1KC25,I1LF51,K7KW15,I1KRB6,I1KRB5,I1KRB4,I1KRB3,I1MG76,I1MG80,I1MG66,I1MX77,I1LL79,K7MTK3,I1MVX7,I1KQ20,I1M510,I1L0I8,I1KFV5,I1K5U9,I1JLD2,I1MUR9,I1KG46,C6TES3,I1K4K8,K7LCS5,K7KI99,K7MFS6,I1MKE1,I1MKD9,I1LY93,I1JS35,I1LPL0,I1M0V5,I1K2X6,I1K2X2,I1K2W7,I1K2W8,I1JZL5,I1MS48,I1M956,K7LFC1,I1M8X2,I1J866,I1KL88,K7K1V3,I1JYT3,	9.02455e-06
Molecular function	pigment binding	GO:0031409	3	3.50065e-07	5.91831	12	36	2885	51223	K7M9Q3,Q43437,C6T8R7,I1KR46,C6TLM4,K7KVZ6,I1MNM3,C6TKW2,I1JCY0,P09755,C6TNE6,C6T868,	1.15781e-05
Molecular function	enzyme inhibitor activity	GO:0004857	4	4.29303e-07	2.05152	55	476	2885	51223	I1KKJ7,I1MI59,I1K206,I1LVB0,I1LVB1,C6SY46,Q43453,I1KAS1,K7LZ49,I1KAN9,C6T0K6,C6SWY6,C6SX36,K7KV70,C6SZM7,C6T3C5,C6T3A2,C6T3N0,I1KYW5,I1MVY7,C6TCC9,K7LS96,I1NI58,K7KGC5,C6T2D3,I1K5N3,I1K5N1,K7M4T1,C6TFW4,I1JKS0,C6T3V8,I1KW54,I1KW53,I1K4X9,C6T586,I1LHF3,I1KMV3,C6SVG7,I1LYB7,I1KMN8,I1K3Q1,I1J960,B1ACD3,B1ACD5,B1ACD1,B1ACD2,K7LFL6,I1MRT8,I1MRM4,I1MRM5,I1JID6,K7MZI8,I1J7T0,I1KTG6,K7L4Y5,	1.36917e-05
Molecular function	acyltransferase activity	GO:0016746	4	7.25121e-07	1.63408	104	1130	2885	51223	Q00M88,K7KUN5,I1N317,I1KBY4,I1M7S7,I1M7R8,I1LNB1,I1L4N0,I1KKB5,C6T1L6,K7LXA9,I1MZ15,I1J6T1,I1NC89,K7MRC4,K7M8Q2,I1K9R7,I1J6K8,C6TIL0,I1MPK1,I1JGA7,I1NBE5,P30081,K7LPR9,K7M1D7,I1N9A1,I1LLS4,I1N0U6,I1LUB9,I1L341,I1J5D0,C6T357,I1K7Q0,I1MFF3,I1JW76,I1MNR6,K7KY26,I1L1P9,I1MNM5,I1N828,P26690,I1KY49,I1KY47,I1KY46,I1KY50,I1K6Q7,I1M3Y3,I1LS44,I1LRR9,I1K6B0,I1KP57,Q6X0M9,I1KP46,I1MDK4,I1JLD0,I1MUM7,K7N028,…	2.23287e-05
Molecular function	kinase activity	GO:0016301	5	7.97128e-07	1.26078	388	5464	2885	51223	I1JPV7,K7M0Y9,I1JPU3,I1MZC7,K7M9N8,I1MIB6,I1JYK3,I1JPN9,I1K1M4,I1KBL7,B2ZHZ5,I1J6X7,I1KBS0,I1L4S3,K7KM53,K7KM50,I1MI78,I1JXV4,K7M0J7,K7M0J8,K7MRM6,I1LVK6,K7MRL6,I1JGX9,K7M0P1,I1JH80,I1JGV0,K7N3D5,I1LEA4,I1LEA3,K7M924,K7KCN2,K7MIT5,I1JPA6,K7KLC0,I1MQ94,I1MHG2,I1KBA7,I1KB74,K7MKN6,I1M6X2,I1LMH1,K7K4J4,K7LYT7,K7MCD4,K7KW11,I1M6R1,I1KAL4,K7N570,K7M1S0,K7MSV9,I1N9T8,I1JWZ6,I1KIZ4,I1L3L3,I1KAQ7,I1L3S1,…	2.37278e-05
Molecular function	oxidoreductase activity, acting on diphenols and related substances as donors	GO:0016679	4	3.16226e-06	3.02797	22	129	2885	51223	K7KDJ6,I1JHB0,I1N2J2,I1MYY9,I1KK85,I1KK82,I1KK09,I1LMV1,K7MTC5,K7MU36,I1JVV5,I1N014,I1MEE6,I1JLV8,I1LQN6,I1M285,I1KEH4,K7KJM5,I1J8U2,I1KLG6,K7LNF9,Q7XZQ1,	9.10935e-05
Molecular function	oxidoreductase activity, acting on CH-OH group of donors	GO:0016614	4	4.13154e-06	1.89386	56	525	2885	51223	K7MB43,I1LNB1,C6T9Z5,I1K1H0,I1L4J2,I1NC40,I1J5Y9,I1KRB6,I1KRB5,I1KRB4,I1KRB3,K7K429,K7KMG0,I1MG76,I1MG80,I1MG66,I1MX77,I1LL79,I1JED0,I1M510,I1LJN4,I1L0I8,I1KFV5,I1K5Y5,I1MUR9,I1KG46,I1N6A6,I1N5S0,I1LA39,I1LID3,I1J9W9,I1N5I5,K7KI99,K7MFS6,I1MKE1,I1MKD9,I1JS35,I1LPL0,K7K9D6,K7MGN5,C6T857,I1K2X6,I1K2X2,I1NDS3,I1K2W7,I1K2W8,I1MJD7,I1M956,I1KTW9,I1N3M2,K7LFC1,I1J866,I1LNZ9,K7LEW4,K7K1V3,I1LWR5,	0.000115296
Molecular function	snoRNA binding	GO:0030515	6	4.69677e-06	5.7274	10	31	2885	51223	I1MR45,I1K096,I1K010,I1LLA9,K7MCG1,I1L224,I1MUN3,I1L0E0,I1KNF0,K7KBF1,	0.000127098
Molecular function	catalytic activity, acting on a protein	GO:0140096	3	4.83806e-06	1.18082	582	8751	2885	51223	I1JPV7,I1JQ75,K7M0Y9,K7M0Y6,I1JPU3,K7KUJ1,I1MZC7,K7M9N8,I1MIB6,I1JYK3,I1JQ95,K7LH14,I1KBY4,I1JPN9,I1M7R4,I1MYU8,I1MHR3,I1KBL7,B2ZHZ5,I1LNA0,K7KM64,I1L4S3,I1LVV6,I1LNF8,K7KM53,K7KM50,K7M0W2,I1MI78,I1N2H7,I1JXV4,I1LEJ9,K7M0J7,K7M0J8,K7MRM6,I1LVK6,K7MRL6,I1LN93,I1JGX9,K7MAN1,K7KLM4,K7M0P1,I1JH80,I1KBH4,I1JGV0,I1MZ10,K7M0A8,K7N3D5,C6TK77,I1LEA4,I1LEA3,K7M924,I1JGJ5,K7LWT5,K7KCN2,K7MIT5,I1MHB9,I1JPA6,…	0.00012707
Molecular function	hydroquinone:oxygen oxidoreductase activity	GO:0052716	6	8.56533e-06	3.94554	14	63	2885	51223	K7KDJ6,I1JHB0,I1N2J2,I1MYY9,I1KK85,I1KK82,I1KK09,I1LMV1,K7MTC5,I1N014,I1JLV8,I1LQN6,I1J8U2,K7LNF9,	0.000218538
Molecular function	chitinase activity	GO:0004568	6	1.25677e-05	3.82414	14	65	2885	51223	I1MPC4,Q9SDY6,I1LDJ0,K7LPD3,I1MWY7,I1LT62,I1M587,I1M4Q6,I1MMY2,K7LT36,I1KWS8,I1MTX4,I1JBA3,C6TNB0,	0.000311748
Molecular function	chitin binding	GO:0008061	4	1.62568e-05	4.26119	12	50	2885	51223	I1MPC4,C6T035,Q9SDY6,I1LDJ0,I1MWY7,I1LT62,I1M587,I1M4Q6,I1MMY2,I1MTX4,K7KB20,I1K380,	0.00039236
Molecular function	oxidoreductase activity, acting on paired donors, with incorporation or reduction of molecular oxygen	GO:0016705	4	3.61906e-05	1.55003	88	1008	2885	51223	I1ND11,I1KT86,I1MI36,I1KSN7,I1MHZ1,I1KJM6,K7K4I8,I1KB49,K7KW15,I1KRL3,K7K4B0,I1JP09,Q2LAL0,Q2LAK9,I1M6I2,I1MXP0,Q9FXK9,I1KIV1,I1N9N7,K7KMF6,Q8W3Y5,O49858,I1K057,I1M5P4,I1JNH7,K7KFD5,I1N982,O81972,I1K7V5,I1MVX7,I1KQ20,I1NHQ0,Q42799,Q42798,I1LJJ4,K7MDL4,K7MDN1,Q9XHC6,I1L136,I1N701,I1K5U9,K7LKI8,I1JCQ8,K7K7J7,K7K7J6,I1N6E7,K7MNF3,K7MVY3,K7MVY7,K7MVY5,K7LBV1,I1JTE7,I1JTF0,I1M382,I1M2Q0,Q0EDG6,I1KW78,…	0.000850479
Molecular function	calcium ion binding	GO:0005509	6	3.62526e-05	1.61409	75	825	2885	51223	I1K281,C6TJF6,C6TAV2,K7KM50,I1K205,I1JXS7,K7MIY3,K7LG70,I1NBY2,K7N5A2,I1KAS3,I1JXJ0,K7L7M8,I1M6R1,I1JWZ6,K7N596,K7M288,I1N9L0,K7N516,I1KAG3,I1K8V3,K7M1Q3,I1LLG5,I1LLG4,C6TM17,C6T3C6,C6T2Y6,I1K7U5,I1J4D2,I1NIB9,C6SYS7,I1JE57,C6T231,C6T303,C6T2L2,C6T335,C6T2Q8,I1MEA0,I1MDU5,I1KP09,I1K6C6,I1LRV1,I1JCT4,K7KHF8,K7MES4,C6TFT8,K7MF78,I1MLK5,I1MCY6,I1M329,K7L3D8,K7KRD7,I1KWD9,I1KF65,D6QX28,I1MTN9,Q39890,…	0.000830091
Molecular function	xylan 1,4-beta-xylosidase activity	GO:0009044	7	6.43564e-05	7.60926	6	14	2885	51223	I1MGH2,I1KR53,K7LBP9,I1JBG9,I1KUF1,K7N397,	0.00143676
Molecular function	xylanase activity	GO:0097599	6	6.43564e-05	7.60926	6	14	2885	51223	I1MGH2,I1KR53,K7LBP9,I1JBG9,I1KUF1,K7N397,	0.00143676
Molecular function	oxidoreductase activity	GO:0016491	3	8.26466e-05	1.20129	377	5572	2885	51223	I1ND11,I1MQN4,I1MQN7,I1KT86,I1MR46,C6TBA0,K7KDJ6,K7LXR0,I1J7E3,K7MB43,I1MI57,I1M7R4,I1LNB1,I1MI36,I1J6X7,I1KSN7,I1K1R2,I1JHB0,I1MHZ1,I1N2J2,I1MYY4,I1MYY9,I1LF51,I1KK85,I1KK82,I1JPD1,C6T9Z5,I1M7H7,I1K1H0,I1L4J2,K7M0A8,I1KK09,I1MQ42,I1KJM6,I1LMV1,I1KJS8,K7N3G7,K7KD40,I1NBY2,K7L7J7,I1M6Z4,Q43446,Q43440,I1L3W9,K7K4I8,I1KB49,K7N5A2,C6SX02,I1NC40,I1MQ10,K7MTC5,C6T8M7,K7M2B3,K7KW15,I1J5Y9,I1MY65,K7N4V6,…	0.00175722
Molecular function	alcohol binding	GO:0043178	4	0.000104079	3.8295	11	51	2885	51223	I1KKJ7,Q43453,I1KAN9,C6SWY6,C6T3A2,C6TFW4,I1KMV3,I1KMD0,I1MRM4,I1MRM5,I1JID6,	0.00216145
Molecular function	carbohydrate transmembrane transporter activity	GO:0015144	4	0.000146943	2.06453	30	258	2885	51223	I1NCI6,K7KTW9,I1LVA8,I1N9D7,I1KQQ8,K7KW32,C6TKR9,C6TKW0,K7KYJ4,I1JCR3,K7N004,C6TEZ8,I1LS03,K7KHE6,I1M2V6,I1JSR9,I1JSQ4,I1MCB4,C6TF06,K7LLA4,I1M1P0,K7KSH9,I1LQ52,I1KV43,I1JRG9,I1M1A1,I1L5X7,I1LXA6,I1LFT2,I1M8B6,	0.00298227
Molecular function	RNA polymerase II-specific DNA-binding transcription factor binding	GO:0061629	6	0.000154395	3.43644	12	62	2885	51223	K7LP59,I1KJP6,I1MH70,I1MWA9,I1MNT7,I1NHG2,I1JD48,K7LKL8,K7MF59,K7K6X9,K7MHJ9,I1MSH4,	0.00306389
Molecular function	DNA-binding transcription factor binding	GO:0140297	5	0.000154395	3.43644	12	62	2885	51223	K7LP59,I1KJP6,I1MH70,I1MWA9,I1MNT7,I1NHG2,I1JD48,K7LKL8,K7MF59,K7K6X9,K7MHJ9,I1MSH4,	0.00306389
Molecular function	abscisic acid binding	GO:0010427	7	0.000163877	3.94554	10	45	2885	51223	I1KKJ7,Q43453,I1KAN9,C6SWY6,C6T3A2,C6TFW4,I1KMV3,I1MRM4,I1MRM5,I1JID6,	0.00311366
Molecular function	monocarboxylic acid binding	GO:0033293	6	0.000163877	3.94554	10	45	2885	51223	I1KKJ7,Q43453,I1KAN9,C6SWY6,C6T3A2,C6TFW4,I1KMV3,I1MRM4,I1MRM5,I1JID6,	0.00311366
Molecular function	isoprenoid binding	GO:0019840	4	0.000163877	3.94554	10	45	2885	51223	I1KKJ7,Q43453,I1KAN9,C6SWY6,C6T3A2,C6TFW4,I1KMV3,I1MRM4,I1MRM5,I1JID6,	0.00311366
Molecular function	guiding stereospecific synthesis activity	GO:0042349	4	0.000179038	3.61675	11	54	2885	51223	K7K3H8,I1N9C1,C6TAH7,I1JNP0,I1JNN8,I1JNN6,C6TDG4,I1JL52,I1JL51,I1J7J5,I1J7J2,	0.00319762
Molecular function	N,N-dimethylaniline monooxygenase activity	GO:0004499	6	0.000198896	3.85977	10	46	2885	51223	I1MHZ1,K7KW15,I1KQ20,I1K5U9,C6TES3,K7LCS5,I1LY93,I1M0V5,I1JZL5,I1MS48,	0.00348264
Molecular function	hormone binding	GO:0042562	3	0.000198896	3.85977	10	46	2885	51223	I1KKJ7,Q43453,I1KAN9,C6SWY6,C6T3A2,C6TFW4,I1KMV3,I1MRM4,I1MRM5,I1JID6,	0.00348264
Molecular function	dioxygenase activity	GO:0051213	4	0.000227767	1.73403	46	471	2885	51223	I1J7E3,I1K1R2,I1M7H7,K7KD40,K7L7J7,I1M6Z4,Q43446,Q43440,I1MQ10,K7L7C3,I1JFT4,I1JWV8,K7MT65,I1L3C2,I1M5P4,I1KR03,C6TMC0,C6TMF5,I1JEL8,P24095,I1M599,B3TDK7,B3TDK9,B3TDK8,C6TBZ4,I1KH70,I1L9V0,K7MDJ3,I1KGJ1,K7M4Z7,C6TG61,K7K747,I1NGD0,I1M2Q0,I1MD22,Q0EDG6,Q53B69,I1N4Q4,I1M1F8,I1KUQ6,I1KV25,I1K3F0,I1LFR2,K7LW87,I1MJ24,I1KL34,	0.00383766
Molecular function	copper ion binding	GO:0005507	7	0.000278617	2.04584	28	243	2885	51223	I1MR46,K7KDJ6,I1JHB0,I1N2J2,I1MYY9,I1KK85,I1KK82,I1KK09,I1LMV1,K7N3G7,K7MTC5,I1MY65,I1N014,I1K7F4,I1MW17,I1JLV8,I1LRP4,I1KFE9,K7KXX5,I1JSX8,I1LQN6,I1K578,I1LHH6,I1LPF6,I1J8U2,I1J937,I1NE60,K7LNF9,	0.00460749
Molecular function	tetrapyrrole binding	GO:0046906	4	0.000282735	1.40912	105	1323	2885	51223	I1ND11,I1KT86,K7M9Q3,I1MI36,I1KSN7,I1MQ42,I1KJM6,Q43437,K7K4I8,I1KB49,I1KRL3,K7K4B0,I1JP09,Q2LAL0,Q2LAK9,I1M6I2,I1MXP0,I1KIV1,I1N9N7,C6T8R7,I1MP38,O64970,K7KMF6,Q8W3Y5,I1KR46,I1LU76,O49858,I1K057,I1JNH7,K7KFD5,C6TLM4,O81972,K7KVZ6,K7MTR6,I1K7V5,I1MNM3,I1NHQ0,Q42799,Q42798,Q42785,C6TKW2,I1LJJ4,C6TL64,K7MDL4,K7MDN1,I1NH68,C6TFJ7,Q9XHC6,I1MDV9,I1L136,I1N701,K7LKI8,I1JCQ8,I1JCY0,I1NH45,K7K7J7,K7K7J6,…	0.00459059
Molecular function	symporter activity	GO:0015293	6	0.000303746	2.57978	17	117	2885	51223	I1NCI6,I1N9D7,I1KQQ8,I1JVV4,K7KYJ4,I1JCR3,K7N004,I1LS03,I1JSR9,I1JSQ4,K7LLA4,K7KSH9,I1LQ52,I1JRG9,I1M1A1,I1LFT2,I1M8B6,	0.00484367
Molecular function	hydroxymethylglutaryl-CoA reductase (NADPH) activity	GO:0004420	6	0.000320215	7.39789	5	12	2885	51223	K7K429,I1LID3,K7MGN5,I1NDS3,K7LEW4,	0.00493021
Molecular function	sugar transmembrane transporter activity	GO:0051119	5	0.00036336	2.33618	20	152	2885	51223	I1LVA8,I1N9D7,I1KQQ8,K7KW32,C6TKW0,K7KYJ4,I1JCR3,K7N004,I1LS03,I1M2V6,I1JSR9,I1JSQ4,K7LLA4,K7KSH9,I1LQ52,I1JRG9,I1M1A1,I1LXA6,I1LFT2,I1M8B6,	0.00549967
Molecular function	beta-galactosidase activity	GO:0004565	7	0.000395025	2.95916	13	78	2885	51223	C6F122,K7K4B2,I1M5C9,I1M4L7,I1MN91,K7MNX9,I1KGC4,I1LJ20,I1JCK7,I1MCY9,I1KNX2,I1LHX5,I1KUU7,	0.00587929
Molecular function	cellulose synthase activity	GO:0016759	7	0.000445486	2.58254	16	110	2885	51223	I1LDF0,I1KRK2,I1NBA2,I1K8W4,I1M6F4,I1LLA1,I1KYK7,I1JDD7,I1JUE0,I1KFY7,K7LCZ8,K7LTY3,I1MJP8,I1JZD1,K7MHQ9,I1KTE1,	0.00652162
Molecular function	cellulose synthase (UDP-forming) activity	GO:0016760	8	0.000445486	2.58254	16	110	2885	51223	I1LDF0,I1KRK2,I1NBA2,I1K8W4,I1M6F4,I1LLA1,I1KYK7,I1JDD7,I1JUE0,I1KFY7,K7LCZ8,K7LTY3,I1MJP8,I1JZD1,K7MHQ9,I1KTE1,	0.00652162
Molecular function	monosaccharide transmembrane transporter activity	GO:0015145	6	0.000475547	2.66324	15	100	2885	51223	I1N9D7,I1KQQ8,K7KYJ4,I1JCR3,K7N004,I1LS03,I1JSR9,I1JSQ4,K7LLA4,K7KSH9,I1LQ52,I1JRG9,I1M1A1,I1LFT2,I1M8B6,	0.00674069
Molecular function	hexose transmembrane transporter activity	GO:0015149	7	0.000475547	2.66324	15	100	2885	51223	I1N9D7,I1KQQ8,K7KYJ4,I1JCR3,K7N004,I1LS03,I1JSR9,I1JSQ4,K7LLA4,K7KSH9,I1LQ52,I1JRG9,I1M1A1,I1LFT2,I1M8B6,	0.00674069
Molecular function	glucose transmembrane transporter activity	GO:0005355	8	0.000475547	2.66324	15	100	2885	51223	I1N9D7,I1KQQ8,K7KYJ4,I1JCR3,K7N004,I1LS03,I1JSR9,I1JSQ4,K7LLA4,K7KSH9,I1LQ52,I1JRG9,I1M1A1,I1LFT2,I1M8B6,	0.00674069
Molecular function	solute:proton symporter activity	GO:0015295	8	0.000603607	2.51397	16	113	2885	51223	I1NCI6,I1N9D7,I1KQQ8,K7KYJ4,I1JCR3,K7N004,I1LS03,I1JSR9,I1JSQ4,K7LLA4,K7KSH9,I1LQ52,I1JRG9,I1M1A1,I1LFT2,I1M8B6,	0.00804509
Molecular function	carbohydrate:proton symporter activity	GO:0005351	9	0.000603607	2.51397	16	113	2885	51223	I1NCI6,I1N9D7,I1KQQ8,K7KYJ4,I1JCR3,K7N004,I1LS03,I1JSR9,I1JSQ4,K7LLA4,K7KSH9,I1LQ52,I1JRG9,I1M1A1,I1LFT2,I1M8B6,	0.00804509
Molecular function	carbohydrate:cation symporter activity	GO:0005402	8	0.000603607	2.51397	16	113	2885	51223	I1NCI6,I1N9D7,I1KQQ8,K7KYJ4,I1JCR3,K7N004,I1LS03,I1JSR9,I1JSQ4,K7LLA4,K7KSH9,I1LQ52,I1JRG9,I1M1A1,I1LFT2,I1M8B6,	0.00804509
Molecular function	endopeptidase inhibitor activity	GO:0004866	6	0.000652894	2.23333	20	159	2885	51223	I1MI59,I1LVB0,I1LVB1,C6SY46,C6T3N0,I1KYW5,C6TCC9,I1NI58,C6T2D3,K7M4T1,C6T3V8,I1KW54,I1KW53,C6T586,C6SVG7,I1K3Q1,B1ACD3,B1ACD5,B1ACD1,B1ACD2,	0.00832906
Molecular function	peptidase inhibitor activity	GO:0030414	5	0.000652894	2.23333	20	159	2885	51223	I1MI59,I1LVB0,I1LVB1,C6SY46,C6T3N0,I1KYW5,C6TCC9,I1NI58,C6T2D3,K7M4T1,C6T3V8,I1KW54,I1KW53,C6T586,C6SVG7,I1K3Q1,B1ACD3,B1ACD5,B1ACD1,B1ACD2,	0.00832906
Molecular function	peptidase regulator activity	GO:0061134	4	0.000652894	2.23333	20	159	2885	51223	I1MI59,I1LVB0,I1LVB1,C6SY46,C6T3N0,I1KYW5,C6TCC9,I1NI58,C6T2D3,K7M4T1,C6T3V8,I1KW54,I1KW53,C6T586,C6SVG7,I1K3Q1,B1ACD3,B1ACD5,B1ACD1,B1ACD2,	0.00832906
Molecular function	endopeptidase regulator activity	GO:0061135	5	0.000652894	2.23333	20	159	2885	51223	I1MI59,I1LVB0,I1LVB1,C6SY46,C6T3N0,I1KYW5,C6TCC9,I1NI58,C6T2D3,K7M4T1,C6T3V8,I1KW54,I1KW53,C6T586,C6SVG7,I1K3Q1,B1ACD3,B1ACD5,B1ACD1,B1ACD2,	0.00832906
Molecular function	UDP-glucose 6-dehydrogenase activity	GO:0003979	6	0.00073613	6.34105	5	14	2885	51223	I1J5Y9,K7KMG0,I1JED0,I1N6A6,I1LWR5,	0.00864953
Molecular function	solute:cation symporter activity	GO:0015294	7	0.000807405	2.44896	16	116	2885	51223	I1NCI6,I1N9D7,I1KQQ8,K7KYJ4,I1JCR3,K7N004,I1LS03,I1JSR9,I1JSQ4,K7LLA4,K7KSH9,I1LQ52,I1JRG9,I1M1A1,I1LFT2,I1M8B6,	0.0093638
Molecular function	mannan endo-1,4-beta-mannosidase activity	GO:0016985	8	0.000826556	5.07284	6	21	2885	51223	I1NBK5,I1L6Z0,Q0PKY2,I1J8S1,K7KBV9,I1N3A5,	0.009463
Molecular function	transferase activity, transferring phosphorus-containing groups	GO:0016772	4	0.000919763	1.15612	403	6189	2885	51223	I1JPV7,K7M0Y9,I1JPU3,I1MZC7,K7M9N8,I1MIB6,I1JYK3,I1JPN9,I1K1M4,I1KBL7,B2ZHZ5,I1J6X7,I1KBS0,I1L4S3,K7KM53,K7KM50,I1MI78,I1JXV4,K7M0J7,K7M0J8,K7MRM6,I1LVK6,K7MRL6,I1JGX9,K7M0P1,I1JH80,I1JGV0,K7N3D5,I1LEA4,I1LEA3,K7M924,K7KCN2,K7MIT5,I1JPA6,K7KLC0,I1MQ94,I1MHG2,I1KBA7,I1KB74,K7MKN6,I1M6X2,I1LMH1,K7KVM2,K7K4J4,K7LYT7,K7MCD4,K7KW11,I1M6R1,I1KAL4,K7N570,K7M1S0,K7MSV9,I1N9T8,I1JWZ6,I1KIZ4,I1L3L3,I1KAQ7,…	0.0103968
Molecular function	transferase activity, transferring alkyl or aryl (other than methyl) groups	GO:0016765	4	0.000929977	1.72877	37	380	2885	51223	K7KDM7,I1N2P4,I1N2P6,I1MHR0,I1KK68,I1LVJ0,I1J727,I1KK59,I1KK57,I1JPH6,P46417,I1NJA2,K7LZF2,I1MFU1,C6T3N6,C6T460,I1LCH6,A3RM04,K7LZY3,K7LZY1,I1L9B4,B9A1Q4,P32110,K7L1L7,K7KBB0,I1NF36,I1MRW7,I1JQV8,I1KU83,Q9FQF3,Q9FQE6,Q9FQE8,Q9FQE5,Q9FQD4,I1MJ34,I1LFD6,I1J7Q5,	0.0103809
Molecular function	protein phosphatase inhibitor activity	GO:0004864	6	0.00137645	3.0612	10	58	2885	51223	I1KKJ7,Q43453,I1KAN9,C6SWY6,C6T3A2,C6TFW4,I1KMV3,I1MRM4,I1MRM5,I1JID6,	0.0149899
Molecular function	gated channel activity	GO:0022836	6	0.00155993	1.9369	24	220	2885	51223	I1MQM2,K7M132,I1L4P7,I1NCK8,K7LWX1,I1L3Z0,K7M1F5,K7MK91,K7M2W3,I1M634,I1J462,I1N7R1,I1LZS8,I1MUD0,Q0IJ86,I1MLI6,I1LR46,I1JRZ5,I1KMD9,K7LE66,K7KTA0,K7KBT8,K7LEX1,K7LW29,	0.0167833
Molecular function	molecular function regulator activity	GO:0098772	2	0.00178568	1.40313	78	987	2885	51223	K7K3H8,I1N2P3,I1KKJ7,I1MI59,I1K206,I1LVB0,I1LVB1,C6SY46,Q43453,I1KAS1,I1KS92,K7LZ49,I1KS37,I1KAN9,C6T0K6,C6SWY6,I1N9C1,C6SX36,C6TAH7,K7KV70,I1JNP0,C6SZM7,C6T3C5,C6T3A2,K7LA83,I1JNN8,I1JNN6,C6T3N0,I1KYW5,K7KF32,C6TDG4,I1MVY7,C6TCC9,K7LS96,I1NI58,I1MMW2,K7KGC5,C6T2D3,I1JLY9,I1K5T7,I1K5N3,I1K5N1,I1LIP4,K7M4T1,C6TFW4,I1JL52,I1JL51,I1JKS0,C6T3V8,I1KW54,I1KW53,I1K4X9,C6T586,I1LHF3,I1KMV3,I1JK49,C6SVG7,…	0.018542
Molecular function	enzyme regulator activity	GO:0030234	3	0.00188321	1.40707	76	959	2885	51223	K7K3H8,I1N2P3,I1KKJ7,I1MI59,I1K206,I1LVB0,I1LVB1,C6SY46,Q43453,I1KAS1,I1KS92,K7LZ49,I1KS37,I1KAN9,C6T0K6,C6SWY6,I1N9C1,C6SX36,C6TAH7,K7KV70,I1JNP0,C6SZM7,C6T3C5,C6T3A2,I1JNN8,I1JNN6,C6T3N0,I1KYW5,C6TDG4,I1MVY7,C6TCC9,K7LS96,I1NI58,I1MMW2,K7KGC5,C6T2D3,I1JLY9,I1K5T7,I1K5N3,I1K5N1,I1LIP4,K7M4T1,C6TFW4,I1JL52,I1JL51,I1JKS0,C6T3V8,I1KW54,I1KW53,I1K4X9,C6T586,I1LHF3,I1KMV3,I1JK49,C6SVG7,I1LYB7,I1KMN8,…	0.01933
Molecular function	sequence-specific double-stranded DNA binding	GO:1990837	7	0.00192709	1.65892	37	396	2885	51223	K7LP59,I1JPE3,I1LVE9,I1KJP6,K7KMP7,I1MXS7,I1MH70,I1L3H1,I1MXI5,I1MWA9,I1MNT7,I1NHG2,I1JDR7,K7ME64,K7M3V9,K7LRG7,K0H6H6,I1LB48,I1JD48,K7LKL8,K7MF59,I1JTQ3,I1L8M4,K7K6X9,I1L8M3,C6TMI9,I1LYW2,I1NEZ7,K7LEF8,K7MHJ9,I0AW24,K7K188,I1MSH4,Q4FH86,I1JID3,I1KTK8,K7L548,	0.0195556
Molecular function	obsolete signal transducer activity	GO:0004871	0	0.00194813	2.00459	21	186	2885	51223	I1JYH8,K7MZX4,K7LI13,I1KB18,I1LLZ3,I1KJ72,I1KJ71,I1KJ70,I1NAT8,K7LR66,Q8S8Z8,K7KG36,C6TFJ8,K7LT25,I1LHE0,K7M604,I1MBM0,I1JS44,I1M9Q6,I1KKQ3,I1JHM9,	0.0195469
Molecular function	cyclin-dependent protein serine/threonine kinase inhibitor activity	GO:0004861	8	0.00197443	5.22204	5	17	2885	51223	I1K206,C6SZM7,I1MVY7,I1LHF3,I1J960,	0.0195908
Molecular function	protein serine/threonine kinase inhibitor activity	GO:0030291	7	0.00197443	5.22204	5	17	2885	51223	I1K206,C6SZM7,I1MVY7,I1LHF3,I1J960,	0.0195908
Molecular function	transcription cis-regulatory region binding	GO:0000976	8	0.00198645	1.66887	36	383	2885	51223	K7LP59,I1JPE3,I1LVE9,I1KJP6,K7KMP7,I1MXS7,I1MH70,I1L3H1,I1MXI5,I1MWA9,I1MNT7,I1NHG2,I1JDR7,K7ME64,K7LRG7,K0H6H6,I1LB48,I1JD48,K7LKL8,K7MF59,I1JTQ3,I1L8M4,K7K6X9,I1L8M3,C6TMI9,I1LYW2,I1NEZ7,K7LEF8,K7MHJ9,I0AW24,K7K188,I1MSH4,Q4FH86,I1JID3,I1KTK8,K7L548,	0.0192815
Molecular function	transcription regulatory region nucleic acid binding	GO:0001067	5	0.00198645	1.66887	36	383	2885	51223	K7LP59,I1JPE3,I1LVE9,I1KJP6,K7KMP7,I1MXS7,I1MH70,I1L3H1,I1MXI5,I1MWA9,I1MNT7,I1NHG2,I1JDR7,K7ME64,K7LRG7,K0H6H6,I1LB48,I1JD48,K7LKL8,K7MF59,I1JTQ3,I1L8M4,K7K6X9,I1L8M3,C6TMI9,I1LYW2,I1NEZ7,K7LEF8,K7MHJ9,I0AW24,K7K188,I1MSH4,Q4FH86,I1JID3,I1KTK8,K7L548,	0.0192815
Molecular function	cellulase activity	GO:0008810	6	0.00204129	2.91065	10	61	2885	51223	I1N8W5,I1K7K4,I1KQ87,I1KPJ3,I1K6A1,K7M4Y5,I1L7T7,I1JSJ6,I1NDU7,I1JIK1,	0.0193923
Molecular function	phosphatase inhibitor activity	GO:0019212	5	0.00204129	2.91065	10	61	2885	51223	I1KKJ7,Q43453,I1KAN9,C6SWY6,C6T3A2,C6TFW4,I1KMV3,I1MRM4,I1MRM5,I1JID6,	0.0193923
Molecular function	O-acyltransferase activity	GO:0008374	6	0.00213601	1.81585	27	264	2885	51223	K7KUN5,I1N317,I1M7S7,I1KKB5,I1MZ15,C6TIL0,I1NBE5,K7M1D7,I1N9A1,I1J5D0,I1MFF3,K7KY26,I1LS44,I1K6B0,I1JLD0,K7K912,I1MLC9,K7LD54,I1JJI6,K7K1G2,I1MBC4,I1JRA5,K7LWJ0,I1L5Z1,K7LX15,I1LWZ5,K7MYQ9,	0.0198693
Molecular function	heme binding	GO:0020037	5	0.00216654	1.35124	93	1222	2885	51223	I1ND11,I1KT86,I1MI36,I1KSN7,I1MQ42,I1KJM6,K7K4I8,I1KB49,I1KRL3,K7K4B0,I1JP09,Q2LAL0,Q2LAK9,I1M6I2,I1MXP0,I1KIV1,I1N9N7,I1MP38,O64970,K7KMF6,Q8W3Y5,I1LU76,O49858,I1K057,I1JNH7,K7KFD5,O81972,K7MTR6,I1K7V5,I1NHQ0,Q42799,Q42798,Q42785,I1LJJ4,C6TL64,K7MDL4,K7MDN1,I1NH68,C6TFJ7,Q9XHC6,I1MDV9,I1L136,I1N701,K7LKI8,I1JCQ8,I1NH45,K7K7J7,K7K7J6,I1N6E7,K7MNF3,K7MVY3,K7MVY7,K7MVY5,Q9ZNZ5,K7LBV1,I1JTE7,I1JTF0,…	0.0199456
Molecular function	galactosidase activity	GO:0015925	6	0.00263685	2.25698	15	118	2885	51223	I1KSW9,C6F122,K7K4B2,I1M5C9,I1M4L7,I1MN91,K7MNX9,I1KGC4,I1LJ20,I1JCK7,I1MCY9,I1KNX2,I1LHX5,I1KUU7,I1L6Y9,	0.0240276
Molecular function	glucosidase activity	GO:0015926	6	0.00263685	2.25698	15	118	2885	51223	K7LPH8,I1LJS4,I1LJS0,I1LJR9,I1LSI2,I1MUX8,K7LT77,K7LT74,K7M4W9,I1LQF9,I1LQG1,I1J9X6,I1MJK9,I1LWZ7,K7LWD1,	0.0240276
Molecular function	transporter activity	GO:0005215	2	0.00286524	1.18494	248	3716	2885	51223	I1L4Y7,I1KKI2,I1N306,I1MQM2,I1NCT8,I1MQR4,C6TJF4,K7M132,I1L4P7,I1LEP3,I1LEP8,K7MJG5,I1NCK8,I1L4S1,I1M7V6,I1NCI6,K7KTW9,I1JPC8,I1N1Z2,K7LFZ2,I1JXZ0,K7MS37,I1J6T9,I1LVA8,C6TK44,I1M7G5,I1J6N5,K7LWX1,I1J6K7,K7LHN8,I1L3Z0,I1JP87,I1K184,I1KRY8,I1KAK1,I1LDN0,I1MPC0,I1MPC1,I1MY42,I1JP00,K7M288,C6TIF5,I1NBH8,I1N9W1,I1N9K8,I1JX45,I1M6I4,I1N195,I1KZY5,I1MGL7,I1N9N1,I1N9D7,I1JNY1,K7LGQ8,K7M1F5,K7L6R1,I1J5M6,…	0.0255866
Molecular function	protein kinase inhibitor activity	GO:0004860	6	0.00337673	4.67235	5	19	2885	51223	I1K206,C6SZM7,I1MVY7,I1LHF3,I1J960,	0.0292759
Molecular function	kinase inhibitor activity	GO:0019210	5	0.00337673	4.67235	5	19	2885	51223	I1K206,C6SZM7,I1MVY7,I1LHF3,I1J960,	0.0292759
Molecular function	O-acetyltransferase activity	GO:0016413	7	0.00338558	2.08161	17	145	2885	51223	K7KUN5,I1N317,I1M7S7,I1MZ15,K7M1D7,I1N9A1,I1J5D0,I1MFF3,I1K6B0,I1JLD0,K7K912,K7LD54,I1JJI6,K7K1G2,I1MBC4,K7LWJ0,I1LWZ5,	0.0287935
Molecular function	carbon-oxygen lyase activity, acting on polysaccharides	GO:0016837	5	0.00340685	2.90535	9	55	2885	51223	I1KC87,I1LNE4,I1JXE5,I1K070,I1LAJ4,I1MUL0,I1NFF3,I1NEH7,K7MPC4,	0.0287011
Molecular function	pectate lyase activity	GO:0030570	6	0.00340685	2.90535	9	55	2885	51223	I1KC87,I1LNE4,I1JXE5,I1K070,I1LAJ4,I1MUL0,I1NFF3,I1NEH7,K7MPC4,	0.0287011
Molecular function	transmembrane transporter activity	GO:0022857	3	0.00343252	1.20332	204	3010	2885	51223	I1L4Y7,I1KKI2,I1N306,I1MQM2,I1NCT8,I1MQR4,K7M132,I1L4P7,I1LEP3,I1LEP8,I1NCK8,I1M7V6,I1NCI6,K7KTW9,I1JPC8,I1N1Z2,K7LFZ2,I1JXZ0,K7MS37,I1LVA8,I1J6N5,K7LWX1,K7LHN8,I1L3Z0,I1JP87,I1KRY8,I1KAK1,I1LDN0,I1MPC0,I1MPC1,I1MY42,I1JP00,K7M288,C6TIF5,I1NBH8,I1N9W1,I1N9K8,I1M6I4,I1KZY5,I1MGL7,I1N9N1,I1N9D7,I1JNY1,K7M1F5,K7L6R1,I1J5M6,I1MP78,K7MK91,K7KFK1,K7KWL2,K7LAA5,I1LLJ5,I1M5P5,I1N0B5,I1NAB2,I1KQK9,K7M2W3,…	0.0283819
Molecular function	beta-glucosidase activity	GO:0008422	7	0.00371445	2.33146	13	99	2885	51223	K7LPH8,I1LJS4,I1LJS0,I1LJR9,I1LSI2,K7LT77,K7LT74,K7M4W9,I1LQF9,I1LQG1,I1MJK9,I1LWZ7,K7LWD1,	0.0301546
Molecular function	beta-mannosidase activity	GO:0004567	7	0.00409073	3.80463	6	28	2885	51223	I1NBK5,I1L6Z0,Q0PKY2,I1J8S1,K7KBV9,I1N3A5,	0.0329101
Molecular function	alpha-L-arabinofuranosidase activity	GO:0046556	6	0.00413121	3.35904	7	37	2885	51223	I1MGH2,I1KR53,I1N8L7,K7LBP9,I1JBG9,I1KUF1,K7N397,	0.032939
Molecular function	lipase activity	GO:0016298	5	0.00458235	2.13059	15	125	2885	51223	I1J6J7,K7L7M8,I1KJJ2,I1MY48,I1MY46,I1K8V3,K7LIJ4,I1N8V2,I1JN82,I1J4D2,I1MCY6,K7LUH7,I1MC21,K7K119,I1M8K4,	0.0362128
Molecular function	transcription factor binding	GO:0008134	4	0.0045876	2.36733	12	90	2885	51223	K7LP59,I1KJP6,I1MH70,I1MWA9,I1MNT7,I1NHG2,I1JD48,K7LKL8,K7MF59,K7K6X9,K7MHJ9,I1MSH4,	0.0359362
Molecular function	iron ion binding	GO:0005506	7	0.00503948	1.33363	83	1105	2885	51223	I1ND11,I1KT86,I1MI36,I1KSN7,I1KJM6,I1KJS8,I1JXR9,K7K4I8,I1KB49,K7N4V6,C6TIA6,I1KRL3,K7K4B0,I1JP09,Q2LAL0,Q2LAK9,I1M6I2,I1MXP0,I1KIV1,I1N9N7,K7KMF6,Q948P6,Q8W3Y5,O49858,I1K057,I1JNH7,K7KFD5,O81972,I1K7V5,K7LHX1,I1NHQ0,Q42799,Q42798,I1M510,I1KGG7,I1LJJ4,K7MDL4,K7MDN1,Q9XHC6,I1L136,I1N701,K7LKI8,I1JCQ8,K7K7J7,K7K7J6,I1N6E7,C6TG61,K7MNF3,K7MVY3,K7MVY7,K7MVY5,I1K615,K7LBV1,I1JTE7,I1JTF0,I1M382,I1JL80,…	0.0391327
Molecular function	secondary active transmembrane transporter activity	GO:0015291	5	0.00530502	1.43528	54	668	2885	51223	I1MQR4,I1LEP3,I1LEP8,I1NCI6,I1JPC8,I1JXZ0,K7MS37,I1LDN0,K7M288,I1N9D7,I1LLJ5,I1KQQ8,I1LU54,I1M5Q7,I1N8H3,I1JVV4,K7KVS5,C3UZD3,I1JVA1,K7LAF5,K7MNU3,I1NGX1,K7KQF8,K7KYG8,K7KYG7,K7KYJ4,I1JCR3,K7N004,I1LS03,I1M329,K7KJ77,I1JSR9,I1JSQ4,K7KJ05,E8Z9A8,E8Z9A4,K7LTZ3,I1MTG6,I1JK45,K7LLA4,K7M7J3,K7KSH9,I1LQ52,I1JRG9,I1J8Z1,I1M1A1,K7KKY0,I1LGB4,K7LX04,I1LFT2,I1M0I1,I1M0H4,K7N327,I1M8B6,	0.0408395
Molecular function	active transmembrane transporter activity	GO:0022804	4	0.00563361	1.29011	101	1390	2885	51223	I1L4Y7,I1MQR4,I1LEP3,I1LEP8,I1NCI6,I1JPC8,I1N1Z2,I1JXZ0,K7MS37,K7LHN8,I1JP87,I1KRY8,I1LDN0,I1MPC0,I1MPC1,I1MY42,K7M288,I1N9W1,I1N9K8,I1M6I4,I1MGL7,I1N9D7,I1JNY1,K7KFK1,K7LAA5,I1LLJ5,I1M5P5,I1NAB2,I1KQQ8,I1LU54,I1KR15,I1M5Q7,I1LTE6,I1N8H3,I1JVV4,I1MWN5,I1KYX6,I1K861,K7KVS5,K7LZ78,C3UZD3,K7KVX1,I1JVA1,K7LAF5,K7LJ97,I1KGJ0,I1L0Z7,K7MNU3,I1NGX1,K7KQF8,K7KYG8,K7KYG7,K7KYJ4,I1JCR3,K7N004,I1LS03,I1N6I6,…	0.0429984
Molecular function	oxidoreductase activity, acting on the CH-OH group of donors, oxygen as acceptor	GO:0016899	5	0.00585634	3.55099	6	30	2885	51223	K7MFS6,I1MKE1,I1MKD9,I1JS35,K7LFC1,I1J866,	0.0443196
Molecular function	trehalose-phosphatase activity	GO:0004805	8	0.00585634	3.55099	6	30	2885	51223	I1MYT2,I1KT40,I1KFR9,K7M7K7,I1L5Q2,I1LNS7,	0.0443196
Molecular function	ATPase-coupled transmembrane transporter activity	GO:0042626	6	0.00601723	1.46658	47	569	2885	51223	I1L4Y7,I1N1Z2,K7LHN8,I1JP87,I1KRY8,I1MPC0,I1MPC1,I1MY42,I1N9W1,I1N9K8,I1M6I4,I1MGL7,I1JNY1,K7KFK1,K7LAA5,I1M5P5,I1NAB2,I1KR15,I1LTE6,I1MWN5,I1KYX6,I1K861,K7LZ78,K7KVX1,K7LJ97,I1KGJ0,I1L0Z7,I1N6I6,K7MW11,I1LIK4,K7KZS6,I1N641,I1MCJ7,I1MCJ9,K7KR70,I1JBB1,K7LKY1,I1MC27,I1JJH8,I1MSP4,I1K3J4,I1KV23,I1MRX0,I1MRW9,I1MRZ0,I1KCQ5,I1LWI1,	0.0447782
Molecular function	inositol oxygenase activity	GO:0050113	5	0.00664368	4.03521	5	22	2885	51223	I1KJS8,I1KGG7,I1K615,C6TN32,I1KV01,	0.0490314
Molecular function	catechol oxidase activity	GO:0004097	6	0.0069217	3.43644	6	31	2885	51223	K7MU36,I1MEE6,I1M285,I1KEH4,K7KJM5,I1KLG6,	0.0506646
Molecular function	transmitter-gated ion channel activity	GO:0022824	10	0.00939577	2.49679	9	64	2885	51223	I1L4P7,K7LWX1,K7M1F5,K7MK91,K7M2W3,I1M634,I1KMD9,K7KBT8,K7LEX1,	0.0645417
Molecular function	ligand-gated channel activity	GO:0022834	7	0.00939577	2.49679	9	64	2885	51223	I1L4P7,K7LWX1,K7M1F5,K7MK91,K7M2W3,I1M634,I1KMD9,K7KBT8,K7LEX1,	0.0645417
Molecular function	transmitter-gated channel activity	GO:0022835	8	0.00939577	2.49679	9	64	2885	51223	I1L4P7,K7LWX1,K7M1F5,K7MK91,K7M2W3,I1M634,I1KMD9,K7KBT8,K7LEX1,	0.0645417
Molecular function	ionotropic glutamate receptor activity	GO:0004970	11	0.00939577	2.49679	9	64	2885	51223	I1L4P7,K7LWX1,K7M1F5,K7MK91,K7M2W3,I1M634,I1KMD9,K7KBT8,K7LEX1,	0.0645417
Molecular function	ligand-gated ion channel activity	GO:0015276	8	0.00939577	2.49679	9	64	2885	51223	I1L4P7,K7LWX1,K7M1F5,K7MK91,K7M2W3,I1M634,I1KMD9,K7KBT8,K7LEX1,	0.0645417
Molecular function	extracellular ligand-gated ion channel activity	GO:0005230	9	0.00939577	2.49679	9	64	2885	51223	I1L4P7,K7LWX1,K7M1F5,K7MK91,K7M2W3,I1M634,I1KMD9,K7KBT8,K7LEX1,	0.0645417
Molecular function	neurotransmitter receptor activity	GO:0030594	4	0.00939577	2.49679	9	64	2885	51223	I1L4P7,K7LWX1,K7M1F5,K7MK91,K7M2W3,I1M634,I1KMD9,K7KBT8,K7LEX1,	0.0645417
Molecular function	glutamate receptor activity	GO:0008066	5	0.00939577	2.49679	9	64	2885	51223	I1L4P7,K7LWX1,K7M1F5,K7MK91,K7M2W3,I1M634,I1KMD9,K7KBT8,K7LEX1,	0.0645417
Molecular function	beta-amylase activity	GO:0016161	7	0.0094614	3.22817	6	33	2885	51223	Q42795,Q5F305,Q5F304,I1J9P3,I1LGW4,K7LVY9,	0.0612249
Molecular function	ATP binding	GO:0005524	9	0.00997564	1.09822	509	8229	2885	51223	I1JPV7,I1L4Y7,K7MJM7,K7M0Y9,I1JPU3,I1KBU6,I1K249,I1MZC7,K7M9N8,I1MIB6,I1JYK3,I1LVT1,I1JPN9,I1K1M4,I1MHR0,I1KBL7,B2ZHZ5,I1M7Q5,I1L4S3,K7KM53,K7KM50,I1MI78,I1L537,I1JXV4,K7M0J7,K7M0J8,K7MRM6,I1LVK6,K7MRL6,I1LVJ0,I1N1Z2,I1JGX9,I1J6V7,K7M0P1,I1JH80,I1JGV0,I1J6T9,K7N3D5,Q84ZV0,I1LEA4,I1LEA3,K7M924,K7KCN2,K7MIT5,I1JPA6,I1MQ94,I1MHG2,I1KBA7,I1KB74,K7MKN6,I1M6X2,K7LHN8,I1LMH1,K7KVM2,K7K4J4,I1JP87,I1K184,…	0.0640881
Molecular function	NADP binding	GO:0050661	6	0.0100582	1.90657	16	149	2885	51223	I1MHZ1,K7KW15,K7K429,I1KQ20,I1K5U9,I1MM44,I1LID3,C6TES3,K7LCS5,I1LY93,I1M0V5,K7MGN5,I1NDS3,I1JZL5,I1MS48,K7LEW4,	0.0641572
Molecular function	NAD+ ADP-ribosyltransferase activity	GO:0003950	6	0.0109249	2.82465	7	44	2885	51223	K7L681,I1MY28,I1K008,I1KA61,I1N022,I1MUY4,I1M3H0,	0.0677496
Molecular function	passive transmembrane transporter activity	GO:0022803	4	0.0109474	1.4969	36	427	2885	51223	I1KKI2,I1N306,I1MQM2,K7M132,I1L4P7,I1NCK8,K7KTW9,K7LWX1,I1L3Z0,I1NBH8,K7M1F5,K7MK91,K7M2W3,I1M634,C6TKR9,I1J462,I1N7R1,C6TEZ8,I1LZS8,I1MUD0,Q0IJ86,K7KHE6,I1MLI6,I1LR46,I1MCB4,C6TF06,I1M1P0,I1JRZ5,I1KMD9,I1KV43,K7LE66,I1L5X7,K7KTA0,K7KBT8,K7LEX1,K7LW29,	0.0674209
Molecular function	channel activity	GO:0015267	5	0.0109474	1.4969	36	427	2885	51223	I1KKI2,I1N306,I1MQM2,K7M132,I1L4P7,I1NCK8,K7KTW9,K7LWX1,I1L3Z0,I1NBH8,K7M1F5,K7MK91,K7M2W3,I1M634,C6TKR9,I1J462,I1N7R1,C6TEZ8,I1LZS8,I1MUD0,Q0IJ86,K7KHE6,I1MLI6,I1LR46,I1MCB4,C6TF06,I1M1P0,I1JRZ5,I1KMD9,I1KV43,K7LE66,I1L5X7,K7KTA0,K7KBT8,K7LEX1,K7LW29,	0.0674209
Molecular function	pectinesterase inhibitor activity	GO:0046910	5	0.0111943	2.0426	13	113	2885	51223	I1KAS1,K7LZ49,K7KV70,K7KGC5,I1K5N1,I1JKS0,I1K4X9,I1LYB7,I1MRT8,K7MZI8,I1J7T0,I1KTG6,K7L4Y5,	0.0680036
Molecular function	chlorophyll binding	GO:0016168	5	0.0113599	2.1095	12	101	2885	51223	K7M9Q3,Q43437,C6T8R7,I1KR46,C6TLM4,K7KVZ6,I1MNM3,C6TKW2,I1JCY0,P09755,C6TNE6,C6T868,	0.0685432
Molecular function	carboxylic ester hydrolase activity	GO:0052689	5	0.0118456	1.55291	30	343	2885	51223	K7MJM7,K7KU16,K7M8V8,I1KAS1,I1KJJ2,K7LZ49,K7L7G2,K7KV70,K7LIJ4,I1N8V2,I1N963,Q5NUF3,I1JN82,I1J4D2,I1J4H5,K7KGC5,I1K5T0,I1K5N1,I1JKS0,K7LUH7,I1K4X9,I1LYB7,K7K119,I1MRT8,K7MZI8,I1J7T0,I1LNZ2,I1KTG6,I1M8K4,K7L4Y5,	0.0705207
Molecular function	calmodulin-dependent protein kinase activity	GO:0004683	8	0.0131097	2.24746	10	79	2885	51223	K7K4J4,I1M6R1,I1JWZ6,K7KNS9,I1K6C6,I1MTN9,K7LN87,I1J8L2,I1JZT6,I1MAY0,	0.0775298
Molecular function	calcium-dependent protein kinase activity	GO:0010857	7	0.0131097	2.24746	10	79	2885	51223	K7K4J4,I1M6R1,I1JWZ6,K7KNS9,I1K6C6,I1MTN9,K7LN87,I1J8L2,I1JZT6,I1MAY0,	0.0775298
Molecular function	calmodulin binding	GO:0005516	4	0.0131097	2.24746	10	79	2885	51223	K7K4J4,I1M6R1,I1JWZ6,K7KNS9,I1K6C6,I1MTN9,K7LN87,I1J8L2,I1JZT6,I1MAY0,	0.0775298
Molecular function	calcium-dependent protein serine/threonine kinase activity	GO:0009931	8	0.0131097	2.24746	10	79	2885	51223	K7K4J4,I1M6R1,I1JWZ6,K7KNS9,I1K6C6,I1MTN9,K7LN87,I1J8L2,I1JZT6,I1MAY0,	0.0775298
Molecular function	signaling receptor activity	GO:0038023	3	0.0144034	1.67952	21	222	2885	51223	I1KKJ7,I1L4P7,K7LWX1,Q43453,I1KAN9,C6SWY6,K7M1F5,K7MK91,C6T3A2,K7M2W3,I1M634,C6TFW4,I1KMV3,I1KMD9,K7KB20,I1MRM4,I1MRM5,I1JID6,K7KBT8,K7LEX1,I1LFP1,	0.0819253
Molecular function	DNA-binding transcription activator activity	GO:0001216	4	0.0180082	1.82414	15	146	2885	51223	K7LP59,I1LVE9,I1KJP6,I1MH70,I1MWA9,I1MNT7,I1NHG2,K7ME64,I1JD48,K7LKL8,K7MF59,K7K6X9,K7MHJ9,I1MSH4,I1KTK8,	0.0998838
Molecular function	DNA-binding transcription activator activity, RNA polymerase II-specific	GO:0001228	5	0.0180082	1.82414	15	146	2885	51223	K7LP59,I1LVE9,I1KJP6,I1MH70,I1MWA9,I1MNT7,I1NHG2,K7ME64,I1JD48,K7LKL8,K7MF59,K7K6X9,K7MHJ9,I1MSH4,I1KTK8,	0.0998838
Molecular function	oxalate decarboxylase activity	GO:0046564	6	0.0188425	2.36733	8	60	2885	51223	C6T0Q1,C6T1Q5,C7S8C4,C7S8C9,C7S8D1,C7S8D0,C7S8D5,I1LAX5,	0.103229
Molecular function	protein-disulfide reductase activity	GO:0015035	6	0.0195098	1.55745	25	285	2885	51223	I1M7R4,K7M0A8,C6SX02,C6T8M7,C6T0K0,I1JFG5,I1MX98,I1K8D4,I1N8T8,I1KXP4,C6TLC8,K7KG46,I1ML39,C6T4P5,I1M1Y4,C6T7H9,I1KN23,I1KN22,I1M1D2,K7KKM8,I1MZW5,I1MRF6,I1M938,I1JQI1,I1JQI4,	0.106233
Molecular function	disulfide oxidoreductase activity	GO:0015036	5	0.0195098	1.55745	25	285	2885	51223	I1M7R4,K7M0A8,C6SX02,C6T8M7,C6T0K0,I1JFG5,I1MX98,I1K8D4,I1N8T8,I1KXP4,C6TLC8,K7KG46,I1ML39,C6T4P5,I1M1Y4,C6T7H9,I1KN23,I1KN22,I1M1D2,K7KKM8,I1MZW5,I1MRF6,I1M938,I1JQI1,I1JQI4,	0.106233
Molecular function	amino acid transmembrane transporter activity	GO:0015171	6	0.0197584	1.60744	22	243	2885	51223	I1M7V6,I1JXZ0,I1J6N5,I1KZY5,K7KWL2,I1LCQ8,K7LIA9,I1K7F1,I1NHP2,I1N7F7,I1N7L1,K7MFH3,K7MFH4,K7KQF8,I1LJ16,I1LI79,K7KAR3,K7K987,I1J8F2,K7L4U1,I1N2V5,I1MA53,	0.106291
Molecular function	ion binding	GO:0043167	3	0.0203496	1.04709	1170	19839	2885	51223	I1JPV7,I1L4Y7,K7MJM7,I1KC97,K7M0Y9,K7M0Y6,I1JPU3,I1ND11,I1KC87,I1KBU6,I1KT86,I1L4W2,I1JHD2,I1LEW9,I1K249,I1MR46,I1LWA0,I1MZC7,K7M9N8,I1JPY7,I1MIB6,K7KDJ6,I1JYK3,I1J7E3,I1K281,I1KKJ7,I1LVT1,C6TJF6,I1JPN9,I1K1M4,I1JGZ6,K7LP59,C6T9B1,C6T0Q1,I1MYU7,I1MHR0,I1KBL7,I1MI36,B2ZHZ5,I1KSN7,I1M7Q5,I1K1R2,I1JHB0,I1MHZ1,I1KC33,I1K225,I1N2J2,I1KC25,K7MJK6,I1L4S3,I1LVV6,I1MYY9,C6TAV2,K7KM53,K7KM50,K7M0W2,I1MI78,…	0.108816
Molecular function	pentosyltransferase activity	GO:0016763	5	0.0212526	1.78741	15	149	2885	51223	I1K246,K7L681,C6TIA4,I1MY28,I1K008,I1KA61,I1N022,I1NA65,I1MVT8,C6SZ96,I1MUY4,I1M3H0,I1JSI1,K7LFD8,I1L5G4,	0.112967
Molecular function	voltage-gated channel activity	GO:0022832	7	0.0253464	1.78827	14	139	2885	51223	I1MQM2,K7M132,I1NCK8,I1L3Z0,I1J462,I1N7R1,I1LZS8,I1MUD0,Q0IJ86,I1MLI6,I1LR46,I1JRZ5,K7LE66,K7LW29,	0.133931
Molecular function	voltage-gated ion channel activity	GO:0005244	8	0.0253464	1.78827	14	139	2885	51223	I1MQM2,K7M132,I1NCK8,I1L3Z0,I1J462,I1N7R1,I1LZS8,I1MUD0,Q0IJ86,I1MLI6,I1LR46,I1JRZ5,K7LE66,K7LW29,	0.133931
Molecular function	carboxylic acid binding	GO:0031406	5	0.0255852	1.83186	13	126	2885	51223	I1KKJ7,Q43453,I1KAN9,C6SWY6,C6T3A2,I1JEP1,C6TFW4,C6TG17,I1KMV3,I1MRM4,I1MRM5,I1JID6,K7MI44,	0.133611
Molecular function	oxidoreductase activity, acting on single donors with incorporation of molecular oxygen	GO:0016701	4	0.0260031	1.54683	23	264	2885	51223	I1KJS8,K7L7J7,I1M6Z4,Q43446,Q43440,K7L7D2,K7L7C3,I1JFT4,P24095,I1M599,B3TDK7,B3TDK9,B3TDK8,I1KH70,I1KGG7,I1K615,I1NGD0,C6TN32,I1MD22,I1KUQ6,I1KV01,I1K3F0,I1MJ24,	0.135004
Molecular function	polyol transmembrane transporter activity	GO:0015166	5	0.0267709	2.10256	9	76	2885	51223	K7KTW9,C6TKR9,C6TEZ8,K7KHE6,I1MCB4,C6TF06,I1M1P0,I1KV43,I1L5X7,	0.137393
Molecular function	glycerol transmembrane transporter activity	GO:0015168	6	0.0267709	2.10256	9	76	2885	51223	K7KTW9,C6TKR9,C6TEZ8,K7KHE6,I1MCB4,C6TF06,I1M1P0,I1KV43,I1L5X7,	0.137393
Molecular function	water channel activity	GO:0015250	6	0.0267709	2.10256	9	76	2885	51223	K7KTW9,C6TKR9,C6TEZ8,K7KHE6,I1MCB4,C6TF06,I1M1P0,I1KV43,I1L5X7,	0.137393
Molecular function	glycerol channel activity	GO:0015254	7	0.0267709	2.10256	9	76	2885	51223	K7KTW9,C6TKR9,C6TEZ8,K7KHE6,I1MCB4,C6TF06,I1M1P0,I1KV43,I1L5X7,	0.137393
Molecular function	organic hydroxy compound transmembrane transporter activity	GO:1901618	4	0.0267709	2.10256	9	76	2885	51223	K7KTW9,C6TKR9,C6TEZ8,K7KHE6,I1MCB4,C6TF06,I1M1P0,I1KV43,I1L5X7,	0.137393
Molecular function	water transmembrane transporter activity	GO:0005372	5	0.0267709	2.10256	9	76	2885	51223	K7KTW9,C6TKR9,C6TEZ8,K7KHE6,I1MCB4,C6TF06,I1M1P0,I1KV43,I1L5X7,	0.137393
Molecular function	ubiquitin-protein transferase activity	GO:0004842	5	0.0274778	1.28971	60	826	2885	51223	I1JQ95,I1LNA0,I1L4S3,I1LVV6,K7M0W2,I1LEJ9,I1KBH4,I1MZ10,I1MHB9,K7KCP3,I1N1W6,I1N1E8,I1LMA2,I1L423,I1KJ87,I1J5R7,I1NAU2,I1N0R4,I1NB57,I1M6E3,K7L8D4,K7MCV4,I1LU00,I1KR04,I1J504,I1L2B7,I1KHK0,I1KYM9,I1J461,K7LAW2,I1MNE6,I1K6Y9,I1JE03,I1MVA8,I1M492,I1LRL6,K7LKD2,K7MVX7,K7MEL9,K7KAB1,I1JST5,I1L7V8,I1LQN4,I1J9P2,K7KQN3,K7MQ92,I1MSW3,I1MBT5,I1LXG7,K7KKW4,I1LX65,K7MZI4,I1JHU5,I1KCH7,I1MR76,I1MZG3,I1MA62,…	0.13632
Molecular function	fucosyltransferase activity	GO:0008417	6	0.0282304	2.8637	5	31	2885	51223	C6F116,K7KZ65,I1MK83,I1JZN3,I1KCV1,	0.136269
Molecular function	serine-type endopeptidase inhibitor activity	GO:0004867	7	0.0292237	2.53642	6	42	2885	51223	C6T3N0,C6TCC9,I1NI58,C6SVG7,B1ACD1,B1ACD2,	0.138813
Molecular function	organic acid binding	GO:0043177	4	0.0308341	1.50572	24	283	2885	51223	I1KKJ7,Q43453,I1KAN9,C6SWY6,I1M6N8,C6T3A2,I1JEP1,I1LKV9,K7LAW2,I1N7U8,C6TFW4,K7KPI3,C6TG17,I1LI72,I1KMV3,I1N552,I1NF71,I1LGK6,I1J8F7,I1MS62,I1MRM4,I1MRM5,I1JID6,K7MI44,	0.145687
Molecular function	carboxylic acid transmembrane transporter activity	GO:0046943	5	0.0342657	1.48992	24	286	2885	51223	I1M7V6,I1JXZ0,I1J6N5,I1KZY5,K7KWL2,I1LCQ8,K7LIA9,I1K7F1,I1NHP2,I1N7F7,I1N7L1,K7MFH3,K7MFH4,K7KQF8,K7K7E2,I1K5S6,I1LJ16,I1LI79,K7KAR3,K7K987,I1J8F2,K7L4U1,I1N2V5,I1MA53,	0.160206
Molecular function	ubiquitin-like protein transferase activity	GO:0019787	4	0.0351483	1.26821	61	854	2885	51223	I1JQ95,I1LNA0,I1L4S3,I1LVV6,K7M0W2,I1LEJ9,I1KBH4,I1MZ10,I1MHB9,K7KCP3,I1N1W6,I1N1E8,I1LMA2,I1L423,I1KJ87,I1J5R7,I1NAU2,I1N0R4,I1NB57,I1M6E3,K7L8D4,K7MCV4,I1LU00,I1KR04,I1J504,I1L2B7,I1KHK0,I1KYM9,I1J461,K7LAW2,I1MNE6,I1K6Y9,I1JE03,I1MVA8,I1M492,I1LRL6,K7LKD2,K7MVX7,K7MEL9,K7KAB1,I1JST5,I1L7V8,I1LQN4,I1J9P2,K7KQN3,K7MQ92,I1MSW3,K7K9V3,I1MBT5,I1LXG7,K7KKW4,I1LX65,K7MZI4,I1JHU5,I1KCH7,I1MR76,I1MZG3,…	0.163476
Molecular function	amylase activity	GO:0016160	6	0.0357892	2.42113	6	44	2885	51223	Q42795,Q5F305,Q5F304,I1J9P3,I1LGW4,K7LVY9,	0.165595
Molecular function	voltage-gated chloride channel activity	GO:0005247	10	0.0359711	2.69014	5	33	2885	51223	I1N7R1,I1LZS8,Q0IJ86,I1MLI6,K7LE66,	0.165578
Molecular function	chloride channel activity	GO:0005254	8	0.0359711	2.69014	5	33	2885	51223	I1N7R1,I1LZS8,Q0IJ86,I1MLI6,K7LE66,	0.165578
Molecular function	molecular transducer activity	GO:0060089	2	0.0374367	1.52185	21	245	2885	51223	I1KKJ7,I1L4P7,K7LWX1,Q43453,I1KAN9,C6SWY6,K7M1F5,K7MK91,C6T3A2,K7M2W3,I1M634,C6TFW4,I1KMV3,I1KMD9,K7KB20,I1MRM4,I1MRM5,I1JID6,K7KBT8,K7LEX1,I1LFP1,	0.170566
Molecular function	carbon-nitrogen lyase activity	GO:0016840	4	0.0402563	2.18043	7	57	2885	51223	I1JPN0,K7N485,I1JV68,K7LKL7,I1MMB1,I1LZ94,K7L466,	0.18156
Molecular function	oxidoreductase activity, acting on the CH-OH group of donors, NAD or NADP as acceptor	GO:0016616	5	0.0427568	1.41232	28	352	2885	51223	K7MB43,I1LNB1,C6T9Z5,I1K1H0,I1L4J2,I1NC40,I1J5Y9,K7K429,K7KMG0,I1JED0,I1LJN4,I1K5Y5,I1N6A6,I1N5S0,I1LA39,I1LID3,I1J9W9,I1N5I5,K7K9D6,K7MGN5,C6T857,I1NDS3,I1MJD7,I1KTW9,I1N3M2,I1LNZ9,K7LEW4,I1LWR5,	0.190909
Molecular function	racemase and epimerase activity	GO:0016854	4	0.0437531	1.92523	9	83	2885	51223	K7L6B6,K7L607,I1LN28,K7ML62,I1MCH9,K7MP60,C6THZ0,I1L5Z2,I1LWJ2,	0.193423
Molecular function	anion binding	GO:0043168	4	0.0443892	1.06002	655	10971	2885	51223	I1JPV7,I1L4Y7,K7MJM7,K7M0Y9,I1JPU3,I1KBU6,I1K249,I1LWA0,I1MZC7,K7M9N8,I1MIB6,I1JYK3,I1KKJ7,I1LVT1,I1JPN9,I1K1M4,I1MHR0,I1KBL7,B2ZHZ5,I1M7Q5,I1MHZ1,I1K225,I1KC25,I1L4S3,K7KM53,K7KM50,I1MI78,I1L537,I1LF51,I1JXV4,K7M0J7,K7M0J8,K7MRM6,I1KSG9,I1LVK6,K7MRL6,I1KSH1,I1LVJ0,I1N1Z2,I1JGX9,I1J6V7,K7M0P1,I1JH80,I1JGV0,I1J6T9,K7N3D5,Q84ZV0,I1LEA4,I1LEA3,K7M924,I1LN02,K7KCN2,K7MIT5,I1JPA6,I1MQ94,K7MIY7,I1MHG2,…	0.195269
Molecular function	organic acid transmembrane transporter activity	GO:0005342	4	0.0448106	1.44938	24	294	2885	51223	I1M7V6,I1JXZ0,I1J6N5,I1KZY5,K7KWL2,I1LCQ8,K7LIA9,I1K7F1,I1NHP2,I1N7F7,I1N7L1,K7MFH3,K7MFH4,K7KQF8,K7K7E2,I1K5S6,I1LJ16,I1LI79,K7KAR3,K7K987,I1J8F2,K7L4U1,I1N2V5,I1MA53,	0.196156
Molecular function	cyclin-dependent protein serine/threonine kinase regulator activity	GO:0016538	6	0.0448982	2.53642	5	35	2885	51223	I1K206,C6SZM7,I1MVY7,I1LHF3,I1J960,	0.195581
Molecular function	inorganic phosphate transmembrane transporter activity	GO:0005315	6	0.0448982	2.53642	5	35	2885	51223	I1MQR4,I1LLJ5,C3UZD3,E8Z9A8,E8Z9A4,	0.195581
Molecular function	chloride transmembrane transporter activity	GO:0015108	7	0.049814	2.46596	5	36	2885	51223	I1N7R1,I1LZS8,Q0IJ86,I1MLI6,K7LE66,	0.20983
Cellular component	external encapsulating structure	GO:0030312	3	0	2.61098	114	737	2271	38334	C6TJL7,I1MR46,C6SY01,C6T0Q1,I1MHR3,I1JYB5,I1N2H6,C6T1Q5,P35694,I1MQ42,K7LWT5,I1M7G8,I1KAS1,K7LZ49,I1MY65,C6T016,K7MBT7,K7K4B2,I1JWT8,C7S8C4,C7S8C9,C7S8D1,C7S8D0,C7S8D5,I1MGH2,I1J5S5,I1MP38,I1KIJ4,I1J5F2,O64970,K7KV70,I1KR53,Q8S902,I1LU76,I1N8W5,I1N963,C6TMH1,C6TDU0,I1K850,K7K501,I1K7F4,I1KHH8,I1M5C9,I1J4H5,I1L1Q6,I1L210,I1MW17,I1M4L7,I1LK20,K7KGC5,I1MN91,K7K643,K7K640,I1LAX5,K7KQC7,K7MNX9,I1KGC4,…	0
Cellular component	plasma membrane	GO:0005886	4	0	2.11904	292	2326	2271	38334	I1KKI2,I1N306,I1JPU3,I1MQM2,I1JYH8,I1K281,K7M132,I1NCK8,I1M7V6,C6TJG5,K7KM50,I1MI78,K7MAY1,K7KTW9,K7M0J7,K7M0J8,K7LFZ2,I1JXZ0,I1J6T3,I1J6T9,K7N3D5,C6SXT0,I1LEA4,I1LEA3,I1KJM6,I1M7H2,I1J6N5,I1KSB7,K7LG70,K7LHN8,K7K4J4,K7LI13,I1L3Z0,I1JP87,I1K184,I1JGG8,I1JGG9,K7M2B3,C6T016,K7M1S0,K7MSV9,I1KAK1,I1JWZ6,I1KRS0,I1KB18,I1M769,C6TIF5,I1N9W1,I1N9K8,C6SWY3,I1LDF0,I1KRK2,I1K8W4,I1KAG3,I1KZY5,K7M1R3,I1KJ72,…	0
Cellular component	cell periphery	GO:0071944	3	0	2.17888	415	3215	2271	38334	I1KKI2,I1N306,I1JPU3,C6TJL7,I1MQM2,I1MR46,C6SY01,I1JYH8,I1K281,K7M132,C6T0Q1,I1MHR3,I1NCK8,I1JYB5,I1M7V6,C6TJG5,K7KM50,I1MI78,I1N2H6,K7MAY1,K7KTW9,K7M0J7,K7M0J8,K7LFZ2,C6T1Q5,I1JXZ0,P35694,I1J6T3,I1J6T9,K7N3D5,C6SXT0,I1LEA4,I1LEA3,I1MQ42,I1KJM6,K7LWT5,I1M7G8,I1M7H2,I1KJR5,I1J6N5,I1KSB7,K7LG70,K7LHN8,K7K4J4,I1KAS1,K7LI13,I1L3Z0,I1JP87,I1K184,I1JGG8,I1JGG9,K7M2B3,K7LZ49,I1MY65,C6T016,K7MBT7,K7M1S0,…	0
Cellular component	cell wall	GO:0005618	4	0	2.58759	107	698	2271	38334	C6TJL7,I1MR46,C6SY01,C6T0Q1,I1MHR3,I1JYB5,I1N2H6,C6T1Q5,P35694,I1MQ42,K7LWT5,I1M7G8,I1KAS1,K7LZ49,I1MY65,C6T016,K7MBT7,K7K4B2,I1JWT8,C7S8C4,C7S8C9,C7S8D1,C7S8D0,C7S8D5,I1MGH2,I1J5S5,I1MP38,I1KIJ4,O64970,K7KV70,I1KR53,Q8S902,I1LU76,I1N8W5,I1N963,C6TDU0,I1K850,I1K7F4,I1KHH8,I1M5C9,I1J4H5,I1L1Q6,I1L210,I1MW17,I1M4L7,I1LK20,K7KGC5,I1MN91,I1LAX5,K7KQC7,K7MNX9,I1KGC4,I1MDV9,I1LRP4,I1NH45,K7LBP9,I1K5N1,…	0
Cellular component	anchoring junction	GO:0070161	4	3.33067e-16	3.52064	73	350	2271	38334	I1MR46,I1JYH8,I1MI78,K7M0J7,K7M0J8,K7N3D5,I1LEA4,I1LEA3,K7MZX4,K7LI13,I1MY65,K7M1S0,I1KB18,C7S8D1,C7S8D0,C7S8D5,K7M1R3,I1KJ72,I1KJ71,I1KJ70,I1NAT8,K7M9Y6,I1KQR7,I1KQR4,K7MTY2,K7LIH0,I1KZ77,I1K7F4,Q8S8Z8,K7KXF2,I1MW17,I1LSR6,K7KXI4,K7LAQ6,K7M3U3,K7KG36,I1LAX5,C6TFJ8,K7KYU4,C6TEZ8,I1LRP4,I1M3F1,K7KHE6,I1KFE9,K7MVP1,I1NG76,I1NG77,I1NG67,I1NG74,I1NG62,I1JSX8,K7MG77,K7LLE1,K7LLE2,I1M2E9,I1M2E5,I1LHH6,…	1.95843e-14
Cellular component	symplast	GO:0055044	3	3.33067e-16	3.52064	73	350	2271	38334	I1MR46,I1JYH8,I1MI78,K7M0J7,K7M0J8,K7N3D5,I1LEA4,I1LEA3,K7MZX4,K7LI13,I1MY65,K7M1S0,I1KB18,C7S8D1,C7S8D0,C7S8D5,K7M1R3,I1KJ72,I1KJ71,I1KJ70,I1NAT8,K7M9Y6,I1KQR7,I1KQR4,K7MTY2,K7LIH0,I1KZ77,I1K7F4,Q8S8Z8,K7KXF2,I1MW17,I1LSR6,K7KXI4,K7LAQ6,K7M3U3,K7KG36,I1LAX5,C6TFJ8,K7KYU4,C6TEZ8,I1LRP4,I1M3F1,K7KHE6,I1KFE9,K7MVP1,I1NG76,I1NG77,I1NG67,I1NG74,I1NG62,I1JSX8,K7MG77,K7LLE1,K7LLE2,I1M2E9,I1M2E5,I1LHH6,…	1.95843e-14
Cellular component	cell-cell junction	GO:0005911	5	3.33067e-16	3.52064	73	350	2271	38334	I1MR46,I1JYH8,I1MI78,K7M0J7,K7M0J8,K7N3D5,I1LEA4,I1LEA3,K7MZX4,K7LI13,I1MY65,K7M1S0,I1KB18,C7S8D1,C7S8D0,C7S8D5,K7M1R3,I1KJ72,I1KJ71,I1KJ70,I1NAT8,K7M9Y6,I1KQR7,I1KQR4,K7MTY2,K7LIH0,I1KZ77,I1K7F4,Q8S8Z8,K7KXF2,I1MW17,I1LSR6,K7KXI4,K7LAQ6,K7M3U3,K7KG36,I1LAX5,C6TFJ8,K7KYU4,C6TEZ8,I1LRP4,I1M3F1,K7KHE6,I1KFE9,K7MVP1,I1NG76,I1NG77,I1NG67,I1NG74,I1NG62,I1JSX8,K7MG77,K7LLE1,K7LLE2,I1M2E9,I1M2E5,I1LHH6,…	1.95843e-14
Cellular component	plasmodesma	GO:0009506	6	3.33067e-16	3.52064	73	350	2271	38334	I1MR46,I1JYH8,I1MI78,K7M0J7,K7M0J8,K7N3D5,I1LEA4,I1LEA3,K7MZX4,K7LI13,I1MY65,K7M1S0,I1KB18,C7S8D1,C7S8D0,C7S8D5,K7M1R3,I1KJ72,I1KJ71,I1KJ70,I1NAT8,K7M9Y6,I1KQR7,I1KQR4,K7MTY2,K7LIH0,I1KZ77,I1K7F4,Q8S8Z8,K7KXF2,I1MW17,I1LSR6,K7KXI4,K7LAQ6,K7M3U3,K7KG36,I1LAX5,C6TFJ8,K7KYU4,C6TEZ8,I1LRP4,I1M3F1,K7KHE6,I1KFE9,K7MVP1,I1NG76,I1NG77,I1NG67,I1NG74,I1NG62,I1JSX8,K7MG77,K7LLE1,K7LLE2,I1M2E9,I1M2E5,I1LHH6,…	1.95843e-14
Cellular component	cell junction	GO:0030054	3	3.33067e-16	3.52064	73	350	2271	38334	I1MR46,I1JYH8,I1MI78,K7M0J7,K7M0J8,K7N3D5,I1LEA4,I1LEA3,K7MZX4,K7LI13,I1MY65,K7M1S0,I1KB18,C7S8D1,C7S8D0,C7S8D5,K7M1R3,I1KJ72,I1KJ71,I1KJ70,I1NAT8,K7M9Y6,I1KQR7,I1KQR4,K7MTY2,K7LIH0,I1KZ77,I1K7F4,Q8S8Z8,K7KXF2,I1MW17,I1LSR6,K7KXI4,K7LAQ6,K7M3U3,K7KG36,I1LAX5,C6TFJ8,K7KYU4,C6TEZ8,I1LRP4,I1M3F1,K7KHE6,I1KFE9,K7MVP1,I1NG76,I1NG77,I1NG67,I1NG74,I1NG62,I1JSX8,K7MG77,K7LLE1,K7LLE2,I1M2E9,I1M2E5,I1LHH6,…	1.95843e-14
Cellular component	intrinsic component of plasma membrane	GO:0031226	4	4.21885e-15	2.29565	102	750	2271	38334	I1KKI2,I1N306,I1MQM2,I1JYH8,K7M132,I1NCK8,K7MAY1,K7KTW9,I1JXZ0,C6SXT0,I1M7H2,I1KSB7,K7LI13,I1L3Z0,K7M2B3,C6T016,I1KB18,I1M769,I1N9K8,C6SWY3,I1KZY5,I1KJ72,I1KJ71,I1KJ70,I1N9D7,I1JNY1,I1NAT8,I1KQQ8,I1N8W5,I1M5Q7,I1MFI1,I1JVV4,I1K861,K7KVS5,C3UZD3,I1MNT6,Q8S8Z8,K7LBA7,I1JED8,C6TKR9,K7KG36,C6SYZ1,C6TFJ8,K7KQF8,K7KYJ4,I1JCR3,K7N004,C6TEZ8,I1LS03,I1MUD0,I1N6I6,K7KHE6,K7MW11,I1LIL5,I1LIL4,K7LBN6,C6TG11,…	1.24034e-13
Cellular component	anchored component of plasma membrane	GO:0046658	5	6.46072e-12	3.06313	47	259	2271	38334	I1JYH8,K7MAY1,C6SXT0,I1M7H2,I1KSB7,K7LI13,K7M2B3,C6T016,I1KB18,I1M769,C6SWY3,I1KJ72,I1KJ71,I1KJ70,I1NAT8,I1N8W5,I1MFI1,I1MNT6,Q8S8Z8,K7LBA7,I1JED8,K7KG36,C6SYZ1,C6TFJ8,I1LIL5,I1LIL4,K7LBN6,K7KIP5,K7N0T3,I1JSP4,K7L356,I1K3W5,I1L6S4,I1JAU4,I1JS44,I1JJC7,K7KRR7,I1LPC9,I1KDE7,I1KDD0,I1K380,I1NDI3,I1N3H5,K7LNT9,I1LWP0,I1JHW2,K7N2I0,	1.72677e-10
Cellular component	anchored component of membrane	GO:0031225	4	3.11678e-11	2.82271	50	299	2271	38334	I1JYH8,K7MAY1,C6SXT0,I1M7H2,I1KSB7,K7LI13,K7M2B3,C6T016,I1KB18,I1M769,C6SWY3,I1KJ72,I1KJ71,I1KJ70,I1NAT8,I1JWM6,I1N8W5,I1MFI1,I1MNT6,Q8S8Z8,K7LBA7,I1JED8,K7KG36,C6SYZ1,C6TFJ8,I1N6E3,I1LIL5,I1LIL4,K7LBN6,K7KIP5,K7N0T3,I1JSP4,K7L356,I1K3W5,I1L6S4,I1JAU4,I1JS44,I1JJC7,K7KRR7,I1LPC9,I1KDE7,I1KDD0,I1K380,I1NDI3,I1N3H5,K7LNT9,I1KD34,I1LWP0,I1JHW2,K7N2I0,	7.63612e-10
Cellular component	plant-type cell wall	GO:0009505	5	1.71758e-08	3.32841	28	142	2271	38334	I1MR46,I1MQ42,I1MY65,C6T016,I1MGH2,I1MP38,O64970,I1KR53,I1LU76,I1K7F4,I1MW17,I1MDV9,I1LRP4,I1NH45,K7LBP9,I1KFE9,C6TED1,I1JSX8,I1JBG9,I1LHH6,I1MC15,I1LPF6,I1L6Y9,Q9XFI6,I1J937,I1KUF1,I1J8H7,K7N397,	3.88437e-07
Cellular component	extracellular region	GO:0005576	3	6.40455e-08	1.70914	105	1037	2271	38334	C6TJL7,K7KDJ6,C6SY01,I1LVT9,C6T0Q1,I1JHB0,I1JYB5,I1N2J2,I1MYY9,I1N2H6,I1KK85,I1KK82,C6T1Q5,P35694,I1KK09,I1LMV1,K7MTC5,I1K0V7,I1MPC4,I1JWT8,C7S8C4,C7S8C9,C7S8D1,C7S8D0,C7S8D5,I1LDJ0,I1J5S5,I1MP38,I1MGA9,O64970,K7M9X3,Q71EW8,Q8S902,I1LU76,I1MWY7,C6SZJ3,I1LTR7,K7MTR6,C6TDU0,I1N014,I1LT62,I1K795,I1M4Q6,I1LK20,K7LJA2,I1KXV7,I1JLV8,I1LAX5,C6TL64,I1MVB4,I1MV71,I1MV72,I1ME53,I1ME54,I1NH68,I1MDV9,I1NH45,…	1.34496e-06
Cellular component	small-subunit processome	GO:0032040	5	2.34953e-07	3.6171	21	98	2271	38334	I1MR45,I1JXQ3,K7MKP9,K7KVG4,I1K096,I1KZF2,I1K010,I1K017,I1LCP5,I1LLA9,K7MCG1,I1L224,I1NHQ5,K7LRU2,I1MUN3,I1L0E0,I1KNF0,I1LHS8,K7LD07,K7KBF1,I1J8W6,	4.60509e-06
Cellular component	plastoglobule	GO:0010287	3	3.75345e-06	4.47831	13	49	2271	38334	K7M9Q3,Q43437,C6T8R7,I1KR46,C6TLM4,K7KVZ6,I1MNM3,C6TKW2,I1JCY0,P09755,I1MLC9,C6TNE6,C6T868,	6.89696e-05
Cellular component	integral component of plasma membrane	GO:0005887	5	4.87807e-06	1.89081	55	491	2271	38334	I1KKI2,I1N306,I1MQM2,K7M132,I1NCK8,K7KTW9,I1JXZ0,I1L3Z0,I1N9K8,I1KZY5,I1N9D7,I1JNY1,I1KQQ8,I1M5Q7,I1JVV4,I1K861,K7KVS5,C3UZD3,C6TKR9,K7KQF8,K7KYJ4,I1JCR3,K7N004,C6TEZ8,I1LS03,I1MUD0,I1N6I6,K7KHE6,K7MW11,C6TG11,K7KZS6,I1LR46,I1JSR9,I1JSQ4,I1MCB4,E8Z9A8,E8Z9A4,I1MTG6,C6TF06,K7LLA4,I1M1P0,I1JRZ5,K7M7J3,I1MSP4,K7KSH9,I1LQ52,I1KV43,I1JRG9,I1M1A1,I1L5X7,K7KKY0,K7LX04,I1LFT2,I1M8B6,I1LWI1,	8.43619e-05
Cellular component	90S preribosome	GO:0030686	5	5.40029e-06	4.07443	14	58	2271	38334	I1MR45,K7MKP9,I1K010,I1K017,I1LCP5,I1LLA9,K7MCG1,I1L224,I1NHQ5,K7MMG2,I1KNF0,I1LHS8,K7KBF1,I1J8W6,	8.82048e-05
Cellular component	preribosome	GO:0030684	4	7.46989e-06	2.54611	27	179	2271	38334	I1MR45,I1MQC8,I1J6P4,I1JXQ3,K7MKP9,K7KVG4,I1K096,I1KZF2,I1K010,I1K017,I1LCP5,I1LLA9,K7MCG1,I1L224,I1NHQ5,K7MMG2,K7LRU2,I1MUN3,I1L0E0,I1N6B4,I1KNF0,I1LHS8,K7LD07,K7KBF1,I1J8W6,I1JZQ5,I1LWS1,	0.000115587
Cellular component	trans-Golgi network	GO:0005802	5	1.05683e-05	2.73405	23	142	2271	38334	I1L555,I1MZ96,I1J6T3,I1J6T9,I1JY06,I1K184,I1K108,I1MY18,I1KZI1,I1JER4,I1JEQ6,I1JN67,I1MUI4,I1KNV8,I1L7F8,I1MC57,I1JB59,C6TI82,K7LDX5,I1NDN0,I1NDM8,I1NDM9,I1LNX7,	0.000155355
Cellular component	Golgi apparatus subcompartment	GO:0098791	4	2.48501e-05	2.48232	25	170	2271	38334	I1L555,I1MZ96,I1J6T3,I1J6T9,I1JY06,I1K184,I1K108,I1MY18,I1KZI1,I1JER4,I1JEQ6,I1JN67,I1MUI4,I1KNV8,I1L7F8,K7N292,I1MC57,I1JB59,C6TI82,K7LDX5,I1NDN0,I1NDM8,I1NDM9,I1JQL0,I1LNX7,	0.000347902
Cellular component	apoplast	GO:0048046	4	0.000100991	2.32825	24	174	2271	38334	C6TJL7,K7KDJ6,C6SY01,I1JHB0,I1N2J2,I1MYY9,I1KK85,I1KK82,P35694,I1KK09,I1LMV1,K7MTC5,Q8S902,I1N014,I1JLV8,C6TMP1,I1LQN6,I1MSS9,C6THE7,I1J8U2,I1LH32,I1K3C9,I1K2H6,K7LNF9,	0.0013496
Cellular component	Pwp2p-containing subcomplex of 90S preribosome	GO:0034388	4	0.000142361	8.43989	5	10	2271	38334	I1MR45,I1K010,K7MCG1,I1L224,I1KNF0,	0.00181974
Cellular component	box C/D RNP complex	GO:0031428	5	0.000142361	8.43989	5	10	2271	38334	I1JXQ3,K7KVG4,I1K096,K7LRU2,I1MUN3,	0.00181974
Cellular component	vacuole	GO:0005773	6	0.000216004	1.63825	56	577	2271	38334	I1L555,I1MZ96,K7KTW9,I1KSA4,I1JY06,I1K0K8,K7K4B2,I1K108,I1NBH8,I1MGT5,I1MY18,I1KZI1,I1LTM8,I1N8W5,I1LD24,I1JN67,I1M5C9,I1N828,I1K795,I1M4L7,I1M4H1,I1MN91,I1NHE6,K7MNX9,I1KGC4,K7K7E2,K7KYG8,K7KYG7,C6TEZ8,I1K5S6,I1LIR5,I1LJ20,I1JCK7,O64458,I1M3G2,K7KHE6,I1KNV8,I1MCY9,I1KNX2,C6TEG3,I1LHX5,I1JSR6,K7M5N4,I1LQ51,I1MC57,I1KUU7,I1KV43,I1JB59,C6TI82,K7LDX5,I1MRU4,I1M8Z5,I1M0I1,I1M0H4,I1KCR2,I1LNX7,	0.00254021
Cellular component	nucleolus	GO:0005730	6	0.00026554	1.943	32	278	2271	38334	I1MR45,K7M9N7,I1MQC8,I1J6P4,K7MKP9,C6SWR8,I1K010,I1K017,I1LCP5,I1LLA9,I1N089,K7MCG1,I1N068,I1L224,I1NHQ5,K7MMG2,I1LJW2,K7M5B9,I1LAH1,I1N6B4,I1MTV9,I1KNF0,I1ML28,I1LHS8,Q8LJS2,K7LD07,K7KBF1,I1MSK1,I1J8W6,I1JZQ5,I1M0N3,I1LWS1,	0.00300265
Cellular component	Golgi apparatus	GO:0005794	6	0.000291468	1.53055	70	772	2271	38334	K7KUN5,I1N317,I1LVS2,I1M7S7,I1L555,I1NCI6,I1MZ96,I1MZ15,I1J6T3,I1J6T9,C6F116,I1JY06,I1M6W5,I1K184,I1N1A7,I1K108,I1MY18,I1J5I1,K7M1D7,I1N9A1,I1J5M6,I1KA36,I1J5D0,I1KZI1,I1MFF3,I1JER4,I1JEQ6,I1JN67,I1KXN5,K7KZ65,I1K6B0,I1JLD0,I1LJ90,I1MUI4,I1L071,I1KNV8,I1JTE2,K7K912,I1JBV6,I1K4X8,I1MCM6,K7KJ05,K7LD54,I1JBN2,I1L7S6,I1L7F8,I1KEF1,I1N4S5,C6T7H0,K7N292,I1MC57,K7K1G2,I1L6S2,I1JB59,C6TI82,K7LDX5,I1MBD1,…	0.00317376
Cellular component	sno(s)RNA-containing ribonucleoprotein complex	GO:0005732	4	0.000679071	3.97171	8	34	2271	38334	I1JXQ3,K7MKP9,K7KVG4,I1K096,I1K017,K7LRU2,I1MUN3,I1ML28,	0.00713024
Cellular component	plant-type vacuole membrane	GO:0009705	7	0.00244716	2.43819	13	90	2271	38334	K7KTW9,I1NBH8,I1N828,K7K7E2,K7KYG8,K7KYG7,I1K5S6,I1M3G2,C6TEG3,I1KV43,I1M0I1,I1M0H4,I1KCR2,	0.0248092
Cellular component	plant-type vacuole	GO:0000325	7	0.00508642	2.16805	14	109	2271	38334	K7KTW9,I1NBH8,I1N828,K7K7E2,K7KYG8,K7KYG7,I1K5S6,I1M3G2,C6TEG3,I1LQ51,I1KV43,I1M0I1,I1M0H4,I1KCR2,	0.0498469
Cellular component	extracellular matrix	GO:0031012	4	0.00732811	3.02971	7	39	2271	38334	I1J5F2,C6TMH1,K7K501,K7K643,K7K640,I1JBW6,I1LGQ7,	0.0694989
Cellular component	chloroplast envelope	GO:0009941	6	0.00768681	1.87553	18	162	2271	38334	K7M9Q3,Q43437,C6T8R7,I1KR46,K7KWC5,C6TLM4,I1NAG3,K7KVZ6,I1MNM3,C6TKW2,K7KZ09,B9A1Q4,I1JCY0,I1JTE7,P09755,C6TNE6,C6T868,I1M8H3,	0.0706225
Cellular component	plastid thylakoid membrane	GO:0055035	6	0.00828835	1.99368	15	127	2271	38334	K7M9Q3,Q43437,I1KAD4,C6T8R7,I1KR46,C6TLM4,K7KVZ6,I1MNM3,C6TKW2,I1JCY0,I1JTE7,P09755,C6TNE6,C6T868,I1M8H3,	0.0738417
Cellular component	chloroplast thylakoid membrane	GO:0009535	7	0.00828835	1.99368	15	127	2271	38334	K7M9Q3,Q43437,I1KAD4,C6T8R7,I1KR46,C6TLM4,K7KVZ6,I1MNM3,C6TKW2,I1JCY0,I1JTE7,P09755,C6TNE6,C6T868,I1M8H3,	0.0738417
Cellular component	chloroplast stroma	GO:0009570	4	0.0130211	1.84984	16	146	2271	38334	K7M9Q3,Q43437,C6T8R7,I1KR46,C6TLM4,I1LKV9,K7KVZ6,I1MNM3,C6TKW2,I1JCY0,P09755,I1MLC9,C6TNE6,C6T868,I1MS62,I1NDA5,	0.109377
Cellular component	plastid stroma	GO:0009532	3	0.0174794	1.78859	16	151	2271	38334	K7M9Q3,Q43437,C6T8R7,I1KR46,C6TLM4,I1LKV9,K7KVZ6,I1MNM3,C6TKW2,I1JCY0,P09755,I1MLC9,C6TNE6,C6T868,I1MS62,I1NDA5,	0.142748
Cellular component	organelle subcompartment	GO:0031984	3	0.0175815	1.31476	62	796	2271	38334	K7M9Q3,I1L555,I1MZ96,I1LN93,Q0GPH4,I1J6T3,I1J6T9,C6T1E8,I1JY06,Q43437,I1K184,I1K108,I1KAD4,I1MY18,C6T8R7,I1J5M6,K7K429,I1KR46,C3VD33,I1KZI1,C6TLM4,K7KVZ6,I1JER4,I1JEQ6,I1JN67,I1MNM3,C6TLF6,C6TKW2,I1LJN4,I1JCY0,I1MUI4,I1JTE7,I1KNV8,P09755,I1LA49,I1LID3,I1KF67,C6TNE6,I1JBN2,I1L7F8,Q39817,K7N292,I1MC57,I1KMD0,I1K3Q2,I1JB59,C6TI82,K7LDX5,I1L6P8,K7MGN5,C6T868,Q9SWR5,I1NDS3,I1NDN0,I1NDM8,I1NDM9,I1N3L1,…	0.139702
Cellular component	plastid thylakoid	GO:0031976	5	0.0180147	1.82156	15	139	2271	38334	K7M9Q3,Q43437,I1KAD4,C6T8R7,I1KR46,C6TLM4,K7KVZ6,I1MNM3,C6TKW2,I1JCY0,I1JTE7,P09755,C6TNE6,C6T868,I1M8H3,	0.139377
Cellular component	chloroplast thylakoid	GO:0009534	6	0.0180147	1.82156	15	139	2271	38334	K7M9Q3,Q43437,I1KAD4,C6T8R7,I1KR46,C6TLM4,K7KVZ6,I1MNM3,C6TKW2,I1JCY0,I1JTE7,P09755,C6TNE6,C6T868,I1M8H3,	0.139377
Cellular component	plastid membrane	GO:0042170	5	0.0190267	1.67914	19	191	2271	38334	K7M9Q3,Q43437,I1KAD4,C6T8R7,I1KR46,K7KWC5,C6TLM4,I1NAG3,K7KVZ6,I1MNM3,C6TKW2,K7KZ09,B9A1Q4,I1JCY0,I1JTE7,P09755,C6TNE6,C6T868,I1M8H3,	0.136435
Cellular component	obsolete cell	GO:0005623	0	0.0374879	1.41888	29	345	2271	38334	I1M7R4,I1LNE9,K7M0A8,C6SX02,C6T0K0,I1JFG5,I1MP78,I1MX98,I1K8D4,I1N8T8,I1MFI0,C6TLC8,K7KG46,I1KXE7,I1JL80,I1MLD5,I1M319,I1KNE4,C6T4P5,I1M1Y4,C6T7H9,I1KN23,I1KN22,I1M1D2,I1MZW5,I1MRF6,I1M938,I1JQI1,I1JQI4,	0.244921
Biological process	flavonoid biosynthetic process	GO:0009813	5	0	3.40187	61	301	1970	33069	I1JPT3,I1NCJ3,I1M7C3,I1LML6,I1MPE9,I1MPF3,I1MPF4,I1MPF0,I1MPF1,P30081,I1L2Z1,I1L2Z0,I1L2Y7,Q5NUF3,G0WMC8,I1KZ41,K7LR04,I1LCI8,Q93XE6,I1KYQ0,I1KYQ4,I1KYP9,I1LT83,I1N828,I1LSK3,I1JMK6,P26690,I1LJW9,I1JE14,I1JE16,I1JE17,A6BM07,I1MDX5,K7K7J9,K7M4V9,I1L932,I1JBY1,I1KWD9,D4Q9Z5,Q0EDG6,I1N672,I1LA33,I1M2L8,I1MKT8,I1KN68,K7LN65,Q53B69,I1N4J2,I1K3Q9,I1KDP9,I1KE79,C6THX3,I1KM27,I1MAV6,I1LWS2,Q8S3B8,P48406,…	0
Biological process	secondary metabolic process	GO:0019748	3	1.11022e-16	3.21635	105	548	1970	33069	I1ND11,I1KT86,K7K3H8,K7KDJ6,K7KDM7,I1N2P4,I1N2P6,I1KBY4,I1JPN0,K7N485,I1MI36,I1JHB0,I1N2J2,I1MYY9,I1LF51,I1KK85,I1KK82,I1KK68,I1J727,I1KK59,I1KK57,I1KK09,I1LMV1,K7K4I8,K7MTC5,I1KRL3,Q2LAL0,Q2LAK9,P46417,I1M6I2,I1KIV1,I1N9C1,C6TAH7,K7LPH8,K7KMF6,Q8W3Y5,I1JNP0,O49858,I1KQX3,I1K057,K7LZF2,I1JNH7,I1JNN8,I1JNN6,O81972,Q5NUF3,I1LKT9,K7M318,C6T3N6,I1K7V5,C6T460,I1LCH6,I1N014,C6TDG4,I1MVX7,I1NHQ0,Q42799,…	9.32587e-14
Biological process	uronic acid metabolic process	GO:0006063	8	5.55112e-16	3.66121	53	243	1970	33069	I1JPT3,I1NCJ3,I1M7C3,I1LML6,I1MPE9,I1MPF3,I1MPF4,I1MPF0,I1MPF1,I1L2Z1,I1L2Z0,I1L2Y7,G0WMC8,I1KZ41,K7LR04,I1LCI8,I1KYQ0,I1KYQ4,I1KYP9,I1LT83,I1LSK3,I1JMK6,I1LJW9,I1JE14,I1JE16,I1JE17,A6BM07,I1MDX5,K7K7J9,K7M4V9,I1L932,I1JBY1,I1KWD9,D4Q9Z5,I1N672,I1LA33,I1M2L8,I1MKT8,I1KN68,K7LN65,I1N4J2,I1K3Q9,I1KDP9,I1KE79,C6THX3,I1KM27,I1MAV6,I1LWS2,Q8S3B8,I1LFN3,I1MIG3,K7MZ44,I1KL63,	3.10862e-13
Biological process	glucuronate metabolic process	GO:0019585	9	5.55112e-16	3.66121	53	243	1970	33069	I1JPT3,I1NCJ3,I1M7C3,I1LML6,I1MPE9,I1MPF3,I1MPF4,I1MPF0,I1MPF1,I1L2Z1,I1L2Z0,I1L2Y7,G0WMC8,I1KZ41,K7LR04,I1LCI8,I1KYQ0,I1KYQ4,I1KYP9,I1LT83,I1LSK3,I1JMK6,I1LJW9,I1JE14,I1JE16,I1JE17,A6BM07,I1MDX5,K7K7J9,K7M4V9,I1L932,I1JBY1,I1KWD9,D4Q9Z5,I1N672,I1LA33,I1M2L8,I1MKT8,I1KN68,K7LN65,I1N4J2,I1K3Q9,I1KDP9,I1KE79,C6THX3,I1KM27,I1MAV6,I1LWS2,Q8S3B8,I1LFN3,I1MIG3,K7MZ44,I1KL63,	3.10862e-13
Biological process	cellular glucuronidation	GO:0052695	10	5.55112e-16	3.66121	53	243	1970	33069	I1JPT3,I1NCJ3,I1M7C3,I1LML6,I1MPE9,I1MPF3,I1MPF4,I1MPF0,I1MPF1,I1L2Z1,I1L2Z0,I1L2Y7,G0WMC8,I1KZ41,K7LR04,I1LCI8,I1KYQ0,I1KYQ4,I1KYP9,I1LT83,I1LSK3,I1JMK6,I1LJW9,I1JE14,I1JE16,I1JE17,A6BM07,I1MDX5,K7K7J9,K7M4V9,I1L932,I1JBY1,I1KWD9,D4Q9Z5,I1N672,I1LA33,I1M2L8,I1MKT8,I1KN68,K7LN65,I1N4J2,I1K3Q9,I1KDP9,I1KE79,C6THX3,I1KM27,I1MAV6,I1LWS2,Q8S3B8,I1LFN3,I1MIG3,K7MZ44,I1KL63,	3.10862e-13
Biological process	flavonoid glucuronidation	GO:0052696	11	5.55112e-16	3.66121	53	243	1970	33069	I1JPT3,I1NCJ3,I1M7C3,I1LML6,I1MPE9,I1MPF3,I1MPF4,I1MPF0,I1MPF1,I1L2Z1,I1L2Z0,I1L2Y7,G0WMC8,I1KZ41,K7LR04,I1LCI8,I1KYQ0,I1KYQ4,I1KYP9,I1LT83,I1LSK3,I1JMK6,I1LJW9,I1JE14,I1JE16,I1JE17,A6BM07,I1MDX5,K7K7J9,K7M4V9,I1L932,I1JBY1,I1KWD9,D4Q9Z5,I1N672,I1LA33,I1M2L8,I1MKT8,I1KN68,K7LN65,I1N4J2,I1K3Q9,I1KDP9,I1KE79,C6THX3,I1KM27,I1MAV6,I1LWS2,Q8S3B8,I1LFN3,I1MIG3,K7MZ44,I1KL63,	3.10862e-13
Biological process	flavonoid metabolic process	GO:0009812	4	6.66134e-16	3.37942	61	303	1970	33069	I1JPT3,I1NCJ3,I1M7C3,I1LML6,I1MPE9,I1MPF3,I1MPF4,I1MPF0,I1MPF1,P30081,I1L2Z1,I1L2Z0,I1L2Y7,Q5NUF3,G0WMC8,I1KZ41,K7LR04,I1LCI8,Q93XE6,I1KYQ0,I1KYQ4,I1KYP9,I1LT83,I1N828,I1LSK3,I1JMK6,P26690,I1LJW9,I1JE14,I1JE16,I1JE17,A6BM07,I1MDX5,K7K7J9,K7M4V9,I1L932,I1JBY1,I1KWD9,D4Q9Z5,Q0EDG6,I1N672,I1LA33,I1M2L8,I1MKT8,I1KN68,K7LN65,Q53B69,I1N4J2,I1K3Q9,I1KDP9,I1KE79,C6THX3,I1KM27,I1MAV6,I1LWS2,Q8S3B8,P48406,…	1.59872e-13
Biological process	cell wall organization or biogenesis	GO:0071554	3	1.37668e-14	2.04949	126	1032	1970	33069	C6TJL7,C6SY01,K7KUN5,I1N317,I1M7S7,I1JYB5,I1N2H6,P35694,I1MZ15,I1MQ42,C6F116,I1M6W5,I1NBK5,I1KAS1,K7LZ49,C6T016,I1KS24,I1JWT8,I1LDF0,I1MGH2,I1KRK2,Q9SDY6,I1NBA2,I1K8W4,I1J5S5,K7LPD3,I1MP38,I1MGA9,K7M1D7,I1N9A1,O64970,I1K8P0,I1M6F4,K7KV70,I1JWM6,I1KR53,Q8S902,I1LU76,I1J5D0,I1N963,I1LLA1,I1MFF3,C6TDU0,I1KYK7,I1NA65,I1J4H5,K7K739,I1M587,I1MVU2,I1MVT8,I1LK20,K7LJA2,I1JE25,I1KXV7,I1MMY2,K7KGC5,I1JDD7,…	2.89102e-12
Biological process	cellular carbohydrate metabolic process	GO:0044262	5	1.26121e-13	2.20404	99	754	1970	33069	C6TJL7,C6SY01,I1MYT2,I1LET3,I1LVV3,I1KT40,I1KT48,P35694,I1LW00,I1KJS8,C6F116,I1NBK5,I1KS24,I1LDF0,I1MGH2,I1KRK2,I1NBA2,I1K8W4,I1M6F4,Q94C02,I1KR53,Q8S902,I1J5D0,I1LLA1,I1KYK7,I1NA65,I1K7K4,I1KQ87,I1KPJ3,I1K764,I1MVU2,I1MVT8,I1JE25,Q2MJR5,I1JDD7,I1KGG7,I1KXI0,I1JUE0,I1JDI7,K7L2B3,I1LRR9,K7KZ65,I1K6A1,K7M4Y5,I1MUM7,K7KHJ1,I1KFY7,K7LBP9,I1KFR9,I1K615,C6TN32,I1NFN9,K7LCZ8,I1JC14,I1L7T7,K7KQZ8,I1K4X8,…	2.35426e-11
Biological process	secondary metabolite biosynthetic process	GO:0044550	4	5.31131e-13	2.71163	63	390	1970	33069	I1ND11,I1KT86,K7K3H8,I1JPN0,K7N485,I1MI36,I1JHB0,I1N2J2,I1LF51,I1KK09,K7K4I8,I1KRL3,Q2LAL0,Q2LAK9,I1M6I2,I1KIV1,I1N9C1,C6TAH7,K7KMF6,Q8W3Y5,I1JNP0,O49858,I1K057,I1JNH7,I1JNN8,I1JNN6,O81972,Q5NUF3,I1LKT9,K7M318,I1K7V5,I1N014,C6TDG4,I1MVX7,I1NHQ0,Q42799,Q42798,Q9XHC6,I1L136,K7LKI8,K7LKL7,K7MVY3,K7MVY7,K7MVY5,K7LBV1,I1JL52,I1JL51,I1JTF0,K7KXX5,I1LZ94,I1LQN6,I1LHL3,I1LHL2,I1J8U2,K7KJD7,K7MH28,I1J926,…	8.923e-11
Biological process	toxin metabolic process	GO:0009404	4	5.4512e-13	6.77908	21	52	1970	33069	K7KDM7,I1N2P4,I1N2P6,I1KK68,I1J727,I1KK59,I1KK57,P46417,K7LZF2,C6T3N6,C6T460,I1LCH6,P32110,K7L1L7,I1NF36,I1KU83,Q9FQF3,Q9FQE6,Q9FQE8,Q9FQE5,I1MJ34,	8.32546e-11
Biological process	toxin catabolic process	GO:0009407	5	5.4512e-13	6.77908	21	52	1970	33069	K7KDM7,I1N2P4,I1N2P6,I1KK68,I1J727,I1KK59,I1KK57,P46417,K7LZF2,C6T3N6,C6T460,I1LCH6,P32110,K7L1L7,I1NF36,I1KU83,Q9FQF3,Q9FQE6,Q9FQE8,Q9FQE5,I1MJ34,	8.32546e-11
Biological process	cell wall macromolecule metabolic process	GO:0044036	6	1.13931e-12	3.35726	44	220	1970	33069	C6TJL7,C6SY01,P35694,C6F116,I1NBK5,I1KS24,I1MGH2,Q9SDY6,K7LPD3,I1K8P0,I1KR53,Q8S902,I1J5D0,I1NA65,I1M587,I1MVU2,I1MVT8,I1JE25,I1MMY2,K7KZ65,K7LBP9,K7LT36,I1KWS8,I1K4X8,C6TMP1,I1JBG9,K7L332,I1JBA3,C6TNB0,I1MSS9,I1L6Z0,C6THE7,Q0PKY2,I1LH32,I1J997,I1J8S1,I1K3C9,I1KUF1,I1JZN3,I1KCV1,K7N397,I1K2H6,K7KBV9,I1N3A5,	1.47234e-10
Biological process	catabolic process	GO:0009056	3	5.76195e-12	1.50199	267	2984	1970	33069	I1JQ75,I1J7C7,I1KC87,K7KDJ6,K7KDM7,K7LH14,K7LXR0,I1N2P4,I1N2P6,K7MB43,I1JPN0,K7N485,I1MYU8,I1JHB0,I1N2J2,I1LVV6,I1MYY9,K7M0W2,I1LNE4,I1KK85,I1KK82,I1J6S8,I1KK68,I1J727,C6T9Z5,I1KK59,I1KK57,I1LW00,I1LEK1,I1MZ10,I1KK09,I1JGJ5,I1MHB9,I1LMV1,I1L4D5,I1KJS8,K7M8V8,I1MQ89,K7LX88,I1JXE5,I1NBK5,I1KAS1,K7MTC5,K7L7M8,I1KJJ2,K7LZ49,I1N1E8,I1K0K8,I1MPC4,I1M6P4,K7LQ97,I1MGT5,I1KIU6,I1N0Z7,P46417,I1MGH2,Q9SDY6,…	6.91434e-10
Biological process	carbohydrate metabolic process	GO:0005975	4	9.90752e-12	1.50842	257	2860	1970	33069	I1KC87,C6TJL7,I1KSW9,I1JPY7,C6SY01,K7L6B6,I1MYT2,I1LET3,I1LVV3,I1KT40,I1KT48,I1LNE4,K7MAY1,K7MS08,I1J6V7,P35694,I1LW00,K7L607,I1J6K4,I1NC74,I1LN28,I1KJS8,C6F116,C6F122,I1M7H2,I1KSB7,I1MQ89,I1JXE5,I1M6W5,I1NBK5,I1KAS1,K7L7L0,K7LZ49,I1J5Y9,I1MPC4,I1N9R7,K7K4B2,I1KS24,I1LDF0,I1MGH2,I1KRK2,Q9SDY6,I1L3K7,I1NBA2,I1K8W4,I1LDJ0,I1MGA9,I1MXA0,I1M6F4,Q94C02,K7KMG0,K7LPH8,K7KV70,I1KR53,Q8S902,I1MWY7,I1K070,…	1.10964e-09
Biological process	phenylpropanoid metabolic process	GO:0009698	5	2.34522e-11	3.62667	35	162	1970	33069	K7K3H8,K7KDJ6,I1JPN0,K7N485,I1JHB0,I1N2J2,I1MYY9,I1KK85,I1KK82,I1KK09,I1LMV1,K7MTC5,I1N9C1,C6TAH7,I1JNP0,I1JNN8,I1JNN6,Q5NUF3,I1LKT9,K7M318,I1N014,C6TDG4,I1JLV8,K7LKL7,I1JL52,I1JL51,K7KXX5,I1LZ94,I1LQN6,I1J8U2,K7MH28,Q9SWR5,K7LNF9,I1J7J5,I1J7J2,	2.46249e-09
Biological process	polysaccharide metabolic process	GO:0005976	5	3.74161e-11	1.96375	104	889	1970	33069	I1KC87,C6TJL7,C6SY01,I1LNE4,P35694,C6F116,I1JXE5,I1M6W5,I1NBK5,I1KAS1,K7LZ49,I1KS24,I1LDF0,I1MGH2,I1KRK2,I1NBA2,I1K8W4,I1M6F4,K7KV70,I1KR53,Q8S902,I1K070,I1J5D0,I1N963,I1LLA1,I1KYK7,I1NA65,I1J4H5,I1K7K4,I1KQ87,I1KPJ3,I1K764,I1MVU2,Q42795,I1MVT8,I1JE25,K7KGC5,I1JDD7,I1JUE0,K7KZ65,I1K6A1,I1LAJ4,K7M4Y5,I1MUL0,K7KHJ1,I1KFY7,K7LBP9,I1K5N1,Q5F305,Q5F304,K7M4W9,I1JKS0,I1L071,I1JTE2,K7LCZ8,I1L7T7,I1JBV6,…	3.69759e-09
Biological process	detoxification	GO:0098754	2	7.58466e-11	3.82629	31	136	1970	33069	K7KDM7,I1N2P4,I1N2P6,I1KK68,I1J727,I1KK59,I1KK57,I1MQ42,P46417,I1MP38,O64970,I1LU76,K7LZF2,C6T3N6,C6T460,I1LCH6,I1MDV9,I1NH45,P32110,K7L1L7,C6TED1,I1MC15,I1NF36,Q9XFI6,I1J8H7,I1KU83,Q9FQF3,Q9FQE6,Q9FQE8,Q9FQE5,I1MJ34,	7.07901e-09
Biological process	cell wall macromolecule catabolic process	GO:0016998	7	8.51793e-11	5.69027	20	59	1970	33069	I1NBK5,I1MGH2,Q9SDY6,K7LPD3,I1KR53,I1M587,I1MMY2,K7LBP9,K7LT36,I1KWS8,I1JBG9,I1JBA3,C6TNB0,I1L6Z0,Q0PKY2,I1J8S1,I1KUF1,K7N397,K7KBV9,I1N3A5,	7.53164e-09
Biological process	response to toxic substance	GO:0009636	4	9.24796e-11	3.79836	31	137	1970	33069	K7KDM7,I1N2P4,I1N2P6,I1KK68,I1J727,I1KK59,I1KK57,I1MQ42,P46417,I1MP38,O64970,I1LU76,K7LZF2,C6T3N6,C6T460,I1LCH6,I1MDV9,I1NH45,P32110,K7L1L7,C6TED1,I1MC15,I1NF36,Q9XFI6,I1J8H7,I1KU83,Q9FQF3,Q9FQE6,Q9FQE8,Q9FQE5,I1MJ34,	7.76828e-09
Biological process	monocarboxylic acid metabolic process	GO:0032787	7	3.68648e-10	1.94389	96	829	1970	33069	I1JPT3,I1LVT1,I1JPN0,K7N485,I1LNB1,K7MAW6,I1NCJ3,C6T9Z5,I1LW00,I1L4J2,I1M7C3,K7M8Q2,I1MQ89,C6TK92,I1LML6,I1MPE9,C6TIA6,I1MPF3,I1MPF4,I1MPF0,I1MPF1,I1L3K7,K7LPR9,I1L2Z1,I1L2Z0,I1L2Y7,G0WMC8,I1KI28,I1KZ41,K7LR04,I1JW76,I1LCI8,K7MTK3,I1KYQ0,I1KYQ4,I1KYP9,I1J4I4,I1MVX7,I1LT83,I1LSK3,I1JMK6,I1LJW9,I1JE14,I1JE16,I1JE17,A6BM07,I1LRR9,I1MDX5,I1KP35,I1MDK4,K7LKL7,I1MUM7,I1JLD2,K7K7J9,K7M4V9,I1L932,I1JTE7,…	2.94918e-08
Biological process	protein phosphorylation	GO:0006468	8	7.93614e-10	2.04773	81	664	1970	33069	I1MI78,I1JXV4,K7M0J7,K7M0J8,I1JGV0,K7N3D5,I1LEA4,I1LEA3,K7K4J4,I1M6R1,K7M1S0,K7MSV9,I1JWZ6,I1M6J6,K7M1R3,K7M9Y6,I1KQR7,I1KQR4,K7MTY2,K7KNS9,K7KFE0,K7LIH0,K7L050,I1K821,I1NIP4,I1KZ77,I1LKM7,K7MN37,K7L1C1,K7L1C3,K7KXF2,K7MDZ6,I1KXZ5,I1LSR6,K7KXI4,K7LAQ6,K7M3U3,K7KI11,I1K6C6,K7KYU4,I1M3F1,K7LJZ2,K7L1I8,K7MVP1,I1NG76,I1NG77,I1NG67,I1NG74,I1NG62,I1K552,I1MTN9,I1LZ26,K7MG77,K7LLE1,K7LLE2,I1M2E9,I1M2E5,…	6.06033e-08
Biological process	phenylpropanoid biosynthetic process	GO:0009699	6	9.44593e-10	3.76013	28	125	1970	33069	K7K3H8,I1JPN0,K7N485,I1JHB0,I1N2J2,I1KK09,I1N9C1,C6TAH7,I1JNP0,I1JNN8,I1JNN6,Q5NUF3,I1LKT9,K7M318,I1N014,C6TDG4,K7LKL7,I1JL52,I1JL51,K7KXX5,I1LZ94,I1LQN6,I1J8U2,K7MH28,Q9SWR5,K7LNF9,I1J7J5,I1J7J2,	6.89964e-08
Biological process	steroid metabolic process	GO:0008202	5	1.94172e-09	3.5533	29	137	1970	33069	I1KSN7,I1K1H0,I1KJM6,I1L4E2,K7K4B0,I1MXP0,K7K429,I1LJJ4,I1LJN4,I1JCQ8,K7K7J6,I1N6E7,I1JTE7,I1LID3,I1LHR6,K7KYY8,I1LPL0,I1L786,I1KLZ9,C6TI82,K7LDX6,K7LE86,K7MGN5,I1NDS3,K7LEW4,I1J871,I1KKQ1,I1LNX7,I1M8H3,	1.35921e-07
Biological process	sterol metabolic process	GO:0016125	6	2.19274e-09	4.11093	24	98	1970	33069	I1KSN7,I1KJM6,I1L4E2,K7K4B0,I1MXP0,K7K429,I1LJJ4,I1JCQ8,K7K7J6,I1N6E7,I1JTE7,I1LID3,I1LHR6,K7KYY8,I1L786,I1KLZ9,K7LDX6,K7LE86,K7MGN5,I1NDS3,K7LEW4,I1J871,I1KKQ1,I1M8H3,	1.47352e-07
Biological process	cell wall polysaccharide metabolic process	GO:0010383	7	4.003e-09	3.02846	35	194	1970	33069	C6TJL7,C6SY01,P35694,C6F116,I1NBK5,I1KS24,I1MGH2,I1KR53,Q8S902,I1J5D0,I1NA65,I1MVU2,I1MVT8,I1JE25,K7KZ65,K7LBP9,I1K4X8,C6TMP1,I1JBG9,K7L332,I1MSS9,I1L6Z0,C6THE7,Q0PKY2,I1LH32,I1J997,I1J8S1,I1K3C9,I1KUF1,I1JZN3,I1KCV1,K7N397,I1K2H6,K7KBV9,I1N3A5,	2.58656e-07
Biological process	polysaccharide catabolic process	GO:0000272	6	4.12523e-09	2.38518	53	373	1970	33069	I1KC87,I1LNE4,I1JXE5,I1NBK5,I1KAS1,K7LZ49,I1MGH2,K7KV70,I1KR53,I1K070,I1N963,I1J4H5,I1K7K4,I1KQ87,I1KPJ3,Q42795,K7KGC5,I1K6A1,I1LAJ4,K7M4Y5,I1MUL0,K7LBP9,I1K5N1,Q5F305,Q5F304,K7M4W9,I1JKS0,I1L7T7,I1K4X9,I1NFF3,I1JSJ6,I1JBG9,I1J9P3,I1L6Z0,I1LYB7,Q0PKY2,I1LGW4,I1NEH7,I1J8S1,K7MPC4,I1KUF1,I1NDU7,I1JIK1,I1LWZ7,K7N397,K7MZI8,I1J7T0,I1KTG6,K7LVY9,K7L4Y5,I1LWR4,K7KBV9,I1N3A5,	2.56681e-07
Biological process	glutathione metabolic process	GO:0006749	7	4.44312e-09	3.73029	26	117	1970	33069	K7KDM7,I1N2P4,I1N2P6,I1KK68,I1J727,I1KK59,I1KK57,I1JPH6,P46417,K7LZF2,C6T3N6,C6T460,I1LCH6,I1J4F4,P32110,K7L1L7,K7KBB0,I1NF36,I1KU83,Q9FQF3,Q9FQE6,Q9FQE8,Q9FQE5,Q9FQD4,I1MJ34,I1LFD6,	2.66587e-07
Biological process	carbohydrate derivative catabolic process	GO:1901136	5	4.48886e-09	3.2728	31	159	1970	33069	I1J6S8,I1MPC4,Q9SDY6,I1LDJ0,K7LPD3,K7LPH8,I1NAL7,I1MWY7,I1MFF9,I1LT62,I1M587,I1M4Q6,I1LJS4,I1LJS0,I1LJR9,I1LSI2,I1MMY2,I1K641,K7LT36,K7LT77,K7LT74,I1KWS8,I1MTX4,I1LA39,I1LQF9,I1LQG1,I1JBA3,C6TNB0,K7K9D6,I1MJK9,I1LNZ9,	2.60044e-07
Biological process	glycosinolate metabolic process	GO:0019757	6	5.77715e-09	5.38428	17	53	1970	33069	I1KRL3,Q2LAL0,Q2LAK9,K7LPH8,I1KQX3,I1LJS4,I1LJS0,I1LJR9,I1LSI2,I1L136,K7LT77,K7LT74,K7LBV1,I1LQF9,I1LQG1,I1MJK9,I1KL62,	3.23521e-07
Biological process	glucosinolate metabolic process	GO:0019760	7	5.77715e-09	5.38428	17	53	1970	33069	I1KRL3,Q2LAL0,Q2LAK9,K7LPH8,I1KQX3,I1LJS4,I1LJS0,I1LJR9,I1LSI2,I1L136,K7LT77,K7LT74,K7LBV1,I1LQF9,I1LQG1,I1MJK9,I1KL62,	3.23521e-07
Biological process	S-glycoside metabolic process	GO:0016143	6	5.77715e-09	5.38428	17	53	1970	33069	I1KRL3,Q2LAL0,Q2LAK9,K7LPH8,I1KQX3,I1LJS4,I1LJS0,I1LJR9,I1LSI2,I1L136,K7LT77,K7LT74,K7LBV1,I1LQF9,I1LQG1,I1MJK9,I1KL62,	3.23521e-07
Biological process	organic substance catabolic process	GO:1901575	4	1.15515e-08	1.44608	222	2577	1970	33069	I1JQ75,I1J7C7,I1KC87,K7KDJ6,K7LH14,K7LXR0,K7MB43,I1JPN0,K7N485,I1MYU8,I1JHB0,I1N2J2,I1LVV6,I1MYY9,K7M0W2,I1LNE4,I1KK85,I1KK82,I1J6S8,C6T9Z5,I1LW00,I1LEK1,I1MZ10,I1KK09,I1JGJ5,I1MHB9,I1LMV1,I1L4D5,I1KJS8,K7M8V8,I1MQ89,K7LX88,I1JXE5,I1NBK5,I1KAS1,K7MTC5,K7L7M8,I1KJJ2,K7LZ49,I1N1E8,I1K0K8,I1MPC4,I1M6P4,K7LQ97,I1MGT5,I1KIU6,I1N0Z7,I1MGH2,Q9SDY6,I1L3K7,I1LDJ0,I1K8V3,I1KIV3,I1J5R7,K7LPD3,I1NAT5,I1NB57,…	5.88078e-07
Biological process	defense response	GO:0006952	4	1.60394e-08	1.66267	125	1262	1970	33069	K7LGJ1,I1MIC0,I1JYH8,I1M7W2,I1K225,I1MI78,K7M0J7,K7M0J8,I1MZ42,I1M7N5,K7N3D5,K7LG13,C6T1D7,I1LEA4,I1LEA3,I1LMP7,Q43453,K7LI13,K7M1S0,I1MXS1,I1KRL3,I1KB18,C6T035,Q2LAL0,Q2LAK9,I1MGJ5,C6SWY6,K7MBP2,K7M1R3,I1KJ72,I1KJ71,I1KJ70,I1NAT8,K7M1G0,K7M9Y6,C6SZN5,I1KQR7,I1KQR4,C6T3A2,K7MTY2,K7LIH0,C6TLN1,I1J4M2,I1KZ77,Q8S8Z8,K7LQJ9,C6T3J7,I1MNM0,K7KXF2,I1MW11,C6SYE7,Q42798,I1LSR6,K7KXI4,K7MVB6,I1K6Y9,I1KPF9,…	7.92534e-07
Biological process	sulfur compound metabolic process	GO:0006790	4	2.0569e-08	1.99441	72	606	1970	33069	K7KDM7,I1N2P4,I1N2P6,I1LVT1,I1MHR0,Q9SWB6,I1KK68,I1LVJ0,I1J727,I1KK59,I1KK57,I1JPH6,I1LN30,C6T8M7,I1KRL3,Q9SLR8,Q2LAL0,Q2LAK9,P46417,Q71EW8,K7LPH8,K7K5M7,I1KQX3,K7LZF2,K7L067,I1MFI0,I1LKT9,K7M318,C6T3N6,C6T460,I1LCH6,I1J4F4,K7LHX1,A3RM04,I1LJS4,I1LJS0,I1LJR9,I1KXP4,I1LSI2,I1L136,P32110,I1NGL3,K7LT77,K7LT74,K7LBV1,I1JTE5,K7L1L7,I1KNE4,I1LQF9,I1LQG1,I1ML39,I1JK89,I1ML63,K7L2M5,I1NFB9,I1JJI6,K7KBB0,…	9.87314e-07
Biological process	organic acid metabolic process	GO:0006082	4	2.30407e-08	1.45875	205	2359	1970	33069	K7MJM7,I1JPT3,K7LXR0,K7MB43,I1LVT1,I1JPN0,K7N485,C6T0Q1,I1LNB1,I1J6X7,K7MAW6,I1KC25,I1MYY4,I1NCJ3,C6T9Z5,C6T1Q5,I1LW00,I1L4J2,I1M7C3,K7M8Q2,I1MQ89,C6TK92,K7L7J7,I1M6Z4,Q43446,Q43440,I1KS66,C6ZJY9,C6ZJY6,I1JP86,I1LML6,I1J5Y9,I1MPE9,I1KRN3,C6TIA6,I1KRL3,I1MPF3,I1MPF4,I1MPF0,I1MPF1,Q2LAL0,Q2LAK9,C7S8C4,C7S8C9,C7S8D1,C7S8D0,C7S8D5,I1K0A0,I1M6N8,I1L3K7,I1JFT4,K7LPR9,I1L2Z1,I1L2Z0,I1LLM2,I1LLM7,Q71EW8,…	1.07523e-06
Biological process	cellular polysaccharide metabolic process	GO:0044264	6	2.50119e-08	2.05546	66	539	1970	33069	C6TJL7,C6SY01,P35694,C6F116,I1NBK5,I1KS24,I1LDF0,I1MGH2,I1KRK2,I1NBA2,I1K8W4,I1M6F4,I1KR53,Q8S902,I1J5D0,I1LLA1,I1KYK7,I1NA65,I1K7K4,I1KQ87,I1KPJ3,I1K764,I1MVU2,I1MVT8,I1JE25,I1JDD7,I1JUE0,K7KZ65,I1K6A1,K7M4Y5,K7KHJ1,I1KFY7,K7LBP9,K7LCZ8,I1L7T7,I1K4X8,C6TMP1,I1JSJ6,I1JBG9,K7L332,K7LTY3,I1MKC8,I1MSS9,I1L6Z0,C6THE7,Q0PKY2,I1MJP8,I1LH32,I1J997,I1J8S1,I1K3C9,I1KUF1,I1JZN3,I1NDU7,I1JIK1,I1LWZ7,I1KCV1,…	1.13568e-06
Biological process	carbohydrate biosynthetic process	GO:0016051	5	2.65568e-08	2.02747	68	563	1970	33069	I1MYT2,I1LET3,I1LVV3,I1KT40,I1KT48,I1J6V7,I1LW00,C6F116,I1M6W5,I1KS24,I1LDF0,I1KRK2,I1NBA2,I1K8W4,I1M6F4,Q94C02,I1LLA1,I1KYK7,I1NA65,I1K764,I1MVU2,I1MVT8,I1JV14,I1JE25,Q2MJR5,I1JDD7,I1KXI0,I1JUE0,I1JDI7,K7L2B3,K7KZ65,K7KHJ1,I1KFY7,I1KFR9,I1L071,I1JTE2,I1NFN9,K7LCZ8,I1JC14,K7KQZ8,I1JBV6,I1K4X8,I1K4L3,K7L332,I1L7S6,K7LTY3,I1KEF1,I1MKC8,K7N292,K7M7K7,I1MSV8,I1L6S2,I1MJP8,K7KJB2,I1J997,K7KKV7,I1JZN3,…	1.17409e-06
Biological process	oxoacid metabolic process	GO:0043436	5	2.81516e-08	1.46126	201	2309	1970	33069	K7MJM7,I1JPT3,K7LXR0,K7MB43,I1LVT1,I1JPN0,K7N485,C6T0Q1,I1LNB1,I1J6X7,K7MAW6,I1KC25,I1MYY4,I1NCJ3,C6T9Z5,C6T1Q5,I1LW00,I1L4J2,I1M7C3,K7M8Q2,I1MQ89,C6TK92,K7L7J7,I1M6Z4,Q43446,Q43440,I1KS66,C6ZJY9,C6ZJY6,I1JP86,I1LML6,I1J5Y9,I1MPE9,I1KRN3,C6TIA6,I1KRL3,I1MPF3,I1MPF4,I1MPF0,I1MPF1,Q2LAL0,Q2LAK9,C7S8C4,C7S8C9,C7S8D1,C7S8D0,C7S8D5,I1K0A0,I1M6N8,I1L3K7,I1JFT4,K7LPR9,I1L2Z1,I1L2Z0,I1LLM2,I1LLM7,Q71EW8,…	1.21269e-06
Biological process	cellular carbohydrate biosynthetic process	GO:0034637	6	2.9707e-08	2.25234	53	395	1970	33069	I1MYT2,I1LET3,I1LVV3,I1KT40,I1KT48,C6F116,I1KS24,I1LDF0,I1KRK2,I1NBA2,I1K8W4,I1M6F4,Q94C02,I1LLA1,I1KYK7,I1NA65,I1K764,I1MVU2,I1MVT8,I1JE25,Q2MJR5,I1JDD7,I1KXI0,I1JUE0,I1JDI7,K7L2B3,K7KZ65,K7KHJ1,I1KFY7,I1KFR9,I1NFN9,K7LCZ8,I1JC14,I1K4X8,I1K4L3,K7L332,K7LTY3,I1MKC8,K7M7K7,I1MSV8,I1MJP8,I1J997,K7KKV7,I1JZN3,I1L5Q2,I1KCV1,I1JZD1,I1KCI1,A1YZE0,K7MHQ9,I1LNS7,K7K1I3,I1KTE1,	1.24769e-06
Biological process	response to biotic stimulus	GO:0009607	3	3.21044e-08	2.59248	40	259	1970	33069	I1MIC0,C6T1D7,I1LEA4,Q43453,I1KRL3,C6T035,Q2LAL0,Q2LAK9,I1MGJ5,C6SWY6,K7M1R3,K7M1G0,C6T3A2,I1KZ77,I1MNM0,C6SYE7,K7LAQ6,C6T2R0,C6SZA9,C6SYW1,I1L136,C6TFW4,K7LBV1,I1LQY5,I1M396,C6T5J0,I1NG67,I1NG74,I1NG62,K7MG77,K7LLE1,K7LLE2,I1M2E5,E6YBW4,I1KMV3,I1KMV0,K7KB20,K7L3M0,I1MRM4,I1MRM5,	1.3155e-06
Biological process	response to chemical	GO:0042221	3	3.22646e-08	1.6143	133	1383	1970	33069	K7KDM7,I1KKJ7,I1N2P4,I1N2P6,I1JQ38,I1JPE3,I1KK68,I1J727,I1KK59,I1KK57,K7LFZ2,Q0GPH4,I1JXM5,I1MQ42,K7LHL4,K7KVI5,K7K4J4,Q43453,K7ML43,C6T8M7,I1M6R1,I1JWZ6,I1KS28,I1KAN9,I1N9L9,P46417,C6SWY6,I1JNZ0,I1MP38,O64970,I1K8P0,I1MP78,K7LPH8,I1LM27,K7LZP0,I1LU76,C6T3A2,K7KNS9,I1M5P4,K7LZF2,I1KQK9,C6T3Q1,I1M5G0,C6T3N6,C6T460,I1LCH6,K7L7S4,C6T1Z1,I1LJS4,I1LJS0,I1LJR9,I1NHG1,I1KXP4,I1JDR7,I1LSI2,I1KH60,P13088,…	1.29059e-06
Biological process	carbohydrate catabolic process	GO:0016052	5	9.18521e-08	1.99837	65	546	1970	33069	I1KC87,I1LNE4,I1LW00,I1KJS8,I1MQ89,I1JXE5,I1NBK5,I1KAS1,K7LZ49,I1MGH2,I1L3K7,K7KV70,I1KR53,I1K070,I1N963,I1J4I4,I1J4H5,I1K7K4,I1KQ87,I1KPJ3,Q42795,K7KGC5,I1KGG7,I1K6A1,I1LAJ4,K7M4Y5,I1MUL0,K7LBP9,I1K5N1,Q5F305,Q5F304,I1K615,K7M4W9,I1JKS0,C6TN32,I1L7T7,K7KQZ8,I1K4X9,I1NFF3,I1JSJ6,I1JBG9,I1J9P3,I1L6Z0,I1LYB7,Q0PKY2,I1LGW4,K7KJB2,I1NEH7,I1KV01,I1J8S1,K7MPC4,I1KUF1,I1NDU7,I1JIK1,I1LWZ7,K7N397,K7MZI8,…	3.58864e-06
Biological process	cellular carbohydrate catabolic process	GO:0044275	6	1.3522e-07	3.18572	26	137	1970	33069	I1LW00,I1KJS8,I1NBK5,I1K7K4,I1KQ87,I1KPJ3,I1KGG7,I1K6A1,K7M4Y5,I1K615,C6TN32,I1L7T7,K7KQZ8,I1JSJ6,I1L6Z0,Q0PKY2,K7KJB2,I1KV01,I1J8S1,I1NDU7,I1JIK1,I1LWZ7,I1LWR4,K7KBV9,I1N3A5,I1KTC8,	5.16294e-06
Biological process	steroid biosynthetic process	GO:0006694	6	1.59016e-07	3.44719	23	112	1970	33069	I1KSN7,I1K1H0,I1KJM6,K7K4B0,I1MXP0,K7K429,I1LJN4,I1JCQ8,K7K7J6,I1N6E7,I1LID3,I1LHR6,K7KYY8,I1L786,I1KLZ9,C6TI82,K7LDX6,K7LE86,K7MGN5,I1NDS3,K7LEW4,I1J871,I1LNX7,	5.93658e-06
Biological process	cellular catabolic process	GO:0044248	4	2.63375e-07	1.44015	186	2168	1970	33069	I1J7C7,K7KDJ6,K7KDM7,K7LXR0,I1N2P4,I1N2P6,K7MB43,I1JPN0,K7N485,I1JHB0,I1N2J2,I1LVV6,I1MYY9,K7M0W2,I1KK85,I1KK82,I1J6S8,I1KK68,I1J727,C6T9Z5,I1KK59,I1KK57,I1LW00,I1MZ10,I1KK09,I1MHB9,I1LMV1,I1KJS8,K7LX88,I1NBK5,K7MTC5,I1N1E8,I1K0K8,I1M6P4,K7LQ97,I1MGT5,P46417,I1MGH2,Q9SDY6,I1J5R7,K7LPD3,I1NB57,I1MP38,K7L6R5,O64970,I1M6E3,K7LPH8,I1NAL7,I1KR53,I1LU76,K7LZF2,I1LTM8,I1LD24,I1KR04,I1KHQ2,I1L2B7,C6T3N6,…	9.61892e-06
Biological process	trehalose biosynthetic process	GO:0005992	8	2.71509e-07	4.25921	17	67	1970	33069	I1MYT2,I1LET3,I1LVV3,I1KT40,I1KXI0,I1JDI7,K7L2B3,I1KFR9,I1NFN9,I1JC14,K7M7K7,I1MSV8,K7KKV7,I1L5Q2,I1KCI1,I1LNS7,K7K1I3,	9.70502e-06
Biological process	aminoglycan metabolic process	GO:0006022	5	3.82666e-07	3.64919	20	92	1970	33069	I1J5Y9,I1MPC4,Q9SDY6,I1LDJ0,K7LPD3,K7KMG0,I1MWY7,I1LT62,I1JED0,I1M587,I1M4Q6,I1MMY2,K7LT36,I1KWS8,K7LKG4,I1N6A6,I1MTX4,I1JBA3,C6TNB0,I1LWR5,	1.33933e-05
Biological process	hemicellulose metabolic process	GO:0010410	8	4.22661e-07	2.81389	29	173	1970	33069	C6TJL7,C6SY01,P35694,C6F116,I1KS24,I1MGH2,I1KR53,Q8S902,I1J5D0,I1NA65,I1MVU2,I1MVT8,I1JE25,K7KZ65,K7LBP9,I1K4X8,C6TMP1,I1JBG9,K7L332,I1MSS9,C6THE7,I1LH32,I1J997,I1K3C9,I1KUF1,I1JZN3,I1KCV1,K7N397,I1K2H6,	1.44912e-05
Biological process	cell wall polysaccharide catabolic process	GO:0044347	8	4.45374e-07	5.7553	12	35	1970	33069	I1NBK5,I1MGH2,I1KR53,K7LBP9,I1JBG9,I1L6Z0,Q0PKY2,I1J8S1,I1KUF1,K7N397,K7KBV9,I1N3A5,	1.49646e-05
Biological process	trehalose metabolic process	GO:0005991	7	5.34931e-07	4.07667	17	70	1970	33069	I1MYT2,I1LET3,I1LVV3,I1KT40,I1KXI0,I1JDI7,K7L2B3,I1KFR9,I1NFN9,I1JC14,K7M7K7,I1MSV8,K7KKV7,I1L5Q2,I1KCI1,I1LNS7,K7K1I3,	1.76213e-05
Biological process	photosynthesis, light harvesting in photosystem I	GO:0009768	6	6.31825e-07	5.59543	12	36	1970	33069	K7M9Q3,Q43437,C6T8R7,I1KR46,C6TLM4,K7KVZ6,I1MNM3,C6TKW2,I1JCY0,P09755,C6TNE6,C6T868,	2.04128e-05
Biological process	phosphorylation	GO:0016310	6	1.11331e-06	1.68431	89	887	1970	33069	I1MI78,I1JXV4,K7M0J7,K7M0J8,I1LW00,I1JGV0,K7N3D5,I1LEA4,I1LEA3,I1MQ89,K7K4J4,I1M6R1,K7M1S0,K7MSV9,I1JWZ6,I1M6J6,I1L3K7,K7M1R3,K7M9Y6,I1KQR7,I1KQR4,K7MTY2,K7KNS9,K7KFE0,K7LIH0,K7L050,I1K821,I1NIP4,I1KZ77,I1LKM7,I1J4I4,K7MN37,K7L1C1,K7L1C3,K7KXF2,K7MDZ6,I1KXZ5,I1LSR6,K7KXI4,K7LAQ6,K7M3U3,K7KI11,I1K6C6,K7KYU4,I1NGL3,I1M3F1,K7LJZ2,K7L1I8,K7MVP1,I1NG76,I1NG77,I1NG67,I1NG74,I1NG62,I1K552,K7KQZ8,I1MTN9,…	3.529e-05
Biological process	response to chitin	GO:0010200	6	1.20985e-06	6.45627	10	26	1970	33069	I1JPE3,I1JDR7,I1JTQ3,I1L8M4,I1L8M3,C6TMI9,I1LYW2,I0AW24,K7KB20,Q4FH86,	3.76397e-05
Biological process	disaccharide biosynthetic process	GO:0046351	7	1.2414e-06	3.85631	17	74	1970	33069	I1MYT2,I1LET3,I1LVV3,I1KT40,I1KXI0,I1JDI7,K7L2B3,I1KFR9,I1NFN9,I1JC14,K7M7K7,I1MSV8,K7KKV7,I1L5Q2,I1KCI1,I1LNS7,K7K1I3,	3.79191e-05
Biological process	homeostatic process	GO:0042592	4	1.46061e-06	1.61073	102	1063	1970	33069	K7KUJ1,I1M7R4,I1MYU7,I1KSN7,K7KM64,K7KTW9,I1JPC8,K7LFZ2,C6SYA0,K7M0A8,C6SX02,E3W9C1,C6T8M7,K7LHF9,K7K4B0,K7L7E8,K7M288,C6T0K0,I1KAB7,I1MXP0,K7LPR8,I1JFG5,I1MP78,Q948P6,I1L2T8,I1MX98,I1K8D4,I1NAB0,I1KQK9,I1MFR6,I1MFR7,I1M5Q7,I1N8T8,I1MFI0,I1JVJ2,K7KVS5,K7MTK3,I1J4I4,C6TKR9,I1KXP4,C6TLC8,I1LBE1,K7KG46,I1K6E3,I1KXE7,C6TEZ8,I1JLD2,I1JCQ8,K7K7J6,I1N6E7,K7KHE6,I1LIH1,I1L066,I1JL80,K7MW11,I1MLD5,I1M329,…	4.38183e-05
Biological process	regulation of biological quality	GO:0065008	3	2.73673e-06	1.49672	130	1458	1970	33069	K7MJM7,I1MQM2,K7KUJ1,K7M132,I1M7R4,I1MYU7,I1KSN7,I1NCK8,K7KM64,K7KTW9,I1JPC8,K7LFZ2,C6SYA0,I1J6T9,K7M0A8,I1KJR5,C6SX02,I1L3Z0,E3W9C1,I1K184,C6T8M7,K7LHF9,C6TA03,K7K4B0,K7L7E8,K7M288,C6T0K0,I1KAB7,I1MXP0,K7LPR8,I1JFG5,I1MP78,Q948P6,I1L2T8,I1MX98,I1K8D4,I1NAB0,I1KQK9,I1MX77,I1MFR6,I1MFR7,I1M5Q7,I1N8T8,I1MFI0,I1LL79,I1JEQ6,I1JVJ2,K7KVS5,K7MTK3,K7L889,I1J4I4,C6TKR9,I1N828,C6TBZ4,I1JE93,I1KXP4,C6TLC8,…	8.06615e-05
Biological process	organic hydroxy compound metabolic process	GO:1901615	4	3.52576e-06	2.1044	43	343	1970	33069	I1KSN7,I1KT48,Q9SWB6,I1KJM6,I1KJS8,I1L4E2,K7K4B0,Q9SLR8,I1MXP0,Q94C02,K7K429,I1MVX7,Q2MJR5,I1KGG7,I1LJJ4,I1JCQ8,K7K7J6,I1N6E7,I1K615,I1JTE7,I1MLC9,C6TN32,I1LA49,Q0EDG6,I1LID3,I1KNJ4,I1K4L3,I1N5I5,I1LHR6,K7KYY8,K7K1A2,I1L786,I1KLZ9,K7LDX6,K7LE86,I1KV01,K7MGN5,C6T857,I1NDS3,K7LEW4,I1J871,I1KKQ1,I1M8H3,	0.000102126
Biological process	transmembrane transport	GO:0055085	5	5.17961e-06	1.38468	179	2170	1970	33069	I1L4Y7,I1KKI2,I1N306,I1MQM2,I1MQR4,I1JHH6,K7M132,I1LEP3,K7MJG5,I1NCK8,I1L4S1,I1M7V6,K7KTW9,I1JPC8,K7LFZ2,I1JXZ0,K7MS37,I1LVA8,C6TK44,I1M7G5,I1J6N5,K7LHN8,I1N1J4,I1L3Z0,I1JP87,I1KAX7,I1KAW1,I1KAK1,I1LDN0,I1MY42,C6TIH5,I1JP00,K7M288,C6TIF5,I1N9W1,I1JFR6,I1JX45,I1M6H0,I1KZY5,I1N9N1,I1N9D7,K7L6R1,I1J5M6,I1MP78,K7M9W1,K7KFK1,K7KWL2,I1LCT5,I1LLJ5,I1M5P5,I1MFP0,I1N0B5,I1NAB2,I1KQK9,I1KQQ8,I1LU54,I1LCQ8,…	0.000147487
Biological process	carboxylic acid metabolic process	GO:0019752	6	5.67422e-06	1.37691	183	2231	1970	33069	K7MJM7,I1JPT3,K7LXR0,K7MB43,I1LVT1,I1JPN0,K7N485,C6T0Q1,I1LNB1,I1J6X7,K7MAW6,I1KC25,I1MYY4,I1NCJ3,C6T9Z5,C6T1Q5,I1LW00,I1L4J2,I1M7C3,K7M8Q2,I1MQ89,C6TK92,K7L7J7,I1M6Z4,Q43446,Q43440,I1KS66,C6ZJY9,C6ZJY6,I1JP86,I1LML6,I1J5Y9,I1MPE9,I1KRN3,C6TIA6,I1MPF3,I1MPF4,I1MPF0,I1MPF1,C7S8C4,C7S8C9,C7S8D1,C7S8D0,C7S8D5,I1K0A0,I1M6N8,I1L3K7,I1JFT4,K7LPR9,I1L2Z1,I1L2Z0,I1LLM2,I1LLM7,Q71EW8,K7KMG0,K7K5M7,I1L2Y7,…	0.000158878
Biological process	plant-type cell wall organization or biogenesis	GO:0071669	4	5.72458e-06	2.2921	34	249	1970	33069	I1JYB5,I1N2H6,I1MQ42,C6F116,I1JWT8,I1J5S5,I1MP38,O64970,I1JWM6,I1LU76,C6TDU0,I1NA65,K7K739,I1MVT8,I1LK20,K7KZ65,I1MDV9,I1NH45,I1N6E3,C6TED1,C6TN48,I1K4X8,K7N161,I1MC15,G9FTF9,I1KMG7,I1N4F0,Q9XFI6,I1JZN3,I1JQZ1,I1J8H7,I1KCV1,I1L5V8,I1KD34,	0.000157661
Biological process	oligosaccharide biosynthetic process	GO:0009312	6	6.00796e-06	3.32037	18	91	1970	33069	I1MYT2,I1LET3,I1LVV3,I1KT40,I1KXI0,I1JDI7,K7L2B3,I1KFR9,I1NFN9,I1JC14,K7N292,K7M7K7,I1MSV8,K7KKV7,I1L5Q2,I1KCI1,I1LNS7,K7K1I3,	0.000162796
Biological process	glutamine metabolic process	GO:0006541	10	8.40094e-06	3.12686	19	102	1970	33069	I1LLM2,I1LLM7,I1LT24,C6TLA6,I1MEE7,I1KWW6,I1M3B1,K7L2P5,I1KW26,I1M284,I1N5A1,I1KN97,K7MQ84,C6THW8,I1MJH0,I1M0C1,I1MAK3,I1KTT7,I1JYT3,	0.000224025
Biological process	cell wall organization	GO:0071555	6	1.18516e-05	1.65683	76	770	1970	33069	C6TJL7,C6SY01,I1JYB5,I1N2H6,I1MQ42,I1M6W5,I1KAS1,K7LZ49,C6T016,I1JWT8,I1LDF0,I1KRK2,I1NBA2,I1K8W4,I1J5S5,I1MP38,I1MGA9,O64970,I1M6F4,K7KV70,I1JWM6,Q8S902,I1LU76,I1N963,I1LLA1,C6TDU0,I1KYK7,I1J4H5,K7K739,I1LK20,K7LJA2,I1KXV7,K7KGC5,I1JDD7,I1JUE0,I1MDV9,I1NH45,I1KFY7,I1K5N1,I1N6E3,I1JKS0,I1L071,C6TED1,C6TN48,K7LCZ8,I1K4X9,C6TMP1,K7N161,K7LTY3,I1KEF1,I1KMV5,I1MSS9,I1MC15,I1LYB7,I1L6S2,C6THE7,G9FTF9,…	0.000311104
Biological process	lignin metabolic process	GO:0009808	6	1.20131e-05	3.44334	16	78	1970	33069	K7KDJ6,I1JHB0,I1N2J2,I1MYY9,I1KK85,I1KK82,I1KK09,I1LMV1,K7MTC5,I1N014,I1JLV8,K7KXX5,I1LQN6,I1J8U2,K7MH28,K7LNF9,	0.000310491
Biological process	chemical homeostasis	GO:0048878	5	1.23661e-05	1.71707	67	655	1970	33069	I1MYU7,I1KSN7,K7KTW9,I1JPC8,K7LFZ2,C6SYA0,K7LHF9,K7K4B0,K7L7E8,K7M288,I1MXP0,K7LPR8,I1MP78,Q948P6,I1L2T8,I1NAB0,I1KQK9,I1MFR6,I1MFR7,I1M5Q7,I1JVJ2,K7KVS5,K7MTK3,I1J4I4,C6TKR9,I1LBE1,I1K6E3,C6TEZ8,I1JLD2,I1JCQ8,K7K7J6,I1N6E7,K7KHE6,I1LIH1,I1L066,I1JL80,K7MW11,I1MLD5,I1M329,I1LR70,C6T4C9,I1MCB4,I1K4K8,C6T519,C6TF95,I1LHR6,I1MTG6,K7KYY8,C6TF06,I1JSE0,I1M1P0,I1MSP4,I1LH59,I1KV43,I1L786,I1KLZ9,K7LE86,…	0.000314775
Biological process	glycosyl compound catabolic process	GO:1901658	6	1.26876e-05	4.04114	13	54	1970	33069	K7LPH8,I1NAL7,I1MFF9,I1LJS4,I1LJS0,I1LJR9,I1LSI2,I1K641,K7LT77,K7LT74,I1LQF9,I1LQG1,I1MJK9,	0.000318137
Biological process	xylan metabolic process	GO:0045491	9	1.31358e-05	3.79045	14	62	1970	33069	I1KS24,I1MGH2,I1KR53,I1NA65,I1MVU2,I1MVT8,I1JE25,K7LBP9,I1K4X8,I1JBG9,K7L332,I1J997,I1KUF1,K7N397,	0.000324531
Biological process	defense response to other organism	GO:0098542	6	1.35005e-05	2.84284	21	124	1970	33069	I1LEA4,I1KRL3,C6T035,Q2LAL0,Q2LAK9,K7M1R3,I1KZ77,K7LAQ6,C6T2R0,I1L136,K7LBV1,I1M396,C6T5J0,I1NG67,I1NG74,I1NG62,K7MG77,K7LLE1,K7LLE2,I1M2E5,K7KB20,	0.000328707
Biological process	external encapsulating structure organization	GO:0045229	5	1.48288e-05	1.64614	76	775	1970	33069	C6TJL7,C6SY01,I1JYB5,I1N2H6,I1MQ42,I1M6W5,I1KAS1,K7LZ49,C6T016,I1JWT8,I1LDF0,I1KRK2,I1NBA2,I1K8W4,I1J5S5,I1MP38,I1MGA9,O64970,I1M6F4,K7KV70,I1JWM6,Q8S902,I1LU76,I1N963,I1LLA1,C6TDU0,I1KYK7,I1J4H5,K7K739,I1LK20,K7LJA2,I1KXV7,K7KGC5,I1JDD7,I1JUE0,I1MDV9,I1NH45,I1KFY7,I1K5N1,I1N6E3,I1JKS0,I1L071,C6TED1,C6TN48,K7LCZ8,I1K4X9,C6TMP1,K7N161,K7LTY3,I1KEF1,I1KMV5,I1MSS9,I1MC15,I1LYB7,I1L6S2,C6THE7,G9FTF9,…	0.000355892
Biological process	response to external biotic stimulus	GO:0043207	4	1.53257e-05	2.8201	21	125	1970	33069	I1LEA4,I1KRL3,C6T035,Q2LAL0,Q2LAK9,K7M1R3,I1KZ77,K7LAQ6,C6T2R0,I1L136,K7LBV1,I1M396,C6T5J0,I1NG67,I1NG74,I1NG62,K7MG77,K7LLE1,K7LLE2,I1M2E5,K7KB20,	0.000362635
Biological process	response to other organism	GO:0051707	5	1.53257e-05	2.8201	21	125	1970	33069	I1LEA4,I1KRL3,C6T035,Q2LAL0,Q2LAK9,K7M1R3,I1KZ77,K7LAQ6,C6T2R0,I1L136,K7LBV1,I1M396,C6T5J0,I1NG67,I1NG74,I1NG62,K7MG77,K7LLE1,K7LLE2,I1M2E5,K7KB20,	0.000362635
Biological process	negative regulation of catalytic activity	GO:0043086	5	1.54994e-05	2.32069	30	217	1970	33069	I1KKJ7,Q43453,I1KAS1,K7LZ49,I1KAN9,C6T0K6,C6SWY6,C6SX36,K7KV70,C6T3C5,C6T3A2,K7LS96,K7KGC5,I1K5N3,I1K5N1,C6TFW4,I1JKS0,I1K4X9,I1KMV3,I1LYB7,I1KMN8,K7LFL6,I1MRT8,I1MRM4,I1MRM5,I1JID6,K7MZI8,I1J7T0,I1KTG6,K7L4Y5,	0.000356699
Biological process	negative regulation of molecular function	GO:0044092	4	1.54994e-05	2.32069	30	217	1970	33069	I1KKJ7,Q43453,I1KAS1,K7LZ49,I1KAN9,C6T0K6,C6SWY6,C6SX36,K7KV70,C6T3C5,C6T3A2,K7LS96,K7KGC5,I1K5N3,I1K5N1,C6TFW4,I1JKS0,I1K4X9,I1KMV3,I1LYB7,I1KMN8,K7LFL6,I1MRT8,I1MRM4,I1MRM5,I1JID6,K7MZI8,I1J7T0,I1KTG6,K7L4Y5,	0.000356699
Biological process	phenylpropanoid catabolic process	GO:0046271	6	1.59685e-05	3.73029	14	63	1970	33069	K7KDJ6,I1JHB0,I1N2J2,I1MYY9,I1KK85,I1KK82,I1KK09,I1LMV1,K7MTC5,I1N014,I1JLV8,I1LQN6,I1J8U2,K7LNF9,	0.000357695
Biological process	lignin catabolic process	GO:0046274	7	1.59685e-05	3.73029	14	63	1970	33069	K7KDJ6,I1JHB0,I1N2J2,I1MYY9,I1KK85,I1KK82,I1KK09,I1LMV1,K7MTC5,I1N014,I1JLV8,I1LQN6,I1J8U2,K7LNF9,	0.000357695
Biological process	biological process involved in interspecies interaction between organisms	GO:0044419	2	1.73699e-05	2.79772	21	126	1970	33069	I1LEA4,I1KRL3,C6T035,Q2LAL0,Q2LAK9,K7M1R3,I1KZ77,K7LAQ6,C6T2R0,I1L136,K7LBV1,I1M396,C6T5J0,I1NG67,I1NG74,I1NG62,K7MG77,K7LLE1,K7LLE2,I1M2E5,K7KB20,	0.00037898
Biological process	glucosamine-containing compound catabolic process	GO:1901072	7	1.93263e-05	3.672	14	64	1970	33069	I1MPC4,Q9SDY6,I1LDJ0,K7LPD3,I1MWY7,I1LT62,I1M587,I1M4Q6,I1MMY2,K7LT36,I1KWS8,I1MTX4,I1JBA3,C6TNB0,	0.000416259
Biological process	glucosamine-containing compound metabolic process	GO:1901071	6	1.93263e-05	3.672	14	64	1970	33069	I1MPC4,Q9SDY6,I1LDJ0,K7LPD3,I1MWY7,I1LT62,I1M587,I1M4Q6,I1MMY2,K7LT36,I1KWS8,I1MTX4,I1JBA3,C6TNB0,	0.000416259
Biological process	amino sugar catabolic process	GO:0046348	6	1.93263e-05	3.672	14	64	1970	33069	I1MPC4,Q9SDY6,I1LDJ0,K7LPD3,I1MWY7,I1LT62,I1M587,I1M4Q6,I1MMY2,K7LT36,I1KWS8,I1MTX4,I1JBA3,C6TNB0,	0.000416259
Biological process	aminoglycan catabolic process	GO:0006026	6	1.93263e-05	3.672	14	64	1970	33069	I1MPC4,Q9SDY6,I1LDJ0,K7LPD3,I1MWY7,I1LT62,I1M587,I1M4Q6,I1MMY2,K7LT36,I1KWS8,I1MTX4,I1JBA3,C6TNB0,	0.000416259
Biological process	chitin metabolic process	GO:0006030	7	1.93263e-05	3.672	14	64	1970	33069	I1MPC4,Q9SDY6,I1LDJ0,K7LPD3,I1MWY7,I1LT62,I1M587,I1M4Q6,I1MMY2,K7LT36,I1KWS8,I1MTX4,I1JBA3,C6TNB0,	0.000416259
Biological process	chitin catabolic process	GO:0006032	8	1.93263e-05	3.672	14	64	1970	33069	I1MPC4,Q9SDY6,I1LDJ0,K7LPD3,I1MWY7,I1LT62,I1M587,I1M4Q6,I1MMY2,K7LT36,I1KWS8,I1MTX4,I1JBA3,C6TNB0,	0.000416259
Biological process	small molecule metabolic process	GO:0044281	3	2.13963e-05	1.26077	280	3728	1970	33069	K7MJM7,I1JPT3,I1K246,K7LXR0,K7MB43,I1LVT1,I1JPN0,I1MI49,K7N485,K7L6B6,C6T0Q1,I1LNB1,I1MHR0,I1J6X7,K7MAW6,I1KC25,K7K3C2,I1MYY4,I1NCJ3,I1KT48,I1J6S8,Q9SWB6,I1LVJ0,C6T9Z5,C6T1Q5,I1J6V7,I1LW00,I1L4J2,I1LN30,I1M7C3,K7M8Q2,I1LVA7,I1KJS8,I1MQ89,C6TK92,K7L7J7,I1M6Z4,Q43446,Q43440,I1K9C4,I1KS66,C6ZJY9,C6ZJY6,I1JP86,C6T8M7,I1LML6,I1J5Y9,I1MPE9,I1KRN3,C6TIA6,C6TIA4,I1KRL3,Q9SLR8,I1MPF3,I1MPF4,I1MPF0,I1MPF1,…	0.000427927
Biological process	response to organic substance	GO:0010033	4	2.34602e-05	1.53037	96	1053	1970	33069	I1KKJ7,I1JQ38,I1JPE3,K7LFZ2,Q0GPH4,I1JXM5,K7LHL4,K7KVI5,K7K4J4,Q43453,K7ML43,I1M6R1,I1JWZ6,I1KS28,I1KAN9,I1N9L9,C6SWY6,I1JNZ0,I1K8P0,K7LPH8,I1LM27,K7LZP0,C6T3A2,K7KNS9,I1M5P4,I1KQK9,C6T3Q1,I1M5G0,K7L7S4,C6T1Z1,I1LJS4,I1LJS0,I1LJR9,I1NHG1,I1JDR7,I1LSI2,I1KH60,P13088,I1K6C6,I1KP56,I1L8Y9,I1L8Y5,K7LKL9,K7KHK3,I1LZS3,K7MET6,K7LT77,K7LT74,I1JTQ3,C6TFW4,I1LQY7,I1L8M4,I1L8M3,I1LIM7,I1MCK6,I1LQF9,C6TMI9,…	0.000463683
Biological process	olefinic compound metabolic process	GO:0120254	4	2.55225e-05	4.79608	10	35	1970	33069	I1JPN0,K7N485,I1M7H7,C6TMF5,I1MVX7,K7M4Z7,K7LKL7,I1LZ94,I1L786,I1J871,	0.000498579
Biological process	carbohydrate transmembrane transport	GO:0034219	7	3.93186e-05	2.14865	32	250	1970	33069	K7MJG5,K7KTW9,I1LVA8,C6TK44,I1N9D7,I1KQQ8,K7KW32,C6TKR9,C6TKW0,K7KYJ4,I1JCR3,K7N004,C6TEZ8,I1LS03,K7KHE6,I1M2V6,I1JSR9,I1JSQ4,I1MCB4,C6TF06,K7LLA4,I1M1P0,K7KSH9,I1LQ52,I1KV43,I1JRG9,I1M1A1,I1L5X7,I1M125,I1LXA6,I1LFT2,I1M8B6,	0.000759255
Biological process	ion transmembrane transport	GO:0034220	6	3.93479e-05	1.59377	77	811	1970	33069	I1KKI2,I1N306,I1MQM2,I1MQR4,K7M132,I1NCK8,K7KTW9,I1JPC8,I1L3Z0,C6TIH5,I1JP00,K7M288,I1N9N1,I1N9D7,I1J5M6,I1MP78,I1LLJ5,I1MFP0,I1N0B5,I1KQQ8,I1M5Q7,K7KVS5,I1KYI4,C6TKR9,I1LSK8,I1N7N2,K7MFF4,K7K7E2,K7KYG8,K7KYG7,K7KYJ4,I1JCR3,K7N004,C6TEZ8,I1K5S6,I1LS03,I1MUD0,K7KHE6,K7MW11,C6TG11,K7KZS6,I1M329,I1LR46,K7KR93,I1JSR9,I1JSQ4,I1MCB4,I1JBN2,I1MTG6,I1KEI5,C6TF06,K7LLA4,I1M1P0,I1JRZ5,K7M7J3,I1MSP4,K7KSH9,…	0.000751186
Biological process	cellular modified amino acid metabolic process	GO:0006575	5	3.99197e-05	2.1773	31	239	1970	33069	K7KDM7,I1N2P4,I1N2P6,I1KK68,I1J727,I1KK59,I1KK57,I1JPH6,I1KS66,C6ZJY9,C6ZJY6,P46417,I1K0A0,K7LZF2,I1KI28,C6T3N6,C6T460,I1LCH6,I1J4F4,P32110,K7L1L7,K7KBB0,I1NF36,I1KU83,Q9FQF3,Q9FQE6,Q9FQE8,Q9FQE5,Q9FQD4,I1MJ34,I1LFD6,	0.00075354
Biological process	cellular polysaccharide catabolic process	GO:0044247	7	4.22226e-05	3.00386	17	95	1970	33069	I1NBK5,I1K7K4,I1KQ87,I1KPJ3,I1K6A1,K7M4Y5,I1L7T7,I1JSJ6,I1L6Z0,Q0PKY2,I1J8S1,I1NDU7,I1JIK1,I1LWZ7,I1LWR4,K7KBV9,I1N3A5,	0.000788155
Biological process	cellular component macromolecule biosynthetic process	GO:0070589	7	4.23414e-05	3.63703	13	60	1970	33069	C6F116,I1KS24,I1K8P0,I1NA65,I1MVU2,I1MVT8,I1JE25,K7KZ65,I1K4X8,K7L332,I1J997,I1JZN3,I1KCV1,	0.000781687
Biological process	cell wall macromolecule biosynthetic process	GO:0044038	8	4.23414e-05	3.63703	13	60	1970	33069	C6F116,I1KS24,I1K8P0,I1NA65,I1MVU2,I1MVT8,I1JE25,K7KZ65,I1K4X8,K7L332,I1J997,I1JZN3,I1KCV1,	0.000781687
Biological process	sulfur compound catabolic process	GO:0044273	5	4.34104e-05	4.53684	10	37	1970	33069	K7LPH8,I1LJS4,I1LJS0,I1LJR9,I1LSI2,K7LT77,K7LT74,I1LQF9,I1LQG1,I1MJK9,	0.000784188
Biological process	glycosinolate catabolic process	GO:0019759	7	4.34104e-05	4.53684	10	37	1970	33069	K7LPH8,I1LJS4,I1LJS0,I1LJR9,I1LSI2,K7LT77,K7LT74,I1LQF9,I1LQG1,I1MJK9,	0.000784188
Biological process	glucosinolate catabolic process	GO:0019762	8	4.34104e-05	4.53684	10	37	1970	33069	K7LPH8,I1LJS4,I1LJS0,I1LJR9,I1LSI2,K7LT77,K7LT74,I1LQF9,I1LQG1,I1MJK9,	0.000784188
Biological process	S-glycoside catabolic process	GO:0016145	7	4.34104e-05	4.53684	10	37	1970	33069	K7LPH8,I1LJS4,I1LJS0,I1LJR9,I1LSI2,K7LT77,K7LT74,I1LQF9,I1LQG1,I1MJK9,	0.000784188
Biological process	organic hydroxy compound biosynthetic process	GO:1901617	5	5.61153e-05	2.27754	27	199	1970	33069	I1KSN7,I1KT48,Q9SWB6,I1KJM6,K7K4B0,Q9SLR8,I1MXP0,Q94C02,K7K429,I1MVX7,Q2MJR5,I1JCQ8,K7K7J6,I1N6E7,Q0EDG6,I1LID3,I1K4L3,I1LHR6,K7KYY8,I1L786,I1KLZ9,K7LDX6,K7LE86,K7MGN5,I1NDS3,K7LEW4,I1J871,	0.000971894
Biological process	plant-type cell wall organization	GO:0009664	7	6.67999e-05	2.25488	27	201	1970	33069	I1JYB5,I1N2H6,I1MQ42,I1JWT8,I1J5S5,I1MP38,O64970,I1JWM6,I1LU76,C6TDU0,K7K739,I1LK20,I1MDV9,I1NH45,I1N6E3,C6TED1,C6TN48,K7N161,I1MC15,G9FTF9,I1KMG7,I1N4F0,Q9XFI6,I1JQZ1,I1J8H7,I1L5V8,I1KD34,	0.00114514
Biological process	abscisic acid-activated signaling pathway	GO:0009738	7	7.02991e-05	2.62286	20	128	1970	33069	I1KKJ7,K7K4J4,Q43453,I1M6R1,I1JWZ6,I1KAN9,C6SWY6,C6T3A2,K7KNS9,I1K6C6,C6TFW4,I1MTN9,I1KMV3,K7LN87,I1J8L2,I1JZT6,I1MAY0,I1MRM4,I1MRM5,I1JID6,	0.00119295
Biological process	cellular response to abscisic acid stimulus	GO:0071215	7	7.02991e-05	2.62286	20	128	1970	33069	I1KKJ7,K7K4J4,Q43453,I1M6R1,I1JWZ6,I1KAN9,C6SWY6,C6T3A2,K7KNS9,I1K6C6,C6TFW4,I1MTN9,I1KMV3,K7LN87,I1J8L2,I1JZT6,I1MAY0,I1MRM4,I1MRM5,I1JID6,	0.00119295
Biological process	cellular response to alcohol	GO:0097306	6	7.02991e-05	2.62286	20	128	1970	33069	I1KKJ7,K7K4J4,Q43453,I1M6R1,I1JWZ6,I1KAN9,C6SWY6,C6T3A2,K7KNS9,I1K6C6,C6TFW4,I1MTN9,I1KMV3,K7LN87,I1J8L2,I1JZT6,I1MAY0,I1MRM4,I1MRM5,I1JID6,	0.00119295
Biological process	glutamine family amino acid metabolic process	GO:0009064	9	8.5738e-05	2.18612	28	215	1970	33069	K7LXR0,I1J6X7,I1KRN3,I1K0A0,I1LLM2,I1LLM7,I1JV68,I1LT24,C6TLA6,I1MEE7,K7MWG9,I1KWW6,I1N6L0,I1M3B1,K7L2P5,I1KW26,I1M284,C6TF12,I1N5A1,I1KN97,I1N4V3,K7MQ84,C6THW8,I1MJH0,I1M0C1,I1MAK3,I1KTT7,I1JYT3,	0.00141216
Biological process	xylan catabolic process	GO:0045493	10	8.78776e-05	7.19413	6	14	1970	33069	I1MGH2,I1KR53,K7LBP9,I1JBG9,I1KUF1,K7N397,	0.00143334
Biological process	arabinan metabolic process	GO:0031221	6	8.78776e-05	7.19413	6	14	1970	33069	I1MGH2,I1KR53,K7LBP9,I1JBG9,I1KUF1,K7N397,	0.00143334
Biological process	arabinan catabolic process	GO:0031222	7	8.78776e-05	7.19413	6	14	1970	33069	I1MGH2,I1KR53,K7LBP9,I1JBG9,I1KUF1,K7N397,	0.00143334
Biological process	lipid homeostasis	GO:0055088	6	9.03451e-05	3.07066	15	82	1970	33069	I1KSN7,K7K4B0,I1MXP0,K7MTK3,I1JLD2,I1JCQ8,K7K7J6,I1N6E7,I1K4K8,I1LHR6,K7KYY8,I1L786,I1KLZ9,K7LE86,I1J871,	0.00143188
Biological process	glycosyl compound metabolic process	GO:1901657	5	9.15167e-05	2.1445	29	227	1970	33069	I1K9C4,C6TIA4,I1KRL3,Q2LAL0,Q2LAK9,K7LPH8,I1KIN3,I1KIN2,I1NAL7,I1KQX3,I1MFF9,I1LJS4,I1LJS0,I1LJR9,I1LSI2,C6SZ96,I1L136,I1K641,K7LT77,K7LT74,K7LBV1,I1LQF9,I1LQG1,I1JSI1,I1MJK9,K7LFD8,K7LWD1,I1KL62,I1L5G4,	0.0014369
Biological process	cellular homeostasis	GO:0019725	5	9.42149e-05	1.542	79	860	1970	33069	K7KUJ1,I1M7R4,I1MYU7,K7KM64,K7KTW9,C6SYA0,K7M0A8,C6SX02,E3W9C1,C6T8M7,K7LHF9,K7L7E8,C6T0K0,I1KAB7,K7LPR8,I1JFG5,I1MP78,Q948P6,I1L2T8,I1MX98,I1K8D4,I1NAB0,I1MFR6,I1MFR7,I1M5Q7,I1N8T8,I1MFI0,I1JVJ2,K7KVS5,I1J4I4,C6TKR9,I1KXP4,C6TLC8,I1LBE1,K7KG46,I1K6E3,I1KXE7,C6TEZ8,K7KHE6,I1LIH1,I1L066,I1JL80,K7MW11,I1MLD5,I1M319,I1LR70,C6T4C9,I1KNE4,I1ML39,I1MCB4,C6T519,C6T4P5,C6TF95,I1MTG6,C6TF06,I1M1Y4,I1JSE0,…	0.00146556
Biological process	cellulose metabolic process	GO:0030243	9	0.000101491	2.28075	25	184	1970	33069	I1LDF0,I1KRK2,I1NBA2,I1K8W4,I1M6F4,I1LLA1,I1KYK7,I1K7K4,I1KQ87,I1KPJ3,I1JDD7,I1JUE0,I1K6A1,K7M4Y5,I1KFY7,K7LCZ8,I1L7T7,I1JSJ6,K7LTY3,I1MJP8,I1NDU7,I1JIK1,I1JZD1,K7MHQ9,I1KTE1,	0.00156427
Biological process	cell wall biogenesis	GO:0042546	5	0.000131569	2.20426	26	198	1970	33069	C6TJL7,C6SY01,P35694,C6F116,I1KS24,I1K8P0,I1JWM6,Q8S902,I1NA65,I1MVU2,I1MVT8,I1JE25,K7KZ65,I1N6E3,I1K4X8,C6TMP1,K7L332,I1MSS9,C6THE7,I1LH32,I1J997,I1K3C9,I1JZN3,I1KCV1,I1KD34,I1K2H6,	0.00200942
Biological process	cell wall polysaccharide biosynthetic process	GO:0070592	9	0.000132768	3.47303	12	58	1970	33069	C6F116,I1KS24,I1NA65,I1MVU2,I1MVT8,I1JE25,K7KZ65,I1K4X8,K7L332,I1J997,I1JZN3,I1KCV1,	0.00200946
Biological process	response to oxygen-containing compound	GO:1901700	4	0.000143441	1.86514	39	351	1970	33069	I1KKJ7,I1JPE3,K7K4J4,Q43453,I1M6R1,I1JWZ6,I1KAN9,C6SWY6,C6T3A2,K7KNS9,I1M5P4,I1JDR7,I1K6C6,K7KHK3,I1JTQ3,C6TFW4,I1L8M4,I1L8M3,I1LIM7,C6TMI9,I1LYW2,I1MTN9,I1KMV3,K7LN87,I0AW24,K7KB20,I1JAF3,Q4FH86,I1MS89,I1J8L2,I1JZT6,I1MAY0,I1MS21,I1KD93,I1MRM4,I1MRM5,I1JID6,I1LG67,K7LEQ5,	0.00215162
Biological process	UDP-glucuronate metabolic process	GO:0046398	8	0.000146079	8.39315	5	10	1970	33069	I1J5Y9,K7KMG0,I1JED0,I1N6A6,I1LWR5,	0.0021718
Biological process	UDP-glucuronate biosynthetic process	GO:0006065	9	0.000146079	8.39315	5	10	1970	33069	I1J5Y9,K7KMG0,I1JED0,I1N6A6,I1LWR5,	0.0021718
Biological process	amino sugar metabolic process	GO:0006040	5	0.000157827	2.92784	15	86	1970	33069	I1MPC4,Q9SDY6,I1LDJ0,K7LPD3,I1MWY7,I1LT62,I1M587,I1M4Q6,I1MMY2,K7LT36,I1KWS8,I1MTX4,I1LA49,I1JBA3,C6TNB0,	0.00230565
Biological process	olefinic compound biosynthetic process	GO:0120255	5	0.000165798	4.79608	8	28	1970	33069	I1JPN0,K7N485,I1M7H7,C6TMF5,I1MVX7,K7M4Z7,K7LKL7,I1LZ94,	0.00240122
Biological process	ion transport	GO:0006811	5	0.000168656	1.40944	111	1322	1970	33069	I1KKI2,I1N306,I1MQM2,I1MQR4,K7M132,I1MYU7,I1NCK8,K7KTW9,I1JPC8,I1JXZ0,C6SYA0,I1L3Z0,K7LHF9,C6TIH5,I1JP00,K7L7E8,K7M288,K7LPR8,I1KZY5,I1N9N1,I1N9D7,I1J5M6,I1MP78,Q948P6,I1L2T8,I1KA23,I1LLJ5,I1MFP0,I1N0B5,I1NAB0,I1KQQ8,I1MFR6,I1MFR7,I1M5Q7,I1JVJ2,K7KVS5,I1KYI4,C3UZD3,C6TKR9,I1LSK8,I1N7N2,I1LBE1,I1K6E3,K7MFF4,K7K7E2,K7KYG8,K7KYG7,K7KYJ4,I1JCR3,K7N004,C6TEZ8,I1K5S6,I1LS03,I1MUD0,K7KHE6,I1LIH1,I1L066,…	0.00242173
Biological process	regulation of protein serine/threonine phosphatase activity	GO:0080163	11	0.000172244	3.90379	10	43	1970	33069	I1KKJ7,Q43453,I1KAN9,C6SWY6,C6T3A2,C6TFW4,I1KMV3,I1MRM4,I1MRM5,I1JID6,	0.00245229
Biological process	sterol biosynthetic process	GO:0016126	7	0.000202978	5.34109	7	22	1970	33069	I1KJM6,K7K429,I1LID3,K7LDX6,K7MGN5,I1NDS3,K7LEW4,	0.00286557
Biological process	steroid hormone biosynthetic process	GO:0120178	7	0.000219779	3.30222	12	61	1970	33069	I1KSN7,K7K4B0,I1MXP0,I1JCQ8,K7K7J6,I1N6E7,I1LHR6,K7KYY8,I1L786,I1KLZ9,K7LE86,I1J871,	0.0030769
Biological process	phytosteroid biosynthetic process	GO:0016129	7	0.000219779	3.30222	12	61	1970	33069	I1KSN7,K7K4B0,I1MXP0,I1JCQ8,K7K7J6,I1N6E7,I1LHR6,K7KYY8,I1L786,I1KLZ9,K7LE86,I1J871,	0.0030769
Biological process	brassinosteroid biosynthetic process	GO:0016132	8	0.000219779	3.30222	12	61	1970	33069	I1KSN7,K7K4B0,I1MXP0,I1JCQ8,K7K7J6,I1N6E7,I1LHR6,K7KYY8,I1L786,I1KLZ9,K7LE86,I1J871,	0.0030769
Biological process	brassinosteroid homeostasis	GO:0010268	7	0.000257906	3.24896	12	62	1970	33069	I1KSN7,K7K4B0,I1MXP0,I1JCQ8,K7K7J6,I1N6E7,I1LHR6,K7KYY8,I1L786,I1KLZ9,K7LE86,I1J871,	0.00352262
Biological process	phytosteroid metabolic process	GO:0016128	6	0.000351199	3.14743	12	64	1970	33069	I1KSN7,K7K4B0,I1MXP0,I1JCQ8,K7K7J6,I1N6E7,I1LHR6,K7KYY8,I1L786,I1KLZ9,K7LE86,I1J871,	0.00475818
Biological process	brassinosteroid metabolic process	GO:0016131	7	0.000351199	3.14743	12	64	1970	33069	I1KSN7,K7K4B0,I1MXP0,I1JCQ8,K7K7J6,I1N6E7,I1LHR6,K7KYY8,I1L786,I1KLZ9,K7LE86,I1J871,	0.00475818
Biological process	cellular glucan metabolic process	GO:0006073	7	0.000363648	1.69335	46	456	1970	33069	C6TJL7,C6SY01,P35694,C6F116,I1LDF0,I1KRK2,I1NBA2,I1K8W4,I1M6F4,Q8S902,I1J5D0,I1LLA1,I1KYK7,I1K7K4,I1KQ87,I1KPJ3,I1K764,I1JDD7,I1JUE0,K7KZ65,I1K6A1,K7M4Y5,K7KHJ1,I1KFY7,K7LCZ8,I1L7T7,C6TMP1,I1JSJ6,K7LTY3,I1MKC8,I1MSS9,C6THE7,I1MJP8,I1LH32,I1K3C9,I1JZN3,I1NDU7,I1JIK1,I1LWZ7,I1KCV1,I1JZD1,I1K2H6,I1LWR4,A1YZE0,K7MHQ9,I1KTE1,	0.00484864
Biological process	macromolecule catabolic process	GO:0009057	5	0.000371375	1.31675	147	1874	1970	33069	I1JQ75,I1J7C7,I1KC87,K7LH14,I1MYU8,I1LVV6,K7M0W2,I1LNE4,I1MZ10,I1JGJ5,I1MHB9,I1L4D5,K7M8V8,K7LX88,I1JXE5,I1NBK5,I1KAS1,K7LZ49,I1N1E8,I1K0K8,I1MPC4,I1M6P4,K7LQ97,I1MGT5,I1KIU6,I1N0Z7,I1MGH2,Q9SDY6,I1LDJ0,I1KIV3,I1J5R7,K7LPD3,I1NAT5,I1NB57,K7L738,I1M6E3,K7KV70,I1KR53,I1LLG3,I1MWY7,I1K070,I1JNS6,I1LTM8,I1LD24,I1KR04,I1N963,I1KHQ2,I1L2B7,I1KHU8,I1JW44,I1KHK0,I1KYM9,I1J4H5,I1K7K4,I1LC49,I1LT62,I1KQ87,…	0.00491268
Biological process	indole glucosinolate metabolic process	GO:0042343	8	0.000415115	6.99429	5	12	1970	33069	I1KRL3,Q2LAL0,Q2LAK9,I1L136,K7LBV1,	0.00512789
Biological process	glucan metabolic process	GO:0044042	6	0.000421597	1.67152	47	472	1970	33069	C6TJL7,C6SY01,P35694,C6F116,I1LDF0,I1KRK2,I1NBA2,I1K8W4,I1M6F4,Q8S902,I1J5D0,I1LLA1,I1KYK7,I1K7K4,I1KQ87,I1KPJ3,I1K764,I1JDD7,I1JUE0,K7KZ65,I1K6A1,K7M4Y5,K7KHJ1,I1KFY7,K7M4W9,K7LCZ8,I1L7T7,C6TMP1,I1JSJ6,K7LTY3,I1MKC8,I1MSS9,C6THE7,I1MJP8,I1LH32,I1K3C9,I1JZN3,I1NDU7,I1JIK1,I1LWZ7,I1KCV1,I1JZD1,I1K2H6,I1LWR4,A1YZE0,K7MHQ9,I1KTE1,	0.00516995
Biological process	response to endogenous stimulus	GO:0009719	3	0.000433151	1.45659	82	945	1970	33069	I1KKJ7,I1JQ38,K7LFZ2,I1JXM5,K7LHL4,K7KVI5,K7K4J4,Q43453,K7ML43,I1M6R1,I1JWZ6,I1KAN9,I1N9L9,C6SWY6,I1JNZ0,K7LPH8,I1LM27,K7LZP0,C6T3A2,K7KNS9,I1M5P4,I1KQK9,C6T3Q1,I1M5G0,K7L7S4,C6T1Z1,I1LJS4,I1LJS0,I1LJR9,I1NHG1,I1LSI2,I1KH60,P13088,I1K6C6,I1KP56,I1L8Y9,I1L8Y5,K7LKL9,K7KHK3,I1LZS3,K7MET6,K7LT77,K7LT74,C6TFW4,I1LQY7,I1LIM7,I1MCK6,I1LQF9,I1LQG1,I1MTN9,I1JSH7,K7L2T6,I1LPV3,I1LPV4,I1JSH2,I1KMV3,I1M1Y1,…	0.00527315
Biological process	response to hormone	GO:0009725	5	0.000433151	1.45659	82	945	1970	33069	I1KKJ7,I1JQ38,K7LFZ2,I1JXM5,K7LHL4,K7KVI5,K7K4J4,Q43453,K7ML43,I1M6R1,I1JWZ6,I1KAN9,I1N9L9,C6SWY6,I1JNZ0,K7LPH8,I1LM27,K7LZP0,C6T3A2,K7KNS9,I1M5P4,I1KQK9,C6T3Q1,I1M5G0,K7L7S4,C6T1Z1,I1LJS4,I1LJS0,I1LJR9,I1NHG1,I1LSI2,I1KH60,P13088,I1K6C6,I1KP56,I1L8Y9,I1L8Y5,K7LKL9,K7KHK3,I1LZS3,K7MET6,K7LT77,K7LT74,C6TFW4,I1LQY7,I1LIM7,I1MCK6,I1LQF9,I1LQG1,I1MTN9,I1JSH7,K7L2T6,I1LPV3,I1LPV4,I1JSH2,I1KMV3,I1M1Y1,…	0.00527315
Biological process	polysaccharide biosynthetic process	GO:0000271	6	0.000500989	1.73951	40	386	1970	33069	C6F116,I1M6W5,I1KS24,I1LDF0,I1KRK2,I1NBA2,I1K8W4,I1M6F4,I1LLA1,I1KYK7,I1NA65,I1K764,I1MVU2,I1MVT8,I1JE25,I1JDD7,I1JUE0,K7KZ65,K7KHJ1,I1KFY7,I1L071,I1JTE2,K7LCZ8,I1JBV6,I1K4X8,K7L332,I1L7S6,K7LTY3,I1KEF1,I1MKC8,I1L6S2,I1MJP8,I1J997,I1JZN3,I1KCV1,I1JZD1,A1YZE0,K7MHQ9,I1KTE1,I1M8G3,	0.00601187
Biological process	disaccharide metabolic process	GO:0005984	6	0.000515683	2.46006	17	116	1970	33069	I1MYT2,I1LET3,I1LVV3,I1KT40,I1KXI0,I1JDI7,K7L2B3,I1KFR9,I1NFN9,I1JC14,K7M7K7,I1MSV8,K7KKV7,I1L5Q2,I1KCI1,I1LNS7,K7K1I3,	0.00614431
Biological process	response to abscisic acid	GO:0009737	6	0.000560934	2.2032	21	160	1970	33069	I1KKJ7,K7K4J4,Q43453,I1M6R1,I1JWZ6,I1KAN9,C6SWY6,C6T3A2,K7KNS9,I1K6C6,C6TFW4,I1MTN9,I1KMV3,K7LN87,I1J8L2,I1JZT6,I1MAY0,I1KD93,I1MRM4,I1MRM5,I1JID6,	0.00663641
Biological process	response to alcohol	GO:0097305	5	0.000560934	2.2032	21	160	1970	33069	I1KKJ7,K7K4J4,Q43453,I1M6R1,I1JWZ6,I1KAN9,C6SWY6,C6T3A2,K7KNS9,I1K6C6,C6TFW4,I1MTN9,I1KMV3,K7LN87,I1J8L2,I1JZT6,I1MAY0,I1KD93,I1MRM4,I1MRM5,I1JID6,	0.00663641
Biological process	cellular response to chemical stimulus	GO:0070887	4	0.000596184	1.49996	68	761	1970	33069	I1KKJ7,K7LFZ2,Q0GPH4,I1MQ42,K7LHL4,K7K4J4,Q43453,K7ML43,C6T8M7,I1M6R1,I1JWZ6,I1KS28,I1KAN9,I1N9L9,C6SWY6,I1JNZ0,I1MP38,O64970,I1K8P0,I1MP78,I1LM27,K7LZP0,I1LU76,C6T3A2,K7KNS9,I1M5P4,I1KQK9,I1M5G0,K7L7S4,I1NHG1,I1KXP4,I1KH60,P13088,I1K6C6,I1MDV9,K7LKL9,K7KHK3,I1NH45,K7MET6,C6TFW4,I1LQY7,C6TED1,I1MCK6,I1MTN9,I1ML39,K7L2T6,I1KMV3,I1M1Y1,I1MC15,K7LN87,I1M1J4,I1K3I1,Q9XFI6,I1MS89,I1J8L2,I1JZT6,I1MAY0,…	0.00695548
Biological process	inositol metabolic process	GO:0006020	7	0.000630853	3.35726	10	50	1970	33069	I1KT48,I1KJS8,Q94C02,Q2MJR5,I1KGG7,I1K615,C6TN32,I1KNJ4,I1K4L3,I1KV01,	0.00730919
Biological process	lignin biosynthetic process	GO:0009809	7	0.000826529	3.51341	9	43	1970	33069	I1JHB0,I1N2J2,I1KK09,I1N014,K7KXX5,I1LQN6,I1J8U2,K7MH28,K7LNF9,	0.00907562
Biological process	response to stimulus	GO:0050896	2	0.000835885	1.14149	445	6544	1970	33069	K7LGJ1,I1JPU3,I1K249,C6TAY9,K7KUJ1,I1LWA0,I1MIC0,K7KDM7,I1MIA5,I1JYH8,I1KKJ7,I1NCR4,I1N2P4,I1N2P6,K7M9Q3,I1M7S7,I1KBL7,I1JQ38,I1M7W2,I1K225,K7KM64,C6T158,K7KM53,K7KM50,I1MI78,K7N3Z1,I1LW65,I1JXV4,K7M0J7,K7M0J8,I1JPE3,I1KK68,I1J727,I1KK59,I1KK57,K7LFZ2,I1MZ42,I1M7N5,Q0GPH4,C6T1N6,I1MZ15,I1JGV0,K7N3D5,K7LG13,C6T1D7,Q84ZV0,I1LEA4,I1LEA3,I1JXM5,I1MQ42,I1LMP7,K7MZX4,K7MIY7,K7MIY3,I1L4A9,K7LHL4,Q43437,…	0.00911874
Biological process	glucose transmembrane transport	GO:1904659	10	0.000840162	2.51794	15	100	1970	33069	I1N9D7,I1KQQ8,K7KYJ4,I1JCR3,K7N004,I1LS03,I1JSR9,I1JSQ4,K7LLA4,K7KSH9,I1LQ52,I1JRG9,I1M1A1,I1LFT2,I1M8B6,	0.00910628
Biological process	hexose transmembrane transport	GO:0008645	9	0.000840162	2.51794	15	100	1970	33069	I1N9D7,I1KQQ8,K7KYJ4,I1JCR3,K7N004,I1LS03,I1JSR9,I1JSQ4,K7LLA4,K7KSH9,I1LQ52,I1JRG9,I1M1A1,I1LFT2,I1M8B6,	0.00910628
Biological process	glucose import	GO:0046323	11	0.000840162	2.51794	15	100	1970	33069	I1N9D7,I1KQQ8,K7KYJ4,I1JCR3,K7N004,I1LS03,I1JSR9,I1JSQ4,K7LLA4,K7KSH9,I1LQ52,I1JRG9,I1M1A1,I1LFT2,I1M8B6,	0.00910628
Biological process	monosaccharide transmembrane transport	GO:0015749	8	0.000840162	2.51794	15	100	1970	33069	I1N9D7,I1KQQ8,K7KYJ4,I1JCR3,K7N004,I1LS03,I1JSR9,I1JSQ4,K7LLA4,K7KSH9,I1LQ52,I1JRG9,I1M1A1,I1LFT2,I1M8B6,	0.00910628
Biological process	carbohydrate transport	GO:0008643	6	0.000861651	1.81473	32	296	1970	33069	K7MJG5,K7KTW9,I1LVA8,C6TK44,I1N9D7,I1KQQ8,K7KW32,C6TKR9,C6TKW0,K7KYJ4,I1JCR3,K7N004,C6TEZ8,I1LS03,K7KHE6,I1M2V6,I1JSR9,I1JSQ4,I1MCB4,C6TF06,K7LLA4,I1M1P0,K7KSH9,I1LQ52,I1KV43,I1JRG9,I1M1A1,I1L5X7,I1M125,I1LXA6,I1LFT2,I1M8B6,	0.00910424
Biological process	cellular chemical homeostasis	GO:0055082	6	0.00104663	1.63046	44	453	1970	33069	I1MYU7,K7KTW9,C6SYA0,K7LHF9,K7L7E8,K7LPR8,I1MP78,Q948P6,I1L2T8,I1NAB0,I1MFR6,I1MFR7,I1M5Q7,I1JVJ2,K7KVS5,I1J4I4,C6TKR9,I1LBE1,I1K6E3,C6TEZ8,K7KHE6,I1LIH1,I1L066,I1JL80,K7MW11,I1MLD5,I1LR70,C6T4C9,I1MCB4,C6T519,C6TF95,I1MTG6,C6TF06,I1JSE0,I1M1P0,I1MSP4,I1KV43,K7LDK9,I1MB72,I1M143,I1L5X7,K7KKY0,I1MR88,I1LWI1,	0.0109896
Biological process	pollen-pistil interaction	GO:0009875	4	0.00106253	1.83123	30	275	1970	33069	K7M1S0,K7MSV9,K7M1R3,K7M9Y6,I1KQR7,I1KQR4,K7L050,I1KZ77,K7L1C1,K7L1C3,K7KXF2,I1KXZ5,I1LSR6,K7KXI4,K7LAQ6,K7LAQ8,K7KI11,I1M3F1,K7MG77,I1M2E9,I1M2E5,I1JK11,I1KEC5,K7L2L4,K7MYD3,I1KE89,I1KE67,K7LUW9,I1KKX7,K7MZ69,	0.0110872
Biological process	recognition of pollen	GO:0048544	4	0.00106253	1.83123	30	275	1970	33069	K7M1S0,K7MSV9,K7M1R3,K7M9Y6,I1KQR7,I1KQR4,K7L050,I1KZ77,K7L1C1,K7L1C3,K7KXF2,I1KXZ5,I1LSR6,K7KXI4,K7LAQ6,K7LAQ8,K7KI11,I1M3F1,K7MG77,I1M2E9,I1M2E5,I1JK11,I1KEC5,K7L2L4,K7MYD3,I1KE89,I1KE67,K7LUW9,I1KKX7,K7MZ69,	0.0110872
Biological process	cell recognition	GO:0008037	3	0.00106253	1.83123	30	275	1970	33069	K7M1S0,K7MSV9,K7M1R3,K7M9Y6,I1KQR7,I1KQR4,K7L050,I1KZ77,K7L1C1,K7L1C3,K7KXF2,I1KXZ5,I1LSR6,K7KXI4,K7LAQ6,K7LAQ8,K7KI11,I1M3F1,K7MG77,I1M2E9,I1M2E5,I1JK11,I1KEC5,K7L2L4,K7MYD3,I1KE89,I1KE67,K7LUW9,I1KKX7,K7MZ69,	0.0110872
Biological process	cellular polysaccharide biosynthetic process	GO:0033692	7	0.0010777	1.79054	32	300	1970	33069	C6F116,I1KS24,I1LDF0,I1KRK2,I1NBA2,I1K8W4,I1M6F4,I1LLA1,I1KYK7,I1NA65,I1K764,I1MVU2,I1MVT8,I1JE25,I1JDD7,I1JUE0,K7KZ65,K7KHJ1,I1KFY7,K7LCZ8,I1K4X8,K7L332,K7LTY3,I1MKC8,I1MJP8,I1J997,I1JZN3,I1KCV1,I1JZD1,A1YZE0,K7MHQ9,I1KTE1,	0.0110398
Biological process	mannan catabolic process	GO:0046355	9	0.0011067	4.79608	6	21	1970	33069	I1NBK5,I1L6Z0,Q0PKY2,I1J8S1,K7KBV9,I1N3A5,	0.0112683
Biological process	mannan metabolic process	GO:0010412	8	0.0011067	4.79608	6	21	1970	33069	I1NBK5,I1L6Z0,Q0PKY2,I1J8S1,K7KBV9,I1N3A5,	0.0112683
Biological process	cellular response to organic substance	GO:0071310	5	0.00119702	1.54457	53	576	1970	33069	I1KKJ7,K7LFZ2,Q0GPH4,K7LHL4,K7K4J4,Q43453,K7ML43,I1M6R1,I1JWZ6,I1KS28,I1KAN9,I1N9L9,C6SWY6,I1JNZ0,I1K8P0,I1LM27,K7LZP0,C6T3A2,K7KNS9,I1M5P4,I1KQK9,I1M5G0,K7L7S4,I1NHG1,I1KH60,P13088,I1K6C6,K7LKL9,K7KHK3,K7MET6,C6TFW4,I1LQY7,I1MCK6,I1MTN9,K7L2T6,I1KMV3,I1M1Y1,K7LN87,I1M1J4,I1K3I1,I1MS89,I1J8L2,I1JZT6,I1MAY0,C6THS6,I1MS21,I1MAN4,I1KD93,I1MRM4,I1MRM5,I1JID6,K7MYR8,I1JHQ8,	0.0120419
Biological process	oxylipin metabolic process	GO:0031407	7	0.00121233	2.62918	13	83	1970	33069	K7L7J7,Q43446,Q43440,I1JFT4,P24095,I1M599,B3TDK7,B3TDK9,B3TDK8,I1KH70,I1NGD0,I1MD22,I1KUQ6,	0.0121233
Biological process	oxylipin biosynthetic process	GO:0031408	8	0.00121233	2.62918	13	83	1970	33069	K7L7J7,Q43446,Q43440,I1JFT4,P24095,I1M599,B3TDK7,B3TDK9,B3TDK8,I1KH70,I1NGD0,I1MD22,I1KUQ6,	0.0121233
Biological process	response to light stimulus	GO:0009416	5	0.00123112	1.85777	28	253	1970	33069	K7M9Q3,K7N3Z1,Q43437,I1LLZ3,C6T8R7,I1LLM2,I1LLM7,I1KR46,E1CI62,I1M5P4,K7LR66,C6TLM4,K7KVZ6,I1MNM3,I1N828,C6TKW2,I1JCY0,P09755,I1M2Q0,K7LUH7,C6TNE6,Q53B69,I1M1F8,I1MBM0,K7MQ84,I1LGE6,C6T868,I1JHM9,	0.0121664
Biological process	response to lipid	GO:0033993	5	0.00123112	1.85777	28	253	1970	33069	I1KKJ7,K7K4J4,Q43453,I1M6R1,I1JWZ6,I1KAN9,C6SWY6,C6T3A2,K7KNS9,I1M5P4,I1K6C6,K7KHK3,C6TFW4,I1LIM7,I1MTN9,I1KMV3,K7LN87,I1JAF3,I1MS89,I1J8L2,I1JZT6,I1MAY0,I1MS21,I1KD93,I1MRM4,I1MRM5,I1JID6,I1LG67,	0.0121664
Biological process	lipid transport	GO:0006869	6	0.00126658	2.4211	15	104	1970	33069	I1J6T9,I1K184,C6SWY4,I1KR47,I1JEQ6,K7L889,K7KVX1,I1MDV5,K7KYH8,I1MUI4,C6TFP9,K7KJV3,I1KCQ5,I1MZQ2,I1J7P1,	0.0121592
Biological process	fucosylation	GO:0036065	4	0.00135408	5.59543	5	15	1970	33069	C6F116,K7KZ65,I1MK83,I1JZN3,I1KCV1,	0.0129253
Biological process	pollination	GO:0009856	3	0.00157759	1.78578	30	282	1970	33069	K7M1S0,K7MSV9,K7M1R3,K7M9Y6,I1KQR7,I1KQR4,K7L050,I1KZ77,K7L1C1,K7L1C3,K7KXF2,I1KXZ5,I1LSR6,K7KXI4,K7LAQ6,K7LAQ8,K7KI11,I1M3F1,K7MG77,I1M2E9,I1M2E5,I1JK11,I1KEC5,K7L2L4,K7MYD3,I1KE89,I1KE67,K7LUW9,I1KKX7,K7MZ69,	0.0149738
Biological process	multi-multicellular organism process	GO:0044706	3	0.00157759	1.78578	30	282	1970	33069	K7M1S0,K7MSV9,K7M1R3,K7M9Y6,I1KQR7,I1KQR4,K7L050,I1KZ77,K7L1C1,K7L1C3,K7KXF2,I1KXZ5,I1LSR6,K7KXI4,K7LAQ6,K7LAQ8,K7KI11,I1M3F1,K7MG77,I1M2E9,I1M2E5,I1JK11,I1KEC5,K7L2L4,K7MYD3,I1KE89,I1KE67,K7LUW9,I1KKX7,K7MZ69,	0.0149738
Biological process	response to salt stress	GO:0009651	5	0.00168696	2.79772	11	66	1970	33069	K7LPH8,I1LJS4,I1LJS0,I1LJR9,I1LSI2,K7LT77,K7LT74,I1LQF9,I1LQG1,I1MJK9,I1KD93,	0.015833
Biological process	response to osmotic stress	GO:0006970	4	0.00168696	2.79772	11	66	1970	33069	K7LPH8,I1LJS4,I1LJS0,I1LJR9,I1LSI2,K7LT77,K7LT74,I1LQF9,I1LQG1,I1MJK9,I1KD93,	0.015833
Biological process	response to abiotic stimulus	GO:0009628	3	0.00172652	1.5803	45	478	1970	33069	K7M9Q3,I1M7S7,K7N3Z1,I1MZ15,Q43437,C6T016,I1LLZ3,C6T8R7,I1LLM2,I1LLM7,K7LPH8,I1KR46,E1CI62,I1M5P4,K7LR66,C6TLM4,K7KVZ6,I1MNM3,I1N828,I1LJS4,I1LJS0,I1LJR9,I1LSI2,C6TKW2,I1JCY0,I1JU82,K7LT77,K7LT74,P09755,I1M2Q0,K7LUH7,I1LQF9,I1LQG1,C6TNE6,Q53B69,I1M1F8,I1MBM0,K7MQ84,I1LGE6,C6T868,I1MJK9,I1KD93,K7KTA0,I1JHM9,K7LEQ5,	0.0160251
Biological process	cellular response to lipid	GO:0071396	6	0.00182608	1.88187	25	223	1970	33069	I1KKJ7,K7K4J4,Q43453,I1M6R1,I1JWZ6,I1KAN9,C6SWY6,C6T3A2,K7KNS9,I1M5P4,I1K6C6,K7KHK3,C6TFW4,I1MTN9,I1KMV3,K7LN87,I1MS89,I1J8L2,I1JZT6,I1MAY0,I1MS21,I1KD93,I1MRM4,I1MRM5,I1JID6,	0.0168561
Biological process	response to external stimulus	GO:0009605	3	0.00185053	1.80775	28	260	1970	33069	I1LEA4,I1KRL3,C6T035,Q2LAL0,Q2LAK9,I1LLZ3,K7M1R3,K7LR66,I1KZ77,K7LAQ6,C6T2R0,I1L136,K7LBV1,I1M396,C6T5J0,I1NG67,I1NG74,I1NG62,I1KND4,I1J9W7,K7MG77,K7LLE1,K7LLE2,I1M2E5,I1MBM0,K7KB20,K7KTA0,I1JHM9,	0.0169884
Biological process	organophosphate ester transport	GO:0015748	6	0.00188049	3.14743	9	48	1970	33069	I1J6T9,I1K184,I1JEQ6,K7L889,K7KYH8,I1MUI4,K7KJV3,I1L6P8,I1N3L1,	0.0171697
Biological process	sno(s)RNA processing	GO:0043144	10	0.00235388	4.19657	6	24	1970	33069	I1JXQ3,K7KVG4,I1JE93,K7LRU2,I1KXE8,I1MTV9,	0.0208132
Biological process	sno(s)RNA metabolic process	GO:0016074	9	0.00235388	4.19657	6	24	1970	33069	I1JXQ3,K7KVG4,I1JE93,K7LRU2,I1KXE8,I1MTV9,	0.0208132
Biological process	xyloglucan metabolic process	GO:0010411	9	0.00244722	2.26842	15	111	1970	33069	C6TJL7,C6SY01,P35694,C6F116,Q8S902,I1J5D0,K7KZ65,C6TMP1,I1MSS9,C6THE7,I1LH32,I1K3C9,I1JZN3,I1KCV1,I1K2H6,	0.0214132
Biological process	cellulose catabolic process	GO:0030245	10	0.0029063	2.96229	9	51	1970	33069	I1K7K4,I1KQ87,I1KPJ3,I1K6A1,K7M4Y5,I1L7T7,I1JSJ6,I1NDU7,I1JIK1,	0.0252983
Biological process	oligosaccharide metabolic process	GO:0009311	5	0.00292937	2.05546	18	147	1970	33069	I1MYT2,I1LET3,I1LVV3,I1KT40,I1KXI0,I1JDI7,K7L2B3,I1KFR9,I1NFN9,I1JC14,K7N292,K7M7K7,I1MSV8,K7KKV7,I1L5Q2,I1KCI1,I1LNS7,K7K1I3,	0.0253677
Biological process	phosphorus metabolic process	GO:0006793	4	0.00296674	1.2306	167	2278	1970	33069	I1K246,I1KKJ7,K7K3C2,I1KT48,I1MI78,I1KKB5,I1JXV4,K7M0J7,K7M0J8,I1J6S8,Q9SWB6,I1LW00,I1JGV0,K7N3D5,I1LEA4,I1LEA3,I1MQ89,K7K4J4,Q43453,K7L7M8,I1J5Y9,I1M6R1,I1NBE5,K7M1S0,K7MSV9,I1JWZ6,I1KAN9,I1M6J6,C6SWY6,I1M6H0,I1M6N8,I1L3K7,I1K8V3,K7M1R3,K7LH30,Q94C02,I1LDC4,K7K429,K7KMG0,K7M9Y6,I1KQR7,I1KQR4,C3VD33,K7KFN7,C6T3A2,K7MTY2,K7KNS9,K7KNS8,K7L067,K7KFE0,K7LIH0,K7L050,I1MFU1,I1K821,I1LKT9,K7M318,I1M5D5,…	0.0255596
Biological process	cellular response to hormone stimulus	GO:0032870	6	0.00298627	1.49878	50	560	1970	33069	I1KKJ7,K7LFZ2,K7LHL4,K7K4J4,Q43453,K7ML43,I1M6R1,I1JWZ6,I1KAN9,I1N9L9,C6SWY6,I1JNZ0,I1LM27,K7LZP0,C6T3A2,K7KNS9,I1M5P4,I1KQK9,I1M5G0,K7L7S4,I1NHG1,I1KH60,P13088,I1K6C6,K7LKL9,K7KHK3,K7MET6,C6TFW4,I1LQY7,I1MCK6,I1MTN9,K7L2T6,I1KMV3,I1M1Y1,K7LN87,I1M1J4,I1K3I1,I1MS89,I1J8L2,I1JZT6,I1MAY0,C6THS6,I1MS21,I1MAN4,I1KD93,I1MRM4,I1MRM5,I1JID6,K7MYR8,I1JHQ8,	0.0255966
Biological process	hormone-mediated signaling pathway	GO:0009755	6	0.00298627	1.49878	50	560	1970	33069	I1KKJ7,K7LFZ2,K7LHL4,K7K4J4,Q43453,K7ML43,I1M6R1,I1JWZ6,I1KAN9,I1N9L9,C6SWY6,I1JNZ0,I1LM27,K7LZP0,C6T3A2,K7KNS9,I1M5P4,I1KQK9,I1M5G0,K7L7S4,I1NHG1,I1KH60,P13088,I1K6C6,K7LKL9,K7KHK3,K7MET6,C6TFW4,I1LQY7,I1MCK6,I1MTN9,K7L2T6,I1KMV3,I1M1Y1,K7LN87,I1M1J4,I1K3I1,I1MS89,I1J8L2,I1JZT6,I1MAY0,C6THS6,I1MS21,I1MAN4,I1KD93,I1MRM4,I1MRM5,I1JID6,K7MYR8,I1JHQ8,	0.0255966
Biological process	cellular response to endogenous stimulus	GO:0071495	4	0.00298627	1.49878	50	560	1970	33069	I1KKJ7,K7LFZ2,K7LHL4,K7K4J4,Q43453,K7ML43,I1M6R1,I1JWZ6,I1KAN9,I1N9L9,C6SWY6,I1JNZ0,I1LM27,K7LZP0,C6T3A2,K7KNS9,I1M5P4,I1KQK9,I1M5G0,K7L7S4,I1NHG1,I1KH60,P13088,I1K6C6,K7LKL9,K7KHK3,K7MET6,C6TFW4,I1LQY7,I1MCK6,I1MTN9,K7L2T6,I1KMV3,I1M1Y1,K7LN87,I1M1J4,I1K3I1,I1MS89,I1J8L2,I1JZT6,I1MAY0,C6THS6,I1MS21,I1MAN4,I1KD93,I1MRM4,I1MRM5,I1JID6,K7MYR8,I1JHQ8,	0.0255966
Biological process	response to bacterium	GO:0009617	6	0.00333213	2.90532	9	52	1970	33069	I1LEA4,C6T035,C6T2R0,I1NG67,I1NG74,I1NG62,K7LLE1,K7LLE2,K7KB20,	0.0281305
Biological process	defense response to bacterium	GO:0042742	7	0.00333213	2.90532	9	52	1970	33069	I1LEA4,C6T035,C6T2R0,I1NG67,I1NG74,I1NG62,K7LLE1,K7LLE2,K7KB20,	0.0281305
Biological process	phospholipid translocation	GO:0045332	8	0.00341805	3.456	7	34	1970	33069	I1J6T9,I1K184,I1JEQ6,K7L889,K7KYH8,I1MUI4,K7KJV3,	0.0285687
Biological process	regulation of protein dephosphorylation	GO:0035304	9	0.00345428	2.70747	10	62	1970	33069	I1KKJ7,Q43453,I1KAN9,C6SWY6,C6T3A2,C6TFW4,I1KMV3,I1MRM4,I1MRM5,I1JID6,	0.0287287
Biological process	regulation of phosphoprotein phosphatase activity	GO:0043666	10	0.00345428	2.70747	10	62	1970	33069	I1KKJ7,Q43453,I1KAN9,C6SWY6,C6T3A2,C6TFW4,I1KMV3,I1MRM4,I1MRM5,I1JID6,	0.0287287
Biological process	small molecule catabolic process	GO:0044282	4	0.00358504	1.76698	26	247	1970	33069	K7LXR0,K7MB43,I1JPN0,K7N485,C6T9Z5,I1KJS8,I1NAL7,I1MFF9,K7MTK3,I1LBQ3,I1KGG7,K7MWG9,K7LKL7,I1JLD2,I1K641,I1N6L0,I1K615,I1M2Q0,I1N5S0,C6TN32,I1LZ94,I1KNJ4,I1K4K8,I1N4V3,I1M1F8,I1KV01,	0.0292372
Biological process	inorganic ion homeostasis	GO:0098771	7	0.00360226	1.57372	39	416	1970	33069	I1MYU7,I1JPC8,C6SYA0,K7LHF9,K7L7E8,K7M288,K7LPR8,I1MP78,Q948P6,I1L2T8,I1NAB0,I1MFR6,I1MFR7,I1M5Q7,I1JVJ2,K7KVS5,I1LBE1,I1K6E3,I1LIH1,I1L066,I1JL80,K7MW11,I1MLD5,I1M329,I1LR70,C6T4C9,C6T519,C6TF95,I1MTG6,I1JSE0,I1MSP4,I1LH59,K7LDK9,I1MB72,I1M143,K7KKY0,I1LGB4,I1MR88,I1LWI1,	0.0292358
Biological process	regulation of hormone levels	GO:0010817	4	0.00363913	1.8385	23	210	1970	33069	I1KSN7,K7LFZ2,C6TA03,K7K4B0,I1MXP0,I1KQK9,I1MX77,I1LL79,I1N828,C6TBZ4,I1JCQ8,K7K7J6,I1N6E7,I1JT41,I1LHR6,K7KYY8,K7KI99,K7M604,I1L786,I1KLZ9,K7LE86,I1M956,I1J871,	0.029393
Biological process	potassium ion transmembrane transport	GO:0071805	9	0.00382272	2.52944	11	73	1970	33069	I1MQM2,K7M132,I1NCK8,I1L3Z0,K7KYG8,K7KYG7,I1MUD0,I1LR46,I1JRZ5,I1M0I1,I1M0H4,	0.0302933
Biological process	cellular ion homeostasis	GO:0006873	7	0.00396446	1.6214	34	352	1970	33069	I1MYU7,C6SYA0,K7LHF9,K7L7E8,K7LPR8,I1MP78,Q948P6,I1L2T8,I1NAB0,I1MFR6,I1MFR7,I1M5Q7,I1JVJ2,K7KVS5,I1LBE1,I1K6E3,I1LIH1,I1L066,I1JL80,K7MW11,I1MLD5,I1LR70,C6T4C9,C6T519,C6TF95,I1MTG6,I1JSE0,I1MSP4,K7LDK9,I1MB72,I1M143,K7KKY0,I1MR88,I1LWI1,	0.031269
Biological process	alcohol metabolic process	GO:0006066	5	0.00398094	1.91843	20	175	1970	33069	I1KT48,Q9SWB6,I1KJS8,Q9SLR8,Q94C02,I1MVX7,Q2MJR5,I1KGG7,I1K615,I1MLC9,C6TN32,I1LA49,I1KNJ4,I1K4L3,I1N5I5,K7K1A2,I1L786,I1KV01,C6T857,I1J871,	0.0312522
Biological process	cellular cation homeostasis	GO:0030003	8	0.00398512	1.63406	33	339	1970	33069	I1MYU7,C6SYA0,K7LHF9,K7L7E8,K7LPR8,I1MP78,Q948P6,I1L2T8,I1NAB0,I1MFR6,I1MFR7,I1M5Q7,I1JVJ2,K7KVS5,I1LBE1,I1K6E3,I1LIH1,I1L066,I1JL80,K7MW11,I1LR70,C6T4C9,C6T519,C6TF95,I1MTG6,I1JSE0,I1MSP4,K7LDK9,I1MB72,I1M143,K7KKY0,I1MR88,I1LWI1,	0.0311395
Biological process	pectin catabolic process	GO:0045490	8	0.0040918	1.82115	23	212	1970	33069	I1KC87,I1LNE4,I1JXE5,I1KAS1,K7LZ49,K7KV70,I1K070,I1N963,I1J4H5,K7KGC5,I1LAJ4,I1MUL0,I1K5N1,I1JKS0,I1K4X9,I1NFF3,I1LYB7,I1NEH7,K7MPC4,K7MZI8,I1J7T0,I1KTG6,K7L4Y5,	0.0318251
Biological process	cell communication	GO:0007154	3	0.0042391	1.19012	210	2962	1970	33069	I1JPU3,I1K249,C6TAY9,I1LWA0,I1JYH8,I1KKJ7,I1NCR4,C6T158,K7KM50,I1JXV4,K7LFZ2,Q0GPH4,I1JGV0,Q84ZV0,K7MZX4,K7MIY7,K7MIY3,K7LHL4,K7K4J4,Q43453,K7ML43,K7LI13,K7LYT2,K7LPT2,I1M6R1,K7M1S0,K7MKF2,K7MSV9,I1JWZ6,I1KRS0,I1KB18,I1KS28,I1KAN9,I1N9L9,I1M6J6,C6SWY6,K7MBP2,I1KAG3,K7M1R3,I1KJ72,I1KJ71,I1KJ70,I1JNZ0,I1NAT8,K7LGS0,I1K8P0,I1LM27,K7M9Y6,K7LZP0,I1L2R0,I1KQR7,I1KQR4,C6T3A2,K7KNS9,I1M5P4,I1KQK0,K7KFE0,…	0.0328189
Biological process	root system development	GO:0022622	5	0.00429504	4.41745	5	19	1970	33069	C7S8D1,C7S8D0,C7S8D5,I1LAX5,I1JKU2,	0.0330994
Biological process	root development	GO:0048364	5	0.00429504	4.41745	5	19	1970	33069	C7S8D1,C7S8D0,C7S8D5,I1LAX5,I1JKU2,	0.0330994
Biological process	beta-glucan catabolic process	GO:0051275	9	0.00437062	2.62286	10	64	1970	33069	I1K7K4,I1KQ87,I1KPJ3,I1K6A1,K7M4Y5,I1L7T7,I1JSJ6,I1NDU7,I1JIK1,I1LWZ7,	0.0333757
Biological process	S-adenosylmethionine metabolic process	GO:0046500	5	0.00444183	3.73029	6	27	1970	33069	I1MHR0,I1LVJ0,I1LN30,I1K3S4,I1MRW7,I1JQV8,	0.0337659
Biological process	lipid translocation	GO:0034204	7	0.00478091	3.264	7	36	1970	33069	I1J6T9,I1K184,I1JEQ6,K7L889,K7KYH8,I1MUI4,K7KJV3,	0.0361799
Biological process	regulation of dephosphorylation	GO:0035303	8	0.00489539	2.58251	10	65	1970	33069	I1KKJ7,Q43453,I1KAN9,C6SWY6,C6T3A2,C6TFW4,I1KMV3,I1MRM4,I1MRM5,I1JID6,	0.0368801
Biological process	regulation of phosphatase activity	GO:0010921	9	0.00489539	2.58251	10	65	1970	33069	I1KKJ7,Q43453,I1KAN9,C6SWY6,C6T3A2,C6TFW4,I1KMV3,I1MRM4,I1MRM5,I1JID6,	0.0368801
Biological process	organic acid catabolic process	GO:0016054	5	0.00509721	1.99557	17	143	1970	33069	K7LXR0,K7MB43,I1JPN0,K7N485,C6T9Z5,K7MTK3,I1LBQ3,K7MWG9,K7LKL7,I1JLD2,I1N6L0,I1M2Q0,I1N5S0,I1LZ94,I1K4K8,I1N4V3,I1M1F8,	0.0380592
Biological process	glycosaminoglycan metabolic process	GO:0030203	6	0.0053727	3.59706	6	28	1970	33069	I1J5Y9,K7KMG0,I1JED0,K7LKG4,I1N6A6,I1LWR5,	0.0399387
Biological process	aminoglycan biosynthetic process	GO:0006023	6	0.0053727	3.59706	6	28	1970	33069	I1J5Y9,K7KMG0,I1JED0,K7LKG4,I1N6A6,I1LWR5,	0.0399387
Biological process	glycosaminoglycan biosynthetic process	GO:0006024	7	0.0053727	3.59706	6	28	1970	33069	I1J5Y9,K7KMG0,I1JED0,K7LKG4,I1N6A6,I1LWR5,	0.0399387
Biological process	cellular response to oxygen-containing compound	GO:1901701	5	0.00537535	1.73412	25	242	1970	33069	I1KKJ7,K7K4J4,Q43453,I1M6R1,I1JWZ6,I1KAN9,C6SWY6,C6T3A2,K7KNS9,I1M5P4,I1K6C6,K7KHK3,C6TFW4,I1MTN9,I1KMV3,K7LN87,I1MS89,I1J8L2,I1JZT6,I1MAY0,I1MS21,I1KD93,I1MRM4,I1MRM5,I1JID6,	0.0394349
Biological process	hormone metabolic process	GO:0042445	5	0.00550576	1.89845	19	168	1970	33069	I1KSN7,C6TA03,K7K4B0,I1MXP0,I1MX77,I1LL79,C6TBZ4,I1JCQ8,K7K7J6,I1N6E7,I1JT41,I1LHR6,K7KYY8,K7KI99,I1L786,I1KLZ9,K7LE86,I1M956,I1J871,	0.040216
Biological process	ion homeostasis	GO:0050801	6	0.00555897	1.53317	39	427	1970	33069	I1MYU7,I1JPC8,C6SYA0,K7LHF9,K7L7E8,K7M288,K7LPR8,I1MP78,Q948P6,I1L2T8,I1NAB0,I1MFR6,I1MFR7,I1M5Q7,I1JVJ2,K7KVS5,I1LBE1,I1K6E3,I1LIH1,I1L066,I1JL80,K7MW11,I1MLD5,I1M329,I1LR70,C6T4C9,C6T519,C6TF95,I1MTG6,I1JSE0,I1MSP4,I1LH59,K7LDK9,I1MB72,I1M143,K7KKY0,I1LGB4,I1MR88,I1LWI1,	0.0404289
Biological process	phospholipid transport	GO:0015914	7	0.00559873	3.17579	7	37	1970	33069	I1J6T9,I1K184,I1JEQ6,K7L889,K7KYH8,I1MUI4,K7KJV3,	0.0405426
Biological process	carboxylic acid transmembrane transport	GO:1905039	8	0.005662	1.72699	25	243	1970	33069	I1M7V6,I1JXZ0,I1J6N5,C6TIH5,I1KZY5,K7KWL2,I1LCQ8,K7LIA9,I1K7F1,I1NHP2,I1N7N2,I1N7F7,I1N7L1,K7MFF4,K7MFH3,K7MFH4,K7K7E2,I1K5S6,I1LJ16,I1LI79,K7KAR3,K7K987,I1J8F2,I1N2V5,I1MA53,	0.0408247
Biological process	cation homeostasis	GO:0055080	7	0.00567237	1.54077	38	414	1970	33069	I1MYU7,I1JPC8,C6SYA0,K7LHF9,K7L7E8,K7M288,K7LPR8,I1MP78,Q948P6,I1L2T8,I1NAB0,I1MFR6,I1MFR7,I1M5Q7,I1JVJ2,K7KVS5,I1LBE1,I1K6E3,I1LIH1,I1L066,I1JL80,K7MW11,I1M329,I1LR70,C6T4C9,C6T519,C6TF95,I1MTG6,I1JSE0,I1MSP4,I1LH59,K7LDK9,I1MB72,I1M143,K7KKY0,I1LGB4,I1MR88,I1LWI1,	0.0407247
Biological process	cellulose biosynthetic process	GO:0030244	10	0.0057639	2.0194	16	133	1970	33069	I1LDF0,I1KRK2,I1NBA2,I1K8W4,I1M6F4,I1LLA1,I1KYK7,I1JDD7,I1JUE0,I1KFY7,K7LCZ8,K7LTY3,I1MJP8,I1JZD1,K7MHQ9,I1KTE1,	0.0412058
Biological process	hormone biosynthetic process	GO:0042446	6	0.0057769	2.13644	14	110	1970	33069	I1KSN7,C6TA03,K7K4B0,I1MXP0,I1JCQ8,K7K7J6,I1N6E7,I1JT41,I1LHR6,K7KYY8,I1L786,I1KLZ9,K7LE86,I1J871,	0.0411237
Biological process	response to organonitrogen compound	GO:0010243	5	0.00609232	2.50542	10	67	1970	33069	I1JPE3,I1JDR7,I1JTQ3,I1L8M4,I1L8M3,C6TMI9,I1LYW2,I0AW24,K7KB20,Q4FH86,	0.0430046
Biological process	cell differentiation	GO:0030154	4	0.00619293	2.00433	16	134	1970	33069	K7LP59,I1KJP6,I1MH70,I1MWA9,I1MNT7,I1NHG2,I1JD48,K7LKL8,K7MF59,K7K6X9,I1JKU2,I1LHP0,I1K4H9,K7KYX1,K7MHJ9,I1MSH4,	0.0435319
Biological process	anion transmembrane transport	GO:0098656	7	0.00624513	1.87612	19	170	1970	33069	I1MQR4,C6TIH5,I1J5M6,I1LLJ5,I1MFP0,I1M5Q7,K7KVS5,I1N7N2,K7MFF4,K7K7E2,I1K5S6,I1JBN2,I1MTG6,K7M7J3,I1L6P8,K7KKY0,K7LX04,I1N3L1,K7MI24,	0.0437159
Biological process	regulation of membrane lipid distribution	GO:0097035	6	0.00651684	3.09221	7	38	1970	33069	I1J6T9,I1K184,I1JEQ6,K7L889,K7KYH8,I1MUI4,K7KJV3,	0.0454286
Biological process	phosphate-containing compound metabolic process	GO:0006796	5	0.00668573	1.20921	161	2235	1970	33069	I1K246,I1KKJ7,K7K3C2,I1KT48,I1MI78,I1KKB5,I1JXV4,K7M0J7,K7M0J8,I1J6S8,Q9SWB6,I1LW00,I1JGV0,K7N3D5,I1LEA4,I1LEA3,I1MQ89,K7K4J4,Q43453,K7L7M8,I1M6R1,I1NBE5,K7M1S0,K7MSV9,I1JWZ6,I1KAN9,I1M6J6,C6SWY6,I1M6H0,I1M6N8,I1L3K7,I1K8V3,K7M1R3,K7LH30,Q94C02,I1LDC4,K7K429,K7M9Y6,I1KQR7,I1KQR4,C3VD33,K7KFN7,C6T3A2,K7MTY2,K7KNS9,K7KNS8,K7L067,K7KFE0,K7LIH0,K7L050,I1MFU1,I1K821,I1LKT9,K7M318,I1M5D5,I1NIP4,I1KZ77,…	0.0464133
Biological process	sno(s)RNA 3'-end processing	GO:0031126	11	0.00680639	3.99674	5	21	1970	33069	I1JXQ3,K7KVG4,I1JE93,K7LRU2,I1MTV9,	0.0470565
Biological process	metal ion transport	GO:0030001	7	0.00684279	1.41894	53	627	1970	33069	I1MQM2,K7M132,I1MYU7,I1NCK8,C6SYA0,I1L3Z0,K7LHF9,I1JP00,K7L7E8,K7M288,K7LPR8,I1N9N1,I1MP78,Q948P6,I1L2T8,I1KA23,I1MFP0,I1N0B5,I1NAB0,I1MFR6,I1MFR7,I1JVJ2,I1KYI4,I1LSK8,I1LBE1,I1K6E3,K7KYG8,K7KYG7,I1MUD0,I1LIH1,I1L066,I1JL80,I1M329,I1LR70,I1LR46,C6T4C9,K7KR93,I1LYW7,C6T519,C6TF95,I1KEI5,I1JSE0,I1JRZ5,I1LPN0,I1KMA5,K7LDK9,I1MB72,I1M143,I1KTX1,I1M0I1,I1M0H4,I1MR88,K7LW29,	0.0471143
Biological process	xylan biosynthetic process	GO:0045492	10	0.00698393	2.79772	8	48	1970	33069	I1KS24,I1NA65,I1MVU2,I1MVT8,I1JE25,I1K4X8,K7L332,I1J997,	0.0478898
Biological process	response to radiation	GO:0009314	4	0.0069939	1.64341	28	286	1970	33069	K7M9Q3,K7N3Z1,Q43437,I1LLZ3,C6T8R7,I1LLM2,I1LLM7,I1KR46,E1CI62,I1M5P4,K7LR66,C6TLM4,K7KVZ6,I1MNM3,I1N828,C6TKW2,I1JCY0,P09755,I1M2Q0,K7LUH7,C6TNE6,Q53B69,I1M1F8,I1MBM0,K7MQ84,I1LGE6,C6T868,I1JHM9,	0.0477632
Biological process	glucan catabolic process	GO:0009251	7	0.00706682	2.23817	12	90	1970	33069	I1K7K4,I1KQ87,I1KPJ3,I1K6A1,K7M4Y5,K7M4W9,I1L7T7,I1JSJ6,I1NDU7,I1JIK1,I1LWZ7,I1LWR4,	0.0480658
Biological process	regulation of catalytic activity	GO:0050790	4	0.00710177	1.45029	47	544	1970	33069	I1J7C7,K7K3H8,I1KKJ7,Q43453,I1KAS1,I1KS92,K7LZ49,I1KAN9,C6T0K6,C6SWY6,I1N9C1,C6SX36,C6TAH7,K7KV70,I1JNP0,C6T3C5,C6T3A2,I1JNN8,I1JNN6,C6TDG4,K7LS96,I1MMW2,K7KGC5,I1K5N3,I1K5N1,C6TFW4,I1JL52,I1JL51,I1JKS0,I1K4X9,I1KMV3,I1LYB7,I1KMN8,K7LFL6,I1MRT8,I1N443,K7LNP0,I1MRM4,I1MRM5,I1JID6,I1L651,K7MZI8,I1J7T0,I1KTG6,K7L4Y5,I1J7J5,I1J7J2,	0.0481088
Biological process	beta-glucan metabolic process	GO:0051273	8	0.00732897	1.6722	26	261	1970	33069	I1LDF0,I1KRK2,I1NBA2,I1K8W4,I1M6F4,I1LLA1,I1KYK7,I1K7K4,I1KQ87,I1KPJ3,I1JDD7,I1JUE0,I1K6A1,K7M4Y5,I1KFY7,K7LCZ8,I1L7T7,I1JSJ6,K7LTY3,I1MJP8,I1NDU7,I1JIK1,I1LWZ7,I1JZD1,K7MHQ9,I1KTE1,	0.0494485
Biological process	transition metal ion homeostasis	GO:0055076	9	0.00733782	1.65412	27	274	1970	33069	I1MYU7,C6SYA0,K7LHF9,K7L7E8,K7LPR8,I1MP78,Q948P6,I1L2T8,I1NAB0,I1MFR6,I1MFR7,I1JVJ2,I1LBE1,I1K6E3,I1LIH1,I1L066,I1JL80,I1LR70,C6T4C9,C6T519,C6TF95,I1JSE0,I1LH59,K7LDK9,I1MB72,I1M143,I1MR88,	0.0493102
Biological process	amino acid transmembrane transport	GO:0003333	9	0.00735733	1.81473	20	185	1970	33069	I1M7V6,I1JXZ0,I1J6N5,I1KZY5,K7KWL2,I1LCQ8,K7LIA9,I1K7F1,I1NHP2,I1N7F7,I1N7L1,K7MFH3,K7MFH4,I1LJ16,I1LI79,K7KAR3,K7K987,I1J8F2,I1N2V5,I1MA53,	0.0492443
Biological process	carboxylic acid catabolic process	GO:0046395	7	0.0080889	1.99837	15	126	1970	33069	K7LXR0,K7MB43,I1JPN0,K7N485,C6T9Z5,K7MTK3,I1LBQ3,K7MWG9,K7LKL7,I1JLD2,I1N6L0,I1N5S0,I1LZ94,I1K4K8,I1N4V3,	0.0532916
Biological process	lipid localization	GO:0010876	4	0.0080889	1.99837	15	126	1970	33069	I1J6T9,I1K184,C6SWY4,I1KR47,I1JEQ6,K7L889,K7KVX1,I1MDV5,K7KYH8,I1MUI4,C6TFP9,K7KJV3,I1KCQ5,I1MZQ2,I1J7P1,	0.0532916
Biological process	lipid metabolic process	GO:0006629	4	0.00835377	1.23106	129	1759	1970	33069	C6TBA0,I1LNB1,I1KSN7,K7MAW6,I1KT48,I1K1H0,I1LEK1,I1L4J2,I1J6J7,I1N1T9,K7M8Q2,I1KJM6,K7KU16,I1L4E2,C6TK92,K7L7M8,I1KJJ2,I1MY48,I1MY46,C6TIA6,K7K4B0,K7L7G2,I1J5P4,I1MXP0,K7LPR9,Q9FXK9,I1K8V3,K7LH30,K7M1D9,Q94C02,I1LDC4,K7K429,C3VD33,K7KFN7,I1M5P4,I1N982,K7LIJ4,I1N8V2,I1MFU1,K7L079,I1J4N2,I1JW76,I1JN82,I1J4D2,K7MTK3,K7KVV2,I1MVX7,K7KY26,I1KYF1,K7KH33,K7L0V0,Q2MJR5,I1LJJ4,I1LJN4,I1LS44,I1MDU5,I1MV59,…	0.0546083
Biological process	inositol catabolic process	GO:0019310	8	0.00838309	3.81507	5	22	1970	33069	I1KJS8,I1KGG7,I1K615,C6TN32,I1KV01,	0.0545876
Biological process	organic acid transmembrane transport	GO:1903825	7	0.00844297	1.67194	25	251	1970	33069	I1M7V6,I1JXZ0,I1J6N5,C6TIH5,I1KZY5,K7KWL2,I1LCQ8,K7LIA9,I1K7F1,I1NHP2,I1N7N2,I1N7F7,I1N7L1,K7MFF4,K7MFH3,K7MFH4,K7K7E2,I1K5S6,I1LJ16,I1LI79,K7KAR3,K7K987,I1J8F2,I1N2V5,I1MA53,	0.0547652
Biological process	metal ion homeostasis	GO:0055065	8	0.00868459	1.60132	29	304	1970	33069	I1MYU7,C6SYA0,K7LHF9,K7L7E8,K7M288,K7LPR8,I1MP78,Q948P6,I1L2T8,I1NAB0,I1MFR6,I1MFR7,I1JVJ2,I1LBE1,I1K6E3,I1LIH1,I1L066,I1JL80,I1M329,I1LR70,C6T4C9,C6T519,C6TF95,I1JSE0,I1LH59,K7LDK9,I1MB72,I1M143,I1MR88,	0.0561158
Biological process	cellular developmental process	GO:0048869	3	0.00874067	1.93224	16	139	1970	33069	K7LP59,I1KJP6,I1MH70,I1MWA9,I1MNT7,I1NHG2,I1JD48,K7LKL8,K7MF59,K7K6X9,I1JKU2,I1LHP0,I1K4H9,K7KYX1,K7MHJ9,I1MSH4,	0.0562618
Biological process	protein autophosphorylation	GO:0046777	9	0.00925417	2.25182	11	82	1970	33069	K7K4J4,I1M6R1,I1JWZ6,K7KNS9,I1K6C6,I1MTN9,K7LN87,K7KB20,I1J8L2,I1JZT6,I1MAY0,	0.0593397
Biological process	regulation of molecular function	GO:0065009	3	0.00945469	1.42668	47	553	1970	33069	I1J7C7,K7K3H8,I1KKJ7,Q43453,I1KAS1,I1KS92,K7LZ49,I1KAN9,C6T0K6,C6SWY6,I1N9C1,C6SX36,C6TAH7,K7KV70,I1JNP0,C6T3C5,C6T3A2,I1JNN8,I1JNN6,C6TDG4,K7LS96,I1MMW2,K7KGC5,I1K5N3,I1K5N1,C6TFW4,I1JL52,I1JL51,I1JKS0,I1K4X9,I1KMV3,I1LYB7,I1KMN8,K7LFL6,I1MRT8,I1N443,K7LNP0,I1MRM4,I1MRM5,I1JID6,I1L651,K7MZI8,I1J7T0,I1KTG6,K7L4Y5,I1J7J5,I1J7J2,	0.0601662
Biological process	amino acid transport	GO:0006865	7	0.00995993	1.73651	21	203	1970	33069	I1M7V6,I1JXZ0,I1J6N5,I1KZY5,K7KWL2,I1LCQ8,K7LIA9,I1K7F1,I1NHP2,I1N7F7,I1N7L1,K7MFH3,K7MFH4,I1LJ16,I1LI79,K7KAR3,K7K987,I1J8F2,K7L4U1,I1N2V5,I1MA53,	0.0631422
Biological process	inorganic cation transmembrane transport	GO:0098662	8	0.0100826	1.4273	46	541	1970	33069	I1KKI2,I1N306,I1MQM2,K7M132,I1NCK8,I1JPC8,I1L3Z0,I1JP00,K7M288,I1N9N1,I1N9D7,I1MP78,I1N0B5,I1KQQ8,I1KYI4,I1LSK8,K7KYG8,K7KYG7,K7KYJ4,I1JCR3,K7N004,I1LS03,I1MUD0,K7MW11,I1M329,I1LR46,K7KR93,I1JSR9,I1JSQ4,I1KEI5,K7LLA4,I1JRZ5,I1MSP4,K7KSH9,I1LQ52,I1JRG9,I1KMA5,I1M1A1,I1KTX1,I1LGB4,I1LFT2,I1M0I1,I1M0H4,I1M8B6,K7LW29,I1LWI1,	0.0636796
Biological process	cellular transition metal ion homeostasis	GO:0046916	10	0.0101626	1.62852	26	268	1970	33069	I1MYU7,C6SYA0,K7LHF9,K7L7E8,K7LPR8,I1MP78,Q948P6,I1L2T8,I1NAB0,I1MFR6,I1MFR7,I1JVJ2,I1LBE1,I1K6E3,I1LIH1,I1L066,I1JL80,I1LR70,C6T4C9,C6T519,C6TF95,I1JSE0,K7LDK9,I1MB72,I1M143,I1MR88,	0.0639444
Biological process	organonitrogen compound catabolic process	GO:1901565	5	0.0102589	1.23904	115	1558	1970	33069	I1JQ75,I1J7C7,K7LH14,K7LXR0,K7MB43,I1JPN0,K7N485,I1MYU8,I1LVV6,K7M0W2,I1J6S8,I1MZ10,I1JGJ5,I1MHB9,I1L4D5,K7M8V8,K7LX88,I1N1E8,I1K0K8,I1MPC4,K7LQ97,I1MGT5,I1KIU6,I1N0Z7,Q9SDY6,I1LDJ0,I1KIV3,I1J5R7,K7LPD3,I1NAT5,I1NB57,K7L738,I1M6E3,K7LPH8,I1NAL7,I1LLG3,I1MWY7,I1JNS6,I1LTM8,I1LD24,I1KR04,I1L2B7,I1MFF9,I1KHU8,I1JW44,I1KHK0,I1KYM9,I1LC49,I1LT62,I1LBQ3,I1M587,I1J461,I1K795,I1M4Q6,I1LJS4,I1LJS0,I1LJR9,…	0.0635976
Biological process	pectin metabolic process	GO:0045488	7	0.010545	1.6072	27	282	1970	33069	I1KC87,I1LNE4,I1JXE5,I1M6W5,I1KAS1,K7LZ49,K7KV70,I1K070,I1N963,I1J4H5,K7KGC5,I1LAJ4,I1MUL0,I1K5N1,I1JKS0,I1L071,I1K4X9,I1NFF3,I1KEF1,I1LYB7,I1L6S2,I1NEH7,K7MPC4,K7MZI8,I1J7T0,I1KTG6,K7L4Y5,	0.0651309
Biological process	galacturonan metabolic process	GO:0010393	6	0.010545	1.6072	27	282	1970	33069	I1KC87,I1LNE4,I1JXE5,I1M6W5,I1KAS1,K7LZ49,K7KV70,I1K070,I1N963,I1J4H5,K7KGC5,I1LAJ4,I1MUL0,I1K5N1,I1JKS0,I1L071,I1K4X9,I1NFF3,I1KEF1,I1LYB7,I1L6S2,I1NEH7,K7MPC4,K7MZI8,I1J7T0,I1KTG6,K7L4Y5,	0.0651309
Biological process	photosynthesis, light harvesting	GO:0009765	5	0.0107554	2.12037	12	95	1970	33069	K7M9Q3,Q43437,C6T8R7,I1KR46,C6TLM4,K7KVZ6,I1MNM3,C6TKW2,I1JCY0,P09755,C6TNE6,C6T868,	0.0659453
Biological process	response to nitrogen compound	GO:1901698	4	0.0110767	2.29949	10	73	1970	33069	I1JPE3,I1JDR7,I1JTQ3,I1L8M4,I1L8M3,C6TMI9,I1LYW2,I0AW24,K7KB20,Q4FH86,	0.0676688
Biological process	cation transport	GO:0006812	6	0.0111397	1.30166	77	993	1970	33069	I1KKI2,I1N306,I1MQM2,K7M132,I1MYU7,I1NCK8,I1JPC8,C6SYA0,I1L3Z0,K7LHF9,I1JP00,K7L7E8,K7M288,K7LPR8,I1N9N1,I1N9D7,I1MP78,Q948P6,I1L2T8,I1KA23,I1MFP0,I1N0B5,I1NAB0,I1KQQ8,I1MFR6,I1MFR7,I1JVJ2,I1KYI4,I1LSK8,I1LBE1,I1K6E3,K7KYG8,K7KYG7,K7KYJ4,I1JCR3,K7N004,I1LS03,I1MUD0,I1LIH1,I1L066,I1JL80,K7MW11,K7KZS6,I1M329,I1LR70,I1LR46,C6T4C9,K7KR93,I1JSR9,I1JSQ4,I1LYW7,C6T519,C6TF95,I1KEI5,K7LLA4,I1JSE0,I1JRZ5,…	0.0678071
Biological process	obsolete oxidation-reduction process	GO:0055114	0	0.0130721	1.5792	27	287	1970	33069	I1MR00,I1MHZ1,C6T8M7,K7KW15,I1M686,C6TDQ8,I1LKT9,K7M318,I1KHV4,I1KQ20,I1JDY3,I1KXP4,K7LRH0,I1KGJ1,I1K5U9,I1L009,I1ML39,C6TES3,K7LCS5,K7MWT5,I1LY93,I1KV25,I1M0V5,I1JZL5,I1MS48,K7KKM8,I1MII7,	0.0789968
Biological process	multicellular organismal process	GO:0032501	2	0.0136375	1.31024	69	884	1970	33069	I1KSN7,K7N3Z1,K7MRN3,I1JPI9,I1N1S3,K7M1S0,K7MSV9,K7K4B0,C7S8D1,C7S8D0,C7S8D5,K7MT37,I1MXP0,K7M1R3,I1K8P0,K7M9Y6,I1KQR7,I1KQR4,E1CI62,K7LIT0,K7L050,I1KYZ9,I1KZ77,K7L1C1,K7L9R6,K7L1C3,K7KXF2,I1KXZ5,I1LSR6,K7KXI4,I1M4P4,K7LAQ6,K7LAQ8,I1LAX5,K7KI11,I1JCQ8,K7K7J6,I1N6E7,I1M3F1,I1LZN8,I1JKU2,I1LHP0,K7MG77,I1K4H9,I1M2E9,I1M2E5,I1LHR6,K7KYY8,K7KYX1,I1JK11,I1KEC5,K7L2L4,I1LQ51,K7MYD3,I1LH59,I1KE89,I1KE67,…	0.0821184
Biological process	potassium ion transport	GO:0006813	8	0.0141494	2.12241	11	87	1970	33069	I1MQM2,K7M132,I1NCK8,I1L3Z0,K7KYG8,K7KYG7,I1MUD0,I1LR46,I1JRZ5,I1M0I1,I1M0H4,	0.0848962
Biological process	erythrose 4-phosphate/phosphoenolpyruvate family amino acid metabolic process	GO:1902221	9	0.0141543	2.96229	6	34	1970	33069	I1JPN0,K7N485,I1LKV9,K7LKL7,I1LZ94,I1MS62,	0.0846235
Biological process	L-phenylalanine metabolic process	GO:0006558	10	0.0141543	2.96229	6	34	1970	33069	I1JPN0,K7N485,I1LKV9,K7LKL7,I1LZ94,I1MS62,	0.0846235
Biological process	nucleotide-sugar metabolic process	GO:0009225	7	0.014538	2.32426	9	65	1970	33069	I1MI49,I1LVA7,I1J5Y9,K7KMG0,I1JED0,I1N6A6,I1LA49,I1J8M6,I1LWR5,	0.0863031
Biological process	inorganic ion transmembrane transport	GO:0098660	7	0.0146837	1.38444	48	582	1970	33069	I1KKI2,I1N306,I1MQM2,K7M132,I1NCK8,I1JPC8,I1L3Z0,I1JP00,K7M288,I1N9N1,I1N9D7,I1MP78,I1N0B5,I1KQQ8,I1KYI4,I1LSK8,K7KYG8,K7KYG7,K7KYJ4,I1JCR3,K7N004,I1LS03,I1MUD0,K7MW11,I1M329,I1LR46,K7KR93,I1JSR9,I1JSQ4,I1KEI5,K7LLA4,I1JRZ5,K7M7J3,I1MSP4,K7KSH9,I1LQ52,I1JRG9,I1KMA5,I1M1A1,I1KTX1,I1LGB4,K7LX04,I1LFT2,I1M0I1,I1M0H4,I1M8B6,K7LW29,I1LWI1,	0.0868613
Biological process	cation transmembrane transport	GO:0098655	7	0.0152319	1.38657	47	569	1970	33069	I1KKI2,I1N306,I1MQM2,K7M132,I1NCK8,I1JPC8,I1L3Z0,I1JP00,K7M288,I1N9N1,I1N9D7,I1MP78,I1N0B5,I1KQQ8,I1KYI4,I1LSK8,K7KYG8,K7KYG7,K7KYJ4,I1JCR3,K7N004,I1LS03,I1MUD0,K7MW11,K7KZS6,I1M329,I1LR46,K7KR93,I1JSR9,I1JSQ4,I1KEI5,K7LLA4,I1JRZ5,I1MSP4,K7KSH9,I1LQ52,I1JRG9,I1KMA5,I1M1A1,I1KTX1,I1LGB4,I1LFT2,I1M0I1,I1M0H4,I1M8B6,K7LW29,I1LWI1,	0.0897878
Biological process	glucan biosynthetic process	GO:0009250	8	0.0161366	1.59869	24	252	1970	33069	C6F116,I1LDF0,I1KRK2,I1NBA2,I1K8W4,I1M6F4,I1LLA1,I1KYK7,I1K764,I1JDD7,I1JUE0,K7KZ65,K7KHJ1,I1KFY7,K7LCZ8,K7LTY3,I1MKC8,I1MJP8,I1JZN3,I1KCV1,I1JZD1,A1YZE0,K7MHQ9,I1KTE1,	0.0944584
Biological process	chloroplast avoidance movement	GO:0009903	9	0.0162435	2.87765	6	35	1970	33069	K7MTS0,K7MVG3,K7LRT1,I1JKZ3,K7LUU5,I1J7M8,	0.0947539
Biological process	cellular metal ion homeostasis	GO:0006875	9	0.0170437	1.55873	26	280	1970	33069	I1MYU7,C6SYA0,K7LHF9,K7L7E8,K7LPR8,I1MP78,Q948P6,I1L2T8,I1NAB0,I1MFR6,I1MFR7,I1JVJ2,I1LBE1,I1K6E3,I1LIH1,I1L066,I1JL80,I1LR70,C6T4C9,C6T519,C6TF95,I1JSE0,K7LDK9,I1MB72,I1M143,I1MR88,	0.0990773
Biological process	cell redox homeostasis	GO:0045454	6	0.0180552	1.45067	35	405	1970	33069	K7KUJ1,I1M7R4,K7KM64,K7M0A8,C6SX02,E3W9C1,C6T8M7,C6T0K0,I1KAB7,I1JFG5,I1MX98,I1K8D4,I1N8T8,I1MFI0,I1KXP4,C6TLC8,K7KG46,I1KXE7,I1M319,I1KNE4,I1ML39,C6T4P5,I1M1Y4,C6T7H9,I1KN23,I1KN22,I7FST9,I1M1D2,I1JIH4,K7KKM8,I1MZW5,I1MRF6,I1M938,I1JQI1,I1JQI4,	0.104596
Biological process	anion transport	GO:0006820	6	0.0184846	1.54767	26	282	1970	33069	I1MQR4,I1JXZ0,C6TIH5,I1KZY5,I1J5M6,I1LLJ5,I1MFP0,I1M5Q7,K7KVS5,C3UZD3,I1N7N2,K7MFF4,K7K7E2,I1K5S6,E8Z9A8,E8Z9A4,I1JBN2,I1MTG6,K7M7J3,I1L6P8,K7KKY0,K7LX04,K7KTA0,I1N3L1,K7L4U1,K7MI24,	0.106715
Biological process	alcohol catabolic process	GO:0046164	6	0.018536	2.79772	6	36	1970	33069	I1KJS8,I1KGG7,I1K615,C6TN32,I1KNJ4,I1KV01,	0.106646
Biological process	polyol catabolic process	GO:0046174	7	0.018536	2.79772	6	36	1970	33069	I1KJS8,I1KGG7,I1K615,C6TN32,I1KNJ4,I1KV01,	0.106646
Biological process	sodium ion transport	GO:0006814	8	0.0200948	3.10857	5	27	1970	33069	K7M288,I1MFP0,I1LSK8,I1M329,I1KEI5,	0.112531
Biological process	cellular oxidant detoxification	GO:0098869	4	0.0202328	2.09829	10	80	1970	33069	I1MQ42,I1MP38,O64970,I1LU76,I1MDV9,I1NH45,C6TED1,I1MC15,Q9XFI6,I1J8H7,	0.112927
Biological process	organic hydroxy compound catabolic process	GO:1901616	5	0.02104	2.7221	6	37	1970	33069	I1KJS8,I1KGG7,I1K615,C6TN32,I1KNJ4,I1KV01,	0.117044
Biological process	isoprenoid metabolic process	GO:0006720	6	0.0214893	1.5918	22	232	1970	33069	I1N1T9,K7K429,I1M5P4,I1MFU1,I1MVX7,I1KX60,I1M2Q0,I1MLC9,I1LA49,I1LID3,I1NFB9,I1M1F8,I1L786,K7MGN5,I1LGI7,I1JRE0,I1NDS3,I1NE02,I1LFR2,I1JA26,K7LEW4,I1J871,	0.119148
Biological process	organic cyclic compound catabolic process	GO:1901361	5	0.0216111	1.48869	29	327	1970	33069	K7KDJ6,I1JPN0,K7N485,I1JHB0,I1N2J2,I1MYY9,I1KK85,I1KK82,I1J6S8,I1KK09,I1LMV1,K7MTC5,I1M6P4,I1NAL7,I1KHQ2,I1MFF9,I1N014,I1JE93,I1JLV8,K7LKL7,I1LRJ8,I1K641,I1MTV9,I1LZ94,I1LQN6,I1M261,I1J8U2,K7LNF9,I1LNZ2,	0.11943
Biological process	response to wounding	GO:0009611	4	0.0252094	2.39804	7	49	1970	33069	C6T3N0,C6TCC9,I1NI58,K7KHK3,I1MS89,B1ACD2,I1MS21,	0.138404
Biological process	regulation of membrane potential	GO:0042391	4	0.0253441	2.23817	8	60	1970	33069	I1MQM2,K7M132,I1NCK8,I1L3Z0,I1MUD0,I1LR46,I1JRZ5,K7LW29,	0.138691
Biological process	carbohydrate derivative metabolic process	GO:1901135	4	0.0256645	1.21175	102	1413	1970	33069	I1LVS2,I1MI49,K7K3C2,I1J6S8,I1LW00,I1LVA7,I1MQ89,I1K9C4,I1J5Y9,I1MPC4,I1N1A7,C6TIA4,I1KRL3,I1KS28,Q2LAL0,Q2LAK9,I1M6N8,Q9SDY6,I1L3K7,I1LDJ0,K7LPD3,I1J5I1,I1K8P0,K7K429,K7KMG0,K7LPH8,I1KIN3,I1KIN2,I1NAL7,I1KA36,I1MWY7,I1KQX3,K7L067,K7L079,I1LKT9,K7M318,I1MFF9,I1J4I4,I1LT62,I1JED0,I1M587,I1M4Q6,I1LJS4,I1LJS0,I1LJR9,I1LSI2,I1MMY2,I1MN42,I1KXN5,C6SZ96,I1K6H8,I1KXB7,I1L136,I1KWW6,I1K641,I1LZT6,K7LT36,…	0.139988
Biological process	aromatic compound catabolic process	GO:0019439	5	0.0256759	1.47804	28	318	1970	33069	K7KDJ6,I1JPN0,K7N485,I1JHB0,I1N2J2,I1MYY9,I1KK85,I1KK82,I1J6S8,I1KK09,I1LMV1,K7MTC5,I1M6P4,I1NAL7,I1KHQ2,I1MFF9,I1N014,I1JE93,I1JLV8,K7LKL7,I1LRJ8,I1K641,I1MTV9,I1LZ94,I1LQN6,I1J8U2,K7LNF9,I1LNZ2,	0.139597
Biological process	cellular detoxification	GO:1990748	3	0.0274575	1.99837	10	84	1970	33069	I1MQ42,I1MP38,O64970,I1LU76,I1MDV9,I1NH45,C6TED1,I1MC15,Q9XFI6,I1J8H7,	0.148802
Biological process	alpha-amino acid catabolic process	GO:1901606	9	0.0274575	1.99837	10	84	1970	33069	K7LXR0,K7MB43,I1JPN0,K7N485,I1LBQ3,K7MWG9,K7LKL7,I1N6L0,I1LZ94,I1N4V3,	0.148802
Biological process	cellular response to toxic substance	GO:0097237	5	0.0274575	1.99837	10	84	1970	33069	I1MQ42,I1MP38,O64970,I1LU76,I1MDV9,I1NH45,C6TED1,I1MC15,Q9XFI6,I1J8H7,	0.148802
Biological process	protein dephosphorylation	GO:0006470	8	0.0275471	1.92343	11	96	1970	33069	I1KKJ7,Q43453,I1KAN9,C6SWY6,I1M6H0,C6T3A2,C6TFW4,I1KMV3,I1MRM4,I1MRM5,I1JID6,	0.147857
Biological process	cellular protein modification process	GO:0006464	7	0.0276973	1.1555	165	2397	1970	33069	I1KKJ7,K7M9Q3,I1LVS2,I1LVV6,K7M0W2,I1MI78,Q0PJI8,I1JXV4,K7M0J7,K7M0J8,C6T1L6,I1JPH6,I1JGV0,I1MZ10,K7N3D5,I1LEA4,I1LEA3,I1MHB9,K7M8V8,I1JXQ3,Q43437,K7K4J4,Q43453,I1N1E8,I1M6R1,K7M1S0,K7MSV9,I1JWZ6,I1N1A7,I1KS28,K7KVG4,I1KAN9,I1M6J6,C6SWY6,I1M6H0,K7M1R3,I1J5R7,I1J5I1,I1N0R4,C6T8R7,I1NB57,I1K8P0,I1M6E3,K7M9Y6,I1KA36,I1KR46,I1KQR7,I1KQR4,C6T3A2,K7MTY2,K7L8D4,K7KNS9,K7MCV4,K7KFE0,K7LIH0,C6T357,K7L050,…	0.148189
Biological process	protein modification process	GO:0036211	6	0.0276973	1.1555	165	2397	1970	33069	I1KKJ7,K7M9Q3,I1LVS2,I1LVV6,K7M0W2,I1MI78,Q0PJI8,I1JXV4,K7M0J7,K7M0J8,C6T1L6,I1JPH6,I1JGV0,I1MZ10,K7N3D5,I1LEA4,I1LEA3,I1MHB9,K7M8V8,I1JXQ3,Q43437,K7K4J4,Q43453,I1N1E8,I1M6R1,K7M1S0,K7MSV9,I1JWZ6,I1N1A7,I1KS28,K7KVG4,I1KAN9,I1M6J6,C6SWY6,I1M6H0,K7M1R3,I1J5R7,I1J5I1,I1N0R4,C6T8R7,I1NB57,I1K8P0,I1M6E3,K7M9Y6,I1KA36,I1KR46,I1KQR7,I1KQR4,C6T3A2,K7MTY2,K7L8D4,K7KNS9,K7MCV4,K7KFE0,K7LIH0,C6T357,K7L050,…	0.148189
Biological process	oxalate metabolic process	GO:0033609	8	0.0276994	2.20148	8	61	1970	33069	C6T0Q1,C6T1Q5,C7S8C4,C7S8C9,C7S8D1,C7S8D0,C7S8D5,I1LAX5,	0.147262
Biological process	plant organ development	GO:0099402	4	0.0276994	2.20148	8	61	1970	33069	I1N1S3,C7S8D1,C7S8D0,C7S8D5,K7MT37,I1LAX5,I1JKU2,I1LH59,	0.147262
Biological process	innate immune response	GO:0045087	7	0.0333143	2.45653	6	41	1970	33069	K7M1R3,I1KZ77,K7LAQ6,K7MG77,I1M2E5,K7KB20,	0.173814
Biological process	cell surface receptor signaling pathway	GO:0007166	6	0.0336713	1.75985	13	124	1970	33069	I1JPU3,K7KM50,I1KRS0,I1KAG3,I1L2R0,I1NAG2,K7KH08,K7LB95,K7L0N5,K7LBH7,K7KB20,I1J930,K7N300,	0.175133
Biological process	coenzyme A metabolic process	GO:0015936	11	0.0347964	2.70747	5	31	1970	33069	K7K429,I1LID3,K7MGN5,I1NDS3,K7LEW4,	0.180426
Biological process	lipid biosynthetic process	GO:0008610	5	0.035493	1.25799	64	854	1970	33069	I1LNB1,I1KSN7,K7MAW6,I1KT48,I1K1H0,I1N1T9,K7M8Q2,I1KJM6,C6TK92,C6TIA6,K7K4B0,I1MXP0,K7LPR9,Q94C02,K7K429,C3VD33,I1M5P4,I1MFU1,I1JW76,I1MVX7,K7KY26,K7L0V0,Q2MJR5,I1LJN4,I1LS44,I1MDU5,I1KP35,I1MDK4,I1JCQ8,K7K7J6,I1LZT6,I1N6E7,I1KX60,I1JTE7,I1JTE5,I1LID3,I1KNJ4,I1K4L3,I1NFI7,I1LHR6,I1KVF5,K7KYY8,I1L7C8,K7L2M5,I1NFB9,I1JS32,I1L786,I1KLZ9,C6TI82,K7LDX6,K7LE86,K7MGN5,I1LGI7,I1JRE0,I1NDS3,I1L5Z1,I1NE02,…	0.183472
Biological process	maturation of SSU-rRNA	GO:0030490	11	0.035767	1.84649	11	100	1970	33069	I1MR45,K7MKP9,I1K010,I1K017,I1LCP5,K7MCG1,I1L224,I1NHQ5,I1KNF0,K7KBF1,C6SV94,	0.184321
Biological process	plant-type cell wall biogenesis	GO:0009832	6	0.0363535	1.90753	10	88	1970	33069	C6F116,I1JWM6,I1NA65,I1MVT8,K7KZ65,I1N6E3,I1K4X8,I1JZN3,I1KCV1,I1KD34,	0.18677
Biological process	fluid transport	GO:0042044	5	0.0364091	1.98785	9	76	1970	33069	K7KTW9,C6TKR9,C6TEZ8,K7KHE6,I1MCB4,C6TF06,I1M1P0,I1KV43,I1L5X7,	0.186485
Biological process	water homeostasis	GO:0030104	6	0.0364091	1.98785	9	76	1970	33069	K7KTW9,C6TKR9,C6TEZ8,K7KHE6,I1MCB4,C6TF06,I1M1P0,I1KV43,I1L5X7,	0.186485
Biological process	cellular water homeostasis	GO:0009992	8	0.0364091	1.98785	9	76	1970	33069	K7KTW9,C6TKR9,C6TEZ8,K7KHE6,I1MCB4,C6TF06,I1M1P0,I1KV43,I1L5X7,	0.186485
Biological process	water transport	GO:0006833	6	0.0364091	1.98785	9	76	1970	33069	K7KTW9,C6TKR9,C6TEZ8,K7KHE6,I1MCB4,C6TF06,I1M1P0,I1KV43,I1L5X7,	0.186485
Biological process	polyol transmembrane transport	GO:0015791	7	0.0364091	1.98785	9	76	1970	33069	K7KTW9,C6TKR9,C6TEZ8,K7KHE6,I1MCB4,C6TF06,I1M1P0,I1KV43,I1L5X7,	0.186485
Biological process	glycerol transmembrane transport	GO:0015793	8	0.0364091	1.98785	9	76	1970	33069	K7KTW9,C6TKR9,C6TEZ8,K7KHE6,I1MCB4,C6TF06,I1M1P0,I1KV43,I1L5X7,	0.186485
Biological process	response to gibberellin	GO:0009739	6	0.0392864	2.62286	5	32	1970	33069	I1M5P4,I1LIM7,I1JAF3,I1KD93,I1LG67,	0.192986
Biological process	monocarboxylic acid catabolic process	GO:0072329	8	0.0392864	2.62286	5	32	1970	33069	C6T9Z5,K7MTK3,I1JLD2,I1N5S0,I1K4K8,	0.192986
Biological process	rRNA metabolic process	GO:0016072	9	0.0396864	1.41102	29	345	1970	33069	I1MR45,I1MQC8,I1J6P4,I1JXQ3,K7MKP9,I1M6P4,K7KVG4,I1K096,I1KZF2,I1K010,I1K017,I1LCP5,I1LLA9,K7MCG1,I1L224,I1NHQ5,I1JE93,K7LRU2,I1MUN3,I1L0E0,I1N6B4,I1MTV9,I1KNF0,I1LHS8,K7KBF1,I1J8W6,I1JZQ5,I1LWS1,C6SV94,	0.193817
Biological process	signaling	GO:0023052	2	0.0404492	1.13438	178	2634	1970	33069	I1JPU3,I1K249,C6TAY9,I1LWA0,I1JYH8,I1KKJ7,I1NCR4,C6T158,K7KM50,I1JXV4,K7LFZ2,Q0GPH4,I1JGV0,Q84ZV0,K7MZX4,K7MIY7,K7MIY3,K7LHL4,K7K4J4,Q43453,K7ML43,K7LI13,K7LYT2,K7LPT2,I1M6R1,K7MKF2,I1JWZ6,I1KRS0,I1KB18,I1KS28,I1KAN9,I1N9L9,I1M6J6,C6SWY6,K7MBP2,I1KAG3,I1KJ72,I1KJ71,I1KJ70,I1JNZ0,I1NAT8,K7LGS0,I1K8P0,I1LM27,K7LZP0,I1L2R0,C6T3A2,K7KNS9,I1M5P4,I1KQK0,K7KFE0,I1KQK9,I1K7W6,I1NAG2,I1LTS9,I1NJ65,I1M5G0,…	0.19697
Biological process	signal transduction	GO:0007165	5	0.0404492	1.13438	178	2634	1970	33069	I1JPU3,I1K249,C6TAY9,I1LWA0,I1JYH8,I1KKJ7,I1NCR4,C6T158,K7KM50,I1JXV4,K7LFZ2,Q0GPH4,I1JGV0,Q84ZV0,K7MZX4,K7MIY7,K7MIY3,K7LHL4,K7K4J4,Q43453,K7ML43,K7LI13,K7LYT2,K7LPT2,I1M6R1,K7MKF2,I1JWZ6,I1KRS0,I1KB18,I1KS28,I1KAN9,I1N9L9,I1M6J6,C6SWY6,K7MBP2,I1KAG3,I1KJ72,I1KJ71,I1KJ70,I1JNZ0,I1NAT8,K7LGS0,I1K8P0,I1LM27,K7LZP0,I1L2R0,C6T3A2,K7KNS9,I1M5P4,I1KQK0,K7KFE0,I1KQK9,I1K7W6,I1NAG2,I1LTS9,I1NJ65,I1M5G0,…	0.19697
Biological process	gluconeogenesis	GO:0006094	8	0.0408891	2.34227	6	43	1970	33069	I1J6V7,I1LW00,I1JV14,K7KQZ8,K7KJB2,I1KTC8,	0.197965
Biological process	hexose biosynthetic process	GO:0019319	7	0.0408891	2.34227	6	43	1970	33069	I1J6V7,I1LW00,I1JV14,K7KQZ8,K7KJB2,I1KTC8,	0.197965
Biological process	cellular amino acid catabolic process	GO:0009063	8	0.0414764	1.86514	10	90	1970	33069	K7LXR0,K7MB43,I1JPN0,K7N485,I1LBQ3,K7MWG9,K7LKL7,I1N6L0,I1LZ94,I1N4V3,	0.199657
Biological process	cell volume homeostasis	GO:0006884	7	0.0419979	1.93688	9	78	1970	33069	K7KTW9,C6TKR9,C6TEZ8,K7KHE6,I1MCB4,C6TF06,I1M1P0,I1KV43,I1L5X7,	0.20159
Biological process	organic hydroxy compound transport	GO:0015850	6	0.0419979	1.93688	9	78	1970	33069	K7KTW9,C6TKR9,C6TEZ8,K7KHE6,I1MCB4,C6TF06,I1M1P0,I1KV43,I1L5X7,	0.20159
Biological process	regulation of cell size	GO:0008361	6	0.0449975	1.91236	9	79	1970	33069	K7KTW9,C6TKR9,C6TEZ8,K7KHE6,I1MCB4,C6TF06,I1M1P0,I1KV43,I1L5X7,	0.214153
Biological process	monosaccharide biosynthetic process	GO:0046364	6	0.0450518	2.28904	6	44	1970	33069	I1J6V7,I1LW00,I1JV14,K7KQZ8,K7KJB2,I1KTC8,	0.213805
Biological process	response to endoplasmic reticulum stress	GO:0034976	5	0.0481367	1.88846	9	80	1970	33069	K7KUJ1,K7KM64,Q0GPH4,E3W9C1,I1KS28,I1KAB7,I1K8P0,I7FST9,I1JIH4,	0.226526
Biological process	polyol metabolic process	GO:0019751	6	0.0482835	1.75856	11	105	1970	33069	I1KT48,I1KJS8,Q94C02,Q2MJR5,I1KGG7,I1K615,C6TN32,I1KNJ4,I1K4L3,K7K1A2,I1KV01,	0.226582
Biological process	organophosphate catabolic process	GO:0046434	6	0.0494689	2.23817	6	45	1970	33069	I1J6S8,I1MLD5,I1LA39,I1KNJ4,K7K9D6,I1LNZ9,	0.231498
Biological process	immune system process	GO:0002376	2	0.0494689	2.23817	6	45	1970	33069	K7M1R3,I1KZ77,K7LAQ6,K7MG77,I1M2E5,K7KB20,	0.231498
Biological process	immune response	GO:0006955	3	0.0494689	2.23817	6	45	1970	33069	K7M1R3,I1KZ77,K7LAQ6,K7MG77,I1M2E5,K7KB20,	0.231498

## Sheet: HN WT vs pin3ab
GO category of DEGs in WT versus pin3ab under high nitrate condition
Class	GO_Name	GO_ID	GO_Level	P_value	EnrichmentScore	HitsGenesCountsInSelectedSet	HitsGenesCountsInBackground	AllGenesCountsInSelectedSet	AllGenesCountsInBackground	GenesOfSelectedSetInGOterm	corrected p-value(BH method)
Molecular function	pigment binding	GO:0031409	3	2.24391e-11	10.2049	14	36	1952	51223	K7M9Q3,Q43437,C6T8R7,I1KR46,C6TLM4,K7KVZ6,I1MNM3,C6TKW2,I1JCY0,I1JLH0,P09755,C6TNE6,C6T868,I1K2Q2,	1.72108e-08
Molecular function	enzyme inhibitor activity	GO:0004857	4	4.35472e-10	2.70131	49	476	1952	51223	I1MI59,I1K206,I1LVB0,I1LVB1,C6SY46,Q43453,K7LZ49,I1MGK2,C6T0K6,C6SX36,K7KV70,C6SZM7,C6T3A2,I1MG17,C6T3N0,I1KYX2,I1KYW5,I1L1X0,I1MVY7,C6TCC9,K7LS96,I1NI58,K7KGC5,C6T2D3,K7LCD5,K7M4T1,C6TFW4,I1JKS0,C6T3V8,I1KW54,I1KW53,C6T586,I1JBF5,I1KMV3,C6SVG7,I1KMN8,I1K3Q1,I1MK76,B1ACD3,B1ACD5,B1ACD1,B1ACD2,I1MS29,I1MS50,I1MRM4,I1MRM5,K7MZI8,I1J7T0,I1KTG6,	1.67004e-07
Molecular function	oxidoreductase activity, acting on paired donors, with incorporation or reduction of molecular oxygen, NAD(P)H as one donor, and incorporation of one atom of oxygen	GO:0016709	5	4.7175e-10	3.11067	39	329	1952	51223	I1KT86,I1MI36,K7K4I8,I1KRL3,K7K4B0,I1KS17,Q2LAK9,I1M6I2,I1KIV1,I1N0S0,K7KDU0,K7KMF6,O49858,I1JNH7,I1LCR6,O81972,I1JEG7,I1KQ20,I1NHQ0,Q42798,K7KI50,I1L136,I1K5U9,K7LKI8,I1LJ26,K7MVY3,K7MVY7,K7LBV1,K7LCS5,K7KYY8,I1LHL3,I1LHL2,K7MH28,I1NE96,I1J8P0,Q9SWR5,I1JZL5,K7KCJ6,I1J7R1,	1.20611e-07
Molecular function	oxidoreductase activity	GO:0016491	3	2.03727e-09	1.39401	296	5572	1952	51223	I1KT86,I1MR46,K7KDJ6,I1MR21,K7LXR0,K7LY34,I1JYH5,K7MB43,I1MI57,I1LNB1,I1MI36,I1KSN7,I1N2J2,I1M877,I1MYY9,I1KK85,K7KLG0,I1L4I7,I1L4H0,I1JPD1,C6T9Z5,I1M7H7,I1M7P5,I1K1H0,I1L4J2,K7M0A8,I1LMV1,I1KJS8,I1MHG6,I1NBY2,I1M7D9,K7M988,Q43446,I1LMI6,K7K4I8,K7N5A2,C6T903,I1NC40,K7MTC5,I1KJJ6,C6T8M7,K7LZ50,K7M2B3,I1J5Y9,I1MY65,K7N4V6,K7L7D2,K7MBX1,I1KRL3,C6TA87,I1LE61,K7K4B0,I1JP09,Q9SLR8,I1KS17,Q2LAK9,I1KJ50,…	3.90647e-07
Molecular function	oxidoreductase activity, acting on metal ions	GO:0016722	4	8.40194e-09	4.1339	23	146	1952	51223	I1MR46,K7KDJ6,I1N2J2,I1MYY9,I1KK85,I1LMV1,K7MTC5,I1MY65,I1MW17,K7KP84,C6TCN5,I1JLV8,I1LK01,I1LRP4,I1KFE9,I1JL80,I1KNE8,I1JSX8,I1K578,I1LHH6,I1J937,I1JIE0,I1NE60,	1.28886e-06
Molecular function	acyltransferase activity, transferring groups other than amino-acyl groups	GO:0016747	5	4.77149e-08	1.97427	72	957	1952	51223	Q00M84,Q00M88,I1KBY4,I1M7R8,I1LNB1,I1KKB5,C6T1L6,I1J788,K7KCY3,K7LXA9,I1NC89,K7MRC4,K7M8Q2,I1K9R7,C6TIL0,I1MPK1,I1M738,I1LDE4,I1KAF8,K7M1D7,I1N9A1,I1N0U6,I1LUB9,I1L341,I1MFF3,I1MNR6,I1LC39,P26690,K7LS11,I1KY46,P24826,I1JLR1,Q6X0N0,I1KP57,Q6X0M9,I1KP46,I1MDK4,K7MFB9,I1L924,I1N6J4,I1LA88,K7K6U9,I1MLC9,I1KNL7,I1KET7,I1NFI7,I1L7C8,I1ML03,I1ML04,K7K1G2,I1JS32,K7KAZ2,K7K183,I1LGU1,I1JB48,K7L4B3,I1N4L1,…	6.09956e-06
Molecular function	glutathione transferase activity	GO:0004364	5	1.63655e-07	4.33342	18	109	1952	51223	I1N2P4,I1N2P6,I1KK63,I1KK68,I1KK59,I1KK57,I1KK55,K7LZF2,C6T3N6,I1LCH6,P32110,K7L1L7,K7MRB1,I1KU83,Q9FQE8,Q9FQE2,Q9FQD4,I1LFD6,	1.79319e-05
Molecular function	sequence-specific DNA binding	GO:0043565	6	4.3902e-07	1.65188	105	1668	1952	51223	I1KSY3,I1KKF8,I1N342,I1JPX4,Q00M68,K7L6N5,Q0GPG3,Q0GPF9,K7MJD8,K7M9E2,I1M7Q4,I1JYB6,I1JY76,I1JPE3,I1LVK0,Q0GPI1,I1MHN1,K7M8X4,I1KJP6,K7KD37,K7K4G6,Q43457,I1KAM9,I1NBE0,K7KMP7,I1M761,I1MH62,I1K0D0,I1N9K5,K7KMK5,I1KZU8,I1L3H1,K7MJU5,I1LLT6,I1J5K2,I1N8Z6,C6TLQ2,I1KA28,K7M3C6,I1KR98,K7KX46,I1KQD5,K7K4Y9,I1M5J0,I1JNB9,I1MWA9,K7LHS6,K7MKV5,K7MTJ9,C6TDN9,I1MNT7,K7M2K9,K7KP87,K7LRY7,C6T1X5,I1JDR7,K7ME64,…	4.2091e-05
Molecular function	catalytic activity	GO:0003824	2	4.98065e-07	1.09482	1212	29050	1952	51223	I1JPV7,I1JQ75,I1JPU3,I1JHE4,I1KC87,I1LEZ6,I1KT86,I1JPT3,I1L4W3,I1KSW9,K7L6K3,I1JYD1,I1L574,I1MR46,I1MZC7,K7M9N8,K7M9N7,Q00M84,Q00M88,I1MIB6,K7KDJ6,I1MR21,K7LH11,C6SY01,K7LXR0,K7LY34,K7LY33,I1JYH5,I1N2P4,I1MQP6,I1N2P6,I1KBY4,K7MB43,I1LVT1,I1MI57,I1K1M4,I1NCF1,I1MI49,I1JGZ6,K7N485,I1M7R8,I1LNB1,I1MHR3,I1MI36,I1KSN7,K7M175,K7M173,I1N2K7,I1KC37,C6TJI9,I1N2J2,K7K3C2,I1LVV3,K7KM64,I1KT48,I1MI91,I1K213,…	4.24462e-05
Molecular function	monooxygenase activity	GO:0004497	4	5.38235e-07	1.94494	63	850	1952	51223	I1KT86,I1MI36,I1KSN7,I1KJS8,K7K4I8,K7L7D2,I1KRL3,K7K4B0,I1JP09,I1KS17,Q2LAK9,I1M6I2,I1KIV1,I1N9N7,I1N0S0,K7KDU0,K7KMF6,O49858,I1JNH7,K7KFD5,I1LCR6,O81972,K7MU36,I1JEG7,I1KQ20,I1NHQ0,Q42798,I1MEE5,I1MEE6,I1KGG7,K7MDN1,K7KI50,I1L136,I1N701,I1K5U9,K7LKI8,I1JCQ8,I1N6E7,I1LJ26,K7MNF3,K7MVY3,K7MVY7,I1K615,K7LBV1,I1JTE7,I1M382,C6TN32,K7LCS5,K7KYY8,I1M285,I1LHL3,I1LHL2,I1KEH4,K7KJM5,K7LE86,I1KV01,K7MH28,…	4.12826e-05
Molecular function	protein serine/threonine kinase activity	GO:0004674	7	5.52799e-07	1.50007	150	2624	1952	51223	I1JPU3,I1MZC7,K7LY33,I1N2K7,K7KM53,I1MI78,K7M0J7,I1JXU4,I1LVK6,K7MS02,I1JGX9,K7N3D9,K7N3D5,I1LEA4,I1JPA6,I1K9C5,I1JXB8,I1LV88,K7L7Q7,K7KW11,K7N570,K7M1S0,I1KRS0,I1M6J6,I1JWR2,I1K8Q5,K7MBP8,I1KAG3,I1JX62,K7LY46,K7MK86,I1K030,K7LRA3,I1L2R0,K7LRD6,K7L050,I1MX81,I1NAG2,I1LTS9,I1MX67,I1K821,I1NIP4,I1KZ77,I1LKM7,K7L7R8,I1NIC7,K7KVW3,I1J4I6,I1KZ05,K7L7X9,I1KHC5,K7KH08,I1MET8,K7L1C1,K7MVG6,K7KXF2,K7L154,…	3.85452e-05
Molecular function	DNA-binding transcription factor activity	GO:0003700	3	6.22021e-07	1.51889	141	2436	1952	51223	I1KSY3,I1KKF8,I1N342,I1JPX4,Q00M68,K7L6N5,Q0GPG3,Q0GPF9,K7MJD8,I1M7Q4,I1JYB6,C9WA59,I1JY76,I1JPE3,I1LVK0,I1JPI9,Q0GPI1,I1MHN1,I1KJP6,K7KD37,K7K4G6,Q43457,I1MQ27,K7LHQ2,I1KAM9,I1NBE0,K7MKF2,I1M761,I1MH62,I1K0D0,K7K3X3,I1N9K5,K7KMK5,I1KZU8,I1K8Q2,I1K8V5,I1MP48,K7MJU5,K7KV47,I1LLT6,I1J5K2,I1N8Z6,C6TLQ2,I1KA28,K7M3C6,I1KR98,I1KQD5,K7K4Y9,I1KHU6,K7MLG2,C6T440,I1JNB9,K7L840,I1MWA9,K7LHS6,K7MKV5,I1KPY1,…	3.97575e-05
Molecular function	peptidase inhibitor activity	GO:0030414	5	7.777e-07	3.46583	21	159	1952	51223	I1MI59,I1LVB0,I1LVB1,C6SY46,C6T3N0,I1KYX2,I1KYW5,C6TCC9,I1NI58,C6T2D3,K7M4T1,C6T3V8,I1KW54,I1KW53,C6T586,C6SVG7,I1K3Q1,B1ACD3,B1ACD5,B1ACD1,B1ACD2,	4.58843e-05
Molecular function	peptidase regulator activity	GO:0061134	4	7.777e-07	3.46583	21	159	1952	51223	I1MI59,I1LVB0,I1LVB1,C6SY46,C6T3N0,I1KYX2,I1KYW5,C6TCC9,I1NI58,C6T2D3,K7M4T1,C6T3V8,I1KW54,I1KW53,C6T586,C6SVG7,I1K3Q1,B1ACD3,B1ACD5,B1ACD1,B1ACD2,	4.58843e-05
Molecular function	endopeptidase regulator activity	GO:0061135	5	7.777e-07	3.46583	21	159	1952	51223	I1MI59,I1LVB0,I1LVB1,C6SY46,C6T3N0,I1KYX2,I1KYW5,C6TCC9,I1NI58,C6T2D3,K7M4T1,C6T3V8,I1KW54,I1KW53,C6T586,C6SVG7,I1K3Q1,B1ACD3,B1ACD5,B1ACD1,B1ACD2,	4.58843e-05
Molecular function	endopeptidase inhibitor activity	GO:0004866	6	7.777e-07	3.46583	21	159	1952	51223	I1MI59,I1LVB0,I1LVB1,C6SY46,C6T3N0,I1KYX2,I1KYW5,C6TCC9,I1NI58,C6T2D3,K7M4T1,C6T3V8,I1KW54,I1KW53,C6T586,C6SVG7,I1K3Q1,B1ACD3,B1ACD5,B1ACD1,B1ACD2,	4.58843e-05
Molecular function	acyltransferase activity	GO:0016746	4	8.56057e-07	1.78812	77	1130	1952	51223	Q00M84,Q00M88,I1KBY4,I1M7R8,I1LNB1,I1KKB5,C6T1L6,I1J788,K7KCY3,K7LXA9,I1NC89,K7MRC4,K7M8Q2,I1K9R7,I1J6K8,C6TIL0,I1MPK1,I1M738,I1LDE4,I1KAF8,K7M1D7,I1N9A1,I1N0U6,I1LUB9,I1L341,I1MFF3,I1MNR6,I1LC39,P26690,K7LS11,I1KY46,P24826,I1LRR9,I1JLR1,Q6X0N0,I1KP57,Q6X0M9,I1KP46,I1MDK4,I1MUM7,K7MFB9,I1L924,I1N6J4,I1LA88,K7K6U9,I1MLC9,I1KNL7,I1KET7,I1NFI7,I1L7C8,I1ML03,I1ML04,K7K1G2,I1JS32,K7KAZ2,K7K183,I1LGU1,…	3.86233e-05
Molecular function	quercetin 3-O-glucosyltransferase activity	GO:0080043	8	1.6469e-06	2.94185	25	223	1952	51223	I1JPT3,I1LML6,I1MPF3,I1L2Z0,I1MP01,K7L031,I1NAE6,K7LR04,I1LCI8,I1KYQ0,I1KYP9,I1JMK6,I1JE14,I1KWD9,D4Q9Z5,I1LA57,I1N672,I1M2L8,I1KEV6,I1KN68,I1K3Q9,I1KDP9,I1MAV4,I1MAV6,I1KL63,	7.01761e-05
Molecular function	quercetin 7-O-glucosyltransferase activity	GO:0080044	8	1.6469e-06	2.94185	25	223	1952	51223	I1JPT3,I1LML6,I1MPF3,I1L2Z0,I1MP01,K7L031,I1NAE6,K7LR04,I1LCI8,I1KYQ0,I1KYP9,I1JMK6,I1JE14,I1KWD9,D4Q9Z5,I1LA57,I1N672,I1M2L8,I1KEV6,I1KN68,I1K3Q9,I1KDP9,I1MAV4,I1MAV6,I1KL63,	7.01761e-05
Molecular function	tetrapyrrole binding	GO:0046906	4	4.46368e-06	1.66611	84	1323	1952	51223	I1KT86,K7M9Q3,I1MI36,I1KSN7,Q43437,K7K4I8,I1KRL3,K7K4B0,I1JP09,I1KS17,Q2LAK9,I1M6I2,I1LLU9,I1KIV1,I1N9N7,I1N0S0,C6T8R7,I1MP38,O64970,K7KDU0,K7KMF6,I1KR46,I1LU76,O48560,O49858,I1JNH7,K7KFD5,I1LCR6,C6TLM4,O81972,K7KVZ6,K7MTR6,I1JEG7,I1MNM3,I1NHQ0,Q42798,C6TKW2,I1LJI1,C6TL64,K7MDN1,I1NH68,I1MDV9,I1L136,I1N701,K7LKI8,I1JCQ8,I1JCY0,I1JLH0,I1N6E7,I1LJ26,K7MNF3,K7MVY3,K7MVY7,Q9ZNZ5,K7LBV1,I1JTE7,P09755,…	0.000171182
Molecular function	oxidoreductase activity, acting on CH-OH group of donors	GO:0016614	4	6.50517e-06	2.0993	42	525	1952	51223	K7MB43,I1LNB1,I1L4I7,C6T9Z5,I1K1H0,I1L4J2,I1M7D9,I1NC40,I1J5Y9,K7K429,I1MG80,I1MG55,I1MX77,I1LL79,K7LS11,I1L0I8,I1KFV5,I1L0F6,I1MUR9,I1KG46,K7KXV3,I1N5S0,I1LA39,I1J9W9,I1KVS6,K7MG96,I1KMX5,K7MFS6,I1MKD9,I1JS35,K7KB27,K7K9D6,K7MGN5,I1K2X7,I1K2X2,I1NDS3,I1K2W7,I1K2W8,I1MJD7,K7LFC1,I1J866,K7K1V3,	0.000237594
Molecular function	xylanase activity	GO:0097599	6	7.0094e-06	11.2463	6	14	1952	51223	I1MGH2,I1KR53,K7LBP9,I1KUF1,I1MAR9,I1JQR0,	0.000244373
Molecular function	xylan 1,4-beta-xylosidase activity	GO:0009044	7	7.0094e-06	11.2463	6	14	1952	51223	I1MGH2,I1KR53,K7LBP9,I1KUF1,I1MAR9,I1JQR0,	0.000244373
Molecular function	transcription regulator activity	GO:0140110	2	1.03547e-05	1.43499	143	2615	1952	51223	I1KSY3,I1KKF8,I1N342,I1JPX4,Q00M68,K7L6N5,Q0GPG3,Q0GPF9,K7MJD8,I1M7Q4,I1JYB6,C9WA59,I1JY76,I1JPE3,I1LVK0,I1JPI9,Q0GPI1,I1MHN1,I1KJP6,K7KD37,K7K4G6,Q43457,I1MQ27,K7LHQ2,I1KAM9,I1NBE0,K7MKF2,I1M761,I1MH62,I1K0D0,K7K3X3,I1N9K5,K7KMK5,I1KZU8,I1K8Q2,I1K8V5,I1MP48,K7MJU5,K7KV47,I1LLT6,I1J5K2,I1N8Z6,C6TLQ2,I1KA28,K7M3C6,I1KR98,I1KQD5,K7K4Y9,I1KHU6,K7MLG2,C6T440,I1JNB9,K7L840,I1MWA9,K7LHS6,K7MKV5,I1KPY1,…	0.000330919
Molecular function	enzyme regulator activity	GO:0030234	3	1.33673e-05	1.75124	64	959	1952	51223	K7K3H8,I1MI59,I1K206,I1LVB0,I1LVB1,C6SY46,Q43453,I1KS92,K7LZ49,I1MGK2,C6T0K6,I1N9C1,C6SX36,K7L6S8,C6TAH7,K7KV70,I1JNP0,C6SZM7,C6T3A2,I1MG17,I1JNN6,C6T3N0,I1KYX2,I1KYW5,I1L1X0,C6TDG4,I1MVY7,C6TCD9,C6TCC9,K7LS96,I1NI58,K7KGC5,C6T2D3,I1JLY9,K7LCD5,I1K5T7,I1LIP4,K7M4T1,C6TFW4,I1JL52,I1JKS0,C6T3V8,I1KW54,I1KW53,C6T586,I1JBF5,I1KMV3,C6SVG7,I1KMN8,I1K3Q1,I1MK76,I1L729,B1ACD3,B1ACD5,B1ACD1,B1ACD2,I1MS29,…	0.00041011
Molecular function	molecular function regulator activity	GO:0098772	2	1.73091e-05	1.72815	65	987	1952	51223	K7K3H8,I1MI59,I1K206,I1LVB0,I1LVB1,C6SY46,Q43453,I1KS92,K7LZ49,I1MGK2,C6T0K6,I1N9C1,C6SX36,K7L6S8,C6TAH7,K7KV70,I1JNP0,C6SZM7,C6T3A2,I1MG17,K7LA83,I1JNN6,C6T3N0,I1KYX2,I1KYW5,I1L1X0,C6TDG4,I1MVY7,C6TCD9,C6TCC9,K7LS96,I1NI58,K7KGC5,C6T2D3,I1JLY9,K7LCD5,I1K5T7,I1LIP4,K7M4T1,C6TFW4,I1JL52,I1JKS0,C6T3V8,I1KW54,I1KW53,C6T586,I1JBF5,I1KMV3,C6SVG7,I1KMN8,I1K3Q1,I1MK76,I1L729,B1ACD3,B1ACD5,B1ACD1,B1ACD2,…	0.000510618
Molecular function	chlorophyll binding	GO:0016168	5	2.99192e-05	3.63741	14	101	1952	51223	K7M9Q3,Q43437,C6T8R7,I1KR46,C6TLM4,K7KVZ6,I1MNM3,C6TKW2,I1JCY0,I1JLH0,P09755,C6TNE6,C6T868,I1K2Q2,	0.000849927
Molecular function	flavin adenine dinucleotide binding	GO:0050660	6	5.16993e-05	2.17508	31	374	1952	51223	I1M7D9,I1MG80,I1MX77,I1LL79,K7MTK3,I1KQ20,K7KI50,I1L0I8,I1KFV5,I1K5U9,I1JLD2,I1JCQ7,I1MUR9,I1KG46,I1K4K8,K7LCS5,K7MG96,I1KMS8,I1KEH3,K7MFS6,I1MKD9,I1JS35,K7KB27,I1K2X7,I1K2X2,I1K2W7,I1K2W8,I1JZL5,K7LFC1,I1J866,K7K1V3,	0.00141619
Molecular function	amino acid transmembrane transporter activity	GO:0015171	6	6.45532e-05	2.48374	23	243	1952	51223	I1M7V6,I1LW61,I1KKB8,I1LMW8,I1JXZ0,I1M7N7,K7LIG5,I1LCQ8,K7LIA9,I1N060,I1K7F1,I1N7F7,I1N7L1,K7MFH3,K7MFH4,K7KQF8,I1N6Y3,I1LJ16,K7LTR3,I1JSF2,K7KAR3,I1J8F2,I1N2V5,	0.00170732
Molecular function	carbohydrate binding	GO:0030246	3	7.49286e-05	1.78028	50	737	1952	51223	I1JPU3,K7LY33,I1N2K7,K7N3Q5,I1J6K4,I1M7H2,I1KSB7,C6T016,I1N1A7,I1KRS0,K7K4B2,I1MY29,I1KAG3,K7LY57,I1L2R0,I1N8W5,I1NAG2,I1MX67,I1LTJ5,K7KW52,I1MNT6,I1J4I4,I1KPJ3,I1M4L7,K7LB95,I1MF29,I1JV26,I1MN42,I1KXN5,I1K6A1,I1KGC4,I1JCK7,C6FF75,I1MCY9,K7LBN6,K7KZV2,K7MXN5,I1LHX5,K7N0T3,K7MWW3,K7LD59,D7F7K7,Q39817,I1KUU7,I1M1G0,K7K9B7,I1L5Z2,I1JHT2,I1LWJ2,K7N2I0,	0.00191567
Molecular function	oxidoreductase activity, acting on diphenols and related substances as donors, oxygen as acceptor	GO:0016682	5	9.4985e-05	3.28016	14	112	1952	51223	K7KDJ6,I1N2J2,I1MYY9,I1KK85,I1LMV1,K7MTC5,K7MU36,I1MEE5,I1MEE6,I1JLV8,I1LK01,I1M285,I1KEH4,K7KJM5,	0.00235011
Molecular function	hydrolase activity, hydrolyzing O-glycosyl compounds	GO:0004553	5	0.000101927	1.52046	85	1467	1952	51223	I1KSW9,K7L6K3,C6SY01,I1LEI1,I1J6K4,C6F122,I1M7H2,K7LWV9,I1KSB7,I1LDX9,C6T8G2,C6T016,I1MPC4,K7K4B2,I1MGH2,Q9SDY6,K7LPD3,K7LPH8,I1KR53,Q8S902,I1N8W5,I1KI60,I1LTJ5,I1N8L7,K7KW52,I1MNT6,I1M5B4,I1K7K4,I1KQ87,I1M587,I1KPJ3,I1M4L7,I1MF29,I1LJS4,I1LJR9,I1KXV7,I1K6E9,I1MN42,I1M3S5,K7MWG8,I1KXE1,I1K6A1,I1KGC4,K7M4Y5,P39657,I1L0M4,K7LBP9,I1JCK7,K7LT74,I1MCZ9,I1MCY9,K7LBN6,I1NGA4,I1MTX4,I1LHX5,I1LQF9,I1LQG1,…	0.00244307
Molecular function	carboxylic acid transmembrane transporter activity	GO:0046943	5	0.000115225	2.29382	25	286	1952	51223	I1M7V6,I1LW61,I1KKB8,I1LMW8,I1JXZ0,I1M7N7,K7LIG5,I1LCQ8,K7LIA9,I1N060,I1K7F1,I1N7F7,I1N7L1,K7MFH3,K7MFH4,K7KQF8,I1N6Y3,K7K7E2,I1K5S6,I1LJ16,K7LTR3,I1JSF2,K7KAR3,I1J8F2,I1N2V5,	0.0026781
Molecular function	glucosyltransferase activity	GO:0046527	6	0.000138123	1.8229	43	619	1952	51223	I1JPT3,C6SY01,K7LWV9,I1LML6,I1MPF3,I1KRK2,I1NBA2,I1L2Z0,I1M6F4,Q8S902,I1MP01,I1LLK2,K7L031,I1NAE6,K7LR04,I1LCI8,I1KYQ0,I1KYP9,I1JMK6,I1JE14,I1JDD7,K7L1W4,I1NGA4,I1KWD9,D4Q9Z5,I1LA57,I1N672,K7LCZ8,I1M2L8,I1KEV6,I1KN68,I1MSS9,I1K3Q9,I1KDP9,K7LDT0,I1KDI6,I1LH32,I1MAV4,I1MAV6,I1MZZ5,K7MHQ9,I1KL63,C6TH50,	0.00302687
Molecular function	hydrolase activity, acting on glycosyl bonds	GO:0016798	4	0.000153303	1.48256	90	1593	1952	51223	I1KSW9,K7L6K3,C6SY01,I1LEI1,I1J6K4,C6F122,I1M7H2,K7LWV9,I1KSB7,I1LDX9,C6T8G2,C6T016,I1MPC4,K7K4B2,I1MGH2,Q9SDY6,K7LPD3,K7LPH8,I1KR53,Q8S902,I1M5V4,I1N8W5,I1KI60,I1LTJ5,I1N8L7,K7KW52,I1JEL0,I1MNT6,I1M5B4,I1K7K4,I1KQ87,I1M587,I1KPJ3,I1M4L7,I1MF29,I1LJS4,K7KFZ9,I1LJR9,I1KXV7,I1K6E9,I1MN42,I1M3S5,K7MWG8,I1KXE1,I1K6A1,I1KGC4,K7M4Y5,P39657,I1L0M4,K7LBP9,I1JCK7,K7LT74,I1MCZ9,I1MCY9,K7LBN6,I1NGA4,I1MTX4,…	0.0032662
Molecular function	glucosidase activity	GO:0015926	6	0.000166918	3.11337	14	118	1952	51223	K7LPH8,I1LJS4,I1LJR9,K7MWG8,K7LT74,I1LQF9,I1LQG1,I1J9X6,I1KEC9,I1ML01,I1MBS8,I1LGM7,I1LWZ7,I1LNS5,	0.00346016
Molecular function	organic acid transmembrane transporter activity	GO:0005342	4	0.00017717	2.2314	25	294	1952	51223	I1M7V6,I1LW61,I1KKB8,I1LMW8,I1JXZ0,I1M7N7,K7LIG5,I1LCQ8,K7LIA9,I1N060,I1K7F1,I1N7F7,I1N7L1,K7MFH3,K7MFH4,K7KQF8,I1N6Y3,K7K7E2,I1K5S6,I1LJ16,K7LTR3,I1JSF2,K7KAR3,I1J8F2,I1N2V5,	0.00357604
Molecular function	carbon-oxygen lyase activity, acting on polysaccharides	GO:0016837	5	0.00021706	4.29403	9	55	1952	51223	I1KC87,I1LEZ6,I1LNE4,I1JXE5,I1K070,I1LAJ4,I1MUL0,I1NFF3,I1NEH7,	0.00426884
Molecular function	pectate lyase activity	GO:0030570	6	0.00021706	4.29403	9	55	1952	51223	I1KC87,I1LEZ6,I1LNE4,I1JXE5,I1K070,I1LAJ4,I1MUL0,I1NFF3,I1NEH7,	0.00426884
Molecular function	oxidoreductase activity, acting on diphenols and related substances as donors	GO:0016679	4	0.000423696	2.84789	14	129	1952	51223	K7KDJ6,I1N2J2,I1MYY9,I1KK85,I1LMV1,K7MTC5,K7MU36,I1MEE5,I1MEE6,I1JLV8,I1LK01,I1M285,I1KEH4,K7KJM5,	0.00792622
Molecular function	oxalate decarboxylase activity	GO:0046564	6	0.000425588	3.93619	9	60	1952	51223	C6T1Q5,C7S8C4,C7S8C2,C7S8C9,C7S8D1,C7S8D0,I1LAX5,I1MSB1,I1MK04,	0.00777204
Molecular function	alpha-L-arabinofuranosidase activity	GO:0046556	6	0.0004351	4.96457	7	37	1952	51223	I1MGH2,I1KR53,I1N8L7,K7LBP9,I1KUF1,I1MAR9,I1JQR0,	0.00776097
Molecular function	heme binding	GO:0020037	5	0.000545801	1.50318	70	1222	1952	51223	I1KT86,I1MI36,I1KSN7,K7K4I8,I1KRL3,K7K4B0,I1JP09,I1KS17,Q2LAK9,I1M6I2,I1LLU9,I1KIV1,I1N9N7,I1N0S0,I1MP38,O64970,K7KDU0,K7KMF6,I1LU76,O48560,O49858,I1JNH7,K7KFD5,I1LCR6,O81972,K7MTR6,I1JEG7,I1NHQ0,Q42798,I1LJI1,C6TL64,K7MDN1,I1NH68,I1MDV9,I1L136,I1N701,K7LKI8,I1JCQ8,I1N6E7,I1LJ26,K7MNF3,K7MVY3,K7MVY7,Q9ZNZ5,K7LBV1,I1JTE7,I1M382,K7MVQ4,C6TED1,I1MLH1,I1N5V6,K7KYY8,I1LHL3,I1LHL2,I1MC15,I1L738,I1J9D2,…	0.00930287
Molecular function	transporter activity	GO:0005215	2	0.000551974	1.27111	180	3716	1952	51223	I1L4Y7,I1KKI2,I1N306,I1MQM2,I1NCT8,K7MSA4,C6TJF2,C6TJF4,I1LEP8,I1NCK8,I1KT54,I1L4S1,I1M7V6,I1MYX1,I1LW61,I1KKB8,I1JPC8,I1N1Z2,I1LMW8,I1K1C0,I1JXZ0,I1M7N7,K7MS37,I1J6T9,K7M0A1,K7LWX1,I1MGZ2,K7L7K5,I1JP87,I1K184,I1MXU4,I1KAK1,I1LDN0,I1MY42,K7M288,I1N9W1,I1KAN3,I1N195,I1N9D7,K7LGQ8,K7M1F3,K7L6R1,I1MP78,K7MK91,I1MG81,I1NJB8,I1M5P5,I1MFP0,I1N0B5,I1NAB2,I1KQK9,K7LIG5,I1KQQ8,I1LCQ8,I1M5Q7,I1KQD6,I1J505,…	0.00920357
Molecular function	oxidoreductase activity, acting on the CH-OH group of donors, oxygen as acceptor	GO:0016899	5	0.000820901	5.24826	6	30	1952	51223	K7MG96,K7MFS6,I1MKD9,I1JS35,K7LFC1,I1J866,	0.0131173
Molecular function	transmembrane transporter activity	GO:0022857	3	0.000943855	1.29027	148	3010	1952	51223	I1L4Y7,I1KKI2,I1N306,I1MQM2,I1NCT8,K7MSA4,C6TJF2,I1LEP8,I1NCK8,I1KT54,I1M7V6,I1LW61,I1KKB8,I1JPC8,I1N1Z2,I1LMW8,I1K1C0,I1JXZ0,I1M7N7,K7MS37,K7M0A1,K7LWX1,I1MGZ2,K7L7K5,I1JP87,I1MXU4,I1KAK1,I1LDN0,I1MY42,K7M288,I1N9W1,I1KAN3,I1N9D7,K7M1F3,K7L6R1,I1MP78,K7MK91,I1NJB8,I1M5P5,I1N0B5,I1NAB2,I1KQK9,K7LIG5,I1KQQ8,I1LCQ8,I1M5Q7,I1KQD6,I1N8G8,I1LCC6,I1N8H3,K7LIA9,I1MWN5,I1KYX6,K7M2T1,K7LZ78,C3UZD3,I1N060,…	0.0147742
Molecular function	catechol oxidase activity	GO:0004097	6	0.000985353	5.07896	6	31	1952	51223	K7MU36,I1MEE5,I1MEE6,I1M285,I1KEH4,K7KJM5,	0.0151153
Molecular function	UDP-glucosyltransferase activity	GO:0035251	7	0.00109674	1.78549	33	485	1952	51223	I1JPT3,I1LML6,I1MPF3,I1KRK2,I1NBA2,I1L2Z0,I1M6F4,I1MP01,K7L031,I1NAE6,K7LR04,I1LCI8,I1KYQ0,I1KYP9,I1JMK6,I1JE14,I1JDD7,K7L1W4,I1KWD9,D4Q9Z5,I1LA57,I1N672,K7LCZ8,I1M2L8,I1KEV6,I1KN68,I1K3Q9,I1KDP9,I1KDI6,I1MAV4,I1MAV6,K7MHQ9,I1KL63,	0.016494
Molecular function	inositol oxygenase activity	GO:0050113	5	0.00122354	5.96393	5	22	1952	51223	I1KJS8,I1KGG7,I1K615,C6TN32,I1KV01,	0.0177067
Molecular function	NAD+ ADP-ribosyltransferase activity	GO:0003950	6	0.00128426	4.17475	7	44	1952	51223	K7L681,I1MY28,I1K008,I1KA61,I1M3H0,I1LGN3,I1JZ96,	0.0182412
Molecular function	pectinesterase inhibitor activity	GO:0046910	5	0.00128598	2.78669	12	113	1952	51223	K7LZ49,K7KV70,I1L1X0,K7KGC5,K7LCD5,I1JKS0,I1JBF5,I1MK76,I1MS29,K7MZI8,I1J7T0,I1KTG6,	0.0179336
Molecular function	beta-glucosidase activity	GO:0008422	7	0.00139577	2.9157	11	99	1952	51223	K7LPH8,I1LJS4,I1LJR9,K7MWG8,K7LT74,I1LQF9,I1LQG1,I1KEC9,I1ML01,I1MBS8,I1LWZ7,	0.0191171
Molecular function	abscisic acid binding	GO:0010427	7	0.0014714	4.08198	7	45	1952	51223	Q43453,I1MGK2,C6T3A2,C6TFW4,I1KMV3,I1MRM4,I1MRM5,	0.0197993
Molecular function	isoprenoid binding	GO:0019840	4	0.0014714	4.08198	7	45	1952	51223	Q43453,I1MGK2,C6T3A2,C6TFW4,I1KMV3,I1MRM4,I1MRM5,	0.0197993
Molecular function	monocarboxylic acid binding	GO:0033293	6	0.0014714	4.08198	7	45	1952	51223	Q43453,I1MGK2,C6T3A2,C6TFW4,I1KMV3,I1MRM4,I1MRM5,	0.0197993
Molecular function	protein kinase activity	GO:0004672	6	0.0015208	1.21735	214	4613	1952	51223	I1JPV7,I1JPU3,I1MZC7,K7M9N8,I1MIB6,K7LY33,I1N2K7,I1MI91,K7KM53,I1MI78,K7M0J7,K7MRM6,I1JXU4,I1LVK6,K7MS02,I1JGX9,K7M0P1,K7N3D9,K7N3D5,I1LEA4,K7M924,I1JPA6,I1MQ94,I1K9C5,I1JXB8,I1LV88,K7L7Q7,K7KW11,K7N570,K7M1S0,I1N9T8,I1KRS0,I1M6J6,I1KZV9,I1JWR2,I1K8Q5,K7MBP8,I1KAG3,I1JX62,K7LY55,K7LY46,K7MK86,I1K030,K7LRA3,I1L2R0,K7LRD6,I1JNH0,K7L050,I1LCK5,I1MX81,I1NAG2,I1LTS9,K7KFI3,I1MX67,I1K821,I1NIP4,K7MTW5,…	0.0194409
Molecular function	transferase activity, transferring alkyl or aryl (other than methyl) groups	GO:0016765	4	0.00160862	1.86451	27	380	1952	51223	I1N2P4,I1N2P6,I1KK63,I1KK68,I1KK59,I1KK57,I1KK55,K7LWU9,I1NJA2,I1JFC0,K7LZF2,C6T3N6,I1LCH6,A3RM04,K7LZY3,I1L9B4,B9A1Q4,P32110,K7L1L7,K7MXY9,K7MRB1,I1KU83,Q9FQE8,Q9FQE2,Q9FQD4,I1LFD6,I1J7Q5,	0.0199002
Molecular function	hormone binding	GO:0042562	3	0.00167913	3.99324	7	46	1952	51223	Q43453,I1MGK2,C6T3A2,C6TFW4,I1KMV3,I1MRM4,I1MRM5,	0.0204427
Molecular function	iron ion binding	GO:0005506	7	0.0017809	1.47236	62	1105	1952	51223	I1KT86,K7LY34,I1MI36,I1KSN7,I1KJS8,I1M7D9,K7K4I8,K7N4V6,I1KRL3,K7K4B0,I1JP09,I1KS17,Q2LAK9,I1M6I2,I1KIV1,I1N9N7,I1N0S0,K7KDU0,K7KMF6,O49858,I1JNH7,K7KFD5,I1LCR6,O81972,I1JEG7,I1NHQ0,K7KP84,Q42798,C6TCN5,I1KGG7,K7MDN1,I1L136,I1N701,K7LKI8,I1JCQ8,I1N6E7,I1LJ26,C6TG61,K7MNF3,K7MVY3,K7MVY7,I1K615,K7LBV1,I1JTE7,I1M382,K7MVQ4,I1JL80,C6TN32,K7KYY8,I1LHL3,I1LHL2,K7KB27,K7LE86,I1KV01,K7MH28,I1NE96,I1J8P0,…	0.0213429
Molecular function	oxidoreductase activity, acting on paired donors, with incorporation or reduction of molecular oxygen	GO:0016705	4	0.00224579	1.48388	57	1008	1952	51223	I1KT86,K7LY34,I1MI36,I1KSN7,K7K4I8,I1KRL3,K7K4B0,I1JP09,I1KS17,Q2LAK9,I1M6I2,Q9FXK9,I1KIV1,I1N9N7,I1N0S0,K7KDU0,K7KMF6,O49858,I1JNH7,K7KFD5,I1LCR6,O81972,I1JEG7,I1KQ20,I1NHQ0,Q42798,C6TKV5,K7MDN1,K7KI50,I1L136,I1N701,I1K5U9,K7LKI8,I1JCQ8,I1N6E7,I1LJ26,K7MNF3,K7MVY3,K7MVY7,K7LBV1,I1JTE7,I1M382,K7MVQ4,I1M2Q0,K7LCS5,K7KYY8,I1LHL3,I1LHL2,Q53B69,K7LE86,K7MH28,I1NE96,I1J8P0,Q9SWR5,I1JZL5,K7KCJ6,I1J7R1,	0.0265004
Molecular function	polysaccharide binding	GO:0030247	4	0.00233616	1.92213	23	314	1952	51223	I1JPU3,K7LY33,I1M7H2,I1KSB7,C6T016,I1KRS0,I1KAG3,K7LY57,I1L2R0,I1N8W5,I1NAG2,K7KW52,I1MNT6,K7LB95,I1MF29,C6FF75,K7LBN6,K7KZV2,K7N0T3,K7MWW3,I1M1G0,K7K9B7,K7N2I0,	0.0271491
Molecular function	fatty-acyl-CoA binding	GO:0000062	10	0.00256126	4.25534	6	37	1952	51223	I1MXJ0,K7MTK3,I1JLD2,I1K4K8,I1KEH3,I1J9C7,	0.0293207
Molecular function	acyl-CoA binding	GO:0120227	9	0.00256126	4.25534	6	37	1952	51223	I1MXJ0,K7MTK3,I1JLD2,I1K4K8,I1KEH3,I1J9C7,	0.0293207
Molecular function	fatty acid derivative binding	GO:1901567	3	0.00256126	4.25534	6	37	1952	51223	I1MXJ0,K7MTK3,I1JLD2,I1K4K8,I1KEH3,I1J9C7,	0.0293207
Molecular function	copper ion binding	GO:0005507	7	0.00262702	2.05179	19	243	1952	51223	I1MR46,K7KDJ6,I1N2J2,I1MYY9,I1KK85,I1LMV1,K7MTC5,I1MY65,I1MW17,I1JLV8,I1LK01,I1LRP4,I1KFE9,I1KNE8,I1JSX8,I1K578,I1LHH6,I1J937,I1NE60,	0.0287847
Molecular function	hydroquinone:oxygen oxidoreductase activity	GO:0052716	6	0.00263519	3.33223	8	63	1952	51223	K7KDJ6,I1N2J2,I1MYY9,I1KK85,I1LMV1,K7MTC5,I1JLV8,I1LK01,	0.0284675
Molecular function	beta-galactosidase activity	GO:0004565	7	0.00285229	3.02784	9	78	1952	51223	C6F122,K7K4B2,I1LTJ5,I1M4L7,I1KGC4,I1JCK7,I1MCY9,I1LHX5,I1KUU7,	0.0299685
Molecular function	aldehyde dehydrogenase (NAD+) activity	GO:0004029	7	0.00291279	3.28016	8	64	1952	51223	I1L4H0,I1MHG6,I1KAB0,I1J5A5,I1LJV8,I1JC17,I1JZR6,I1KL66,	0.0301907
Molecular function	alcohol binding	GO:0043178	4	0.0030803	3.60175	7	51	1952	51223	Q43453,I1MGK2,C6T3A2,C6TFW4,I1KMV3,I1MRM4,I1MRM5,	0.0315012
Molecular function	guiding stereospecific synthesis activity	GO:0042349	4	0.00426962	3.40165	7	54	1952	51223	K7K3H8,I1N9C1,C6TAH7,I1JNP0,I1JNN6,C6TDG4,I1JL52,	0.040935
Molecular function	glucose transmembrane transporter activity	GO:0005355	8	0.00487623	2.62413	10	100	1952	51223	I1N9D7,I1KQQ8,K7KYJ4,I1JCR3,K7N004,I1JSQ4,I1JRG9,I1M1A1,I1LFT2,I1M8B6,	0.0461737
Molecular function	monosaccharide transmembrane transporter activity	GO:0015145	6	0.00487623	2.62413	10	100	1952	51223	I1N9D7,I1KQQ8,K7KYJ4,I1JCR3,K7N004,I1JSQ4,I1JRG9,I1M1A1,I1LFT2,I1M8B6,	0.0461737
Molecular function	hexose transmembrane transporter activity	GO:0015149	7	0.00487623	2.62413	10	100	1952	51223	I1N9D7,I1KQQ8,K7KYJ4,I1JCR3,K7N004,I1JSQ4,I1JRG9,I1M1A1,I1LFT2,I1M8B6,	0.0461737
Molecular function	serine-type endopeptidase inhibitor activity	GO:0004867	7	0.00491832	3.74876	6	42	1952	51223	C6T3N0,C6TCC9,I1NI58,C6SVG7,B1ACD1,B1ACD2,	0.044909
Molecular function	ATPase-coupled intramembrane lipid transporter activity	GO:0140326	5	0.00508727	2.999	8	70	1952	51223	I1J6T9,I1K184,I1JEQ6,K7L889,K7KYH8,I1MUI4,K7KJV3,I1KUR5,	0.0459051
Molecular function	aldehyde dehydrogenase [NAD(P)+] activity	GO:0004030	6	0.00508727	2.999	8	70	1952	51223	I1L4H0,I1MHG6,I1KAB0,I1J5A5,I1LJV8,I1JC17,I1JZR6,I1KL66,	0.0459051
Molecular function	obsolete signal transducer activity	GO:0004871	0	0.00529825	2.11623	15	186	1952	51223	I1JYH8,K7L601,C6T1A5,K7MZX4,I1KB18,I1KJ72,I1KJ71,I1KJ70,I1NAT8,I1MNK9,C6TFJ8,C6TFU0,I1LHE0,I1JS44,I1J975,	0.0461791
Molecular function	galactosidase activity	GO:0015925	6	0.00552157	2.44622	11	118	1952	51223	I1KSW9,C6F122,K7K4B2,I1LTJ5,I1M4L7,I1KGC4,I1JCK7,I1MCY9,I1LHX5,I1KUU7,I1L6Y9,	0.0475848
Molecular function	identical protein binding	GO:0042802	4	0.00553488	3.66158	6	43	1952	51223	I1JHE4,I1LVT1,I1LLM7,K7MQ84,I1MBC5,K7MPG5,	0.0471695
Molecular function	intramembrane lipid transporter activity	GO:0140303	4	0.0060353	2.9157	8	72	1952	51223	I1J6T9,I1K184,I1JEQ6,K7L889,K7KYH8,I1MUI4,K7KJV3,I1KUR5,	0.0508689
Molecular function	protein phosphatase inhibitor activity	GO:0004864	6	0.0063582	3.16705	7	58	1952	51223	Q43453,I1MGK2,C6T3A2,C6TFW4,I1KMV3,I1MRM4,I1MRM5,	0.052438
Molecular function	cellulase activity	GO:0008810	6	0.00836388	3.0113	7	61	1952	51223	I1N8W5,I1K7K4,I1KQ87,I1KPJ3,I1K6A1,K7M4Y5,I1JIK1,	0.066135
Molecular function	phosphatase inhibitor activity	GO:0019212	5	0.00836388	3.0113	7	61	1952	51223	Q43453,I1MGK2,C6T3A2,C6TFW4,I1KMV3,I1MRM4,I1MRM5,	0.066135
Molecular function	phosphotransferase activity, alcohol group as acceptor	GO:0016773	5	0.00992583	1.15972	228	5159	1952	51223	I1JPV7,I1JPU3,I1MZC7,K7M9N8,I1MIB6,K7LY33,I1K1M4,I1N2K7,I1MI91,K7KM53,I1MI78,K7M0J7,K7MRM6,I1JXU4,I1LVK6,K7MS02,I1JGX9,K7M0P1,K7N3D9,K7N3D5,I1LEA4,K7M924,I1JPA6,K7KLC0,I1MQ94,K7MRJ8,I1K9C5,I1JXB8,I1LV88,K7L7Q7,K7KW11,K7N570,K7M1S0,I1N9T8,I1MPC6,I1KRS0,I1M6J6,I1KZV9,I1JWR2,I1K8Q5,I1MY29,K7MBP8,I1KAG3,I1JX62,K7LY55,K7LY46,K7MK86,I1K030,K7LRA3,I1L2R0,K7LRD6,I1JNH0,K7L050,I1LCK5,I1MX81,I1NAG2,I1LTS9,…	0.0761311
Molecular function	oxidoreductase activity, acting on the CH-NH group of donors	GO:0016645	4	0.0104325	2.65735	8	79	1952	51223	K7LXR0,K7M988,I1MX77,I1LL79,K7MWG9,I1N6L0,I1N4V3,I1JZR6,	0.0792251
Molecular function	carbohydrate:proton symporter activity	GO:0005351	9	0.0112669	2.32224	10	113	1952	51223	I1N9D7,I1KQQ8,K7KYJ4,I1JCR3,K7N004,I1JSQ4,I1JRG9,I1M1A1,I1LFT2,I1M8B6,	0.0847228
Molecular function	carbohydrate:cation symporter activity	GO:0005402	8	0.0112669	2.32224	10	113	1952	51223	I1N9D7,I1KQQ8,K7KYJ4,I1JCR3,K7N004,I1JSQ4,I1JRG9,I1M1A1,I1LFT2,I1M8B6,	0.0847228
Molecular function	solute:proton symporter activity	GO:0015295	8	0.0112669	2.32224	10	113	1952	51223	I1N9D7,I1KQQ8,K7KYJ4,I1JCR3,K7N004,I1JSQ4,I1JRG9,I1M1A1,I1LFT2,I1M8B6,	0.0847228
Molecular function	chitin binding	GO:0008061	4	0.0115265	3.14895	6	50	1952	51223	C6T8G2,I1MPC4,Q9SDY6,I1M587,I1MTX4,I1K380,	0.0841985
Molecular function	chitinase activity	GO:0004568	6	0.0117152	2.82599	7	65	1952	51223	C6T8G2,I1MPC4,Q9SDY6,K7LPD3,I1M587,I1MTX4,C6TNB0,	0.0847695
Molecular function	ATPase-coupled transmembrane transporter activity	GO:0042626	6	0.0120471	1.5219	33	569	1952	51223	I1L4Y7,K7MSA4,I1N1Z2,I1K1C0,I1MGZ2,K7L7K5,I1JP87,I1MY42,I1N9W1,I1M5P5,I1NAB2,I1MWN5,I1KYX6,K7LZ78,K7KVX1,I1KH54,I1KGJ0,I1N6I6,K7MW11,I1LIK4,I1MCJ7,I1MCJ9,I1JBB1,K7LKY1,I1MC27,I1JJH8,I1K3J4,I1KV23,I1MRX0,I1MRW9,I1MRZ0,I1KCQ5,I1LWI1,	0.0840013
Molecular function	solute:cation symporter activity	GO:0015294	7	0.0133795	2.26218	10	116	1952	51223	I1N9D7,I1KQQ8,K7KYJ4,I1JCR3,K7N004,I1JSQ4,I1JRG9,I1M1A1,I1LFT2,I1M8B6,	0.0916259
Molecular function	protein-disulfide reductase activity	GO:0015035	6	0.0137338	1.74942	19	285	1952	51223	I1M877,K7M0A8,C6T8M7,I1KJ50,I1MX98,I1N8T8,I1JN70,C6T1R8,K7MUS5,I1KXP4,K7KG46,K7MUQ3,I1KWJ3,C6TNF4,C6T4P5,K7KAW7,I1J8Q1,K7KKM8,I1M938,	0.0915987
Molecular function	disulfide oxidoreductase activity	GO:0015036	5	0.0137338	1.74942	19	285	1952	51223	I1M877,K7M0A8,C6T8M7,I1KJ50,I1MX98,I1N8T8,I1JN70,C6T1R8,K7MUS5,I1KXP4,K7KG46,K7MUQ3,I1KWJ3,C6TNF4,C6T4P5,K7KAW7,I1J8Q1,K7KKM8,I1M938,	0.0915987
Molecular function	symporter activity	GO:0015293	6	0.0141458	2.24285	10	117	1952	51223	I1N9D7,I1KQQ8,K7KYJ4,I1JCR3,K7N004,I1JSQ4,I1JRG9,I1M1A1,I1LFT2,I1M8B6,	0.0927333
Molecular function	transferase activity	GO:0016740	3	0.0163017	1.09033	475	11432	1952	51223	I1JPV7,I1JPU3,I1JPT3,I1L574,I1MZC7,K7M9N8,Q00M84,Q00M88,I1MIB6,C6SY01,K7LY33,I1N2P4,I1N2P6,I1KBY4,I1LVT1,I1K1M4,I1M7R8,I1LNB1,I1N2K7,I1MI91,I1K213,K7KM53,I1MI78,I1KKB5,K7L681,K7M0J7,K7MRM6,C6T1L6,I1JXU4,I1LVK6,I1KK63,I1KK68,K7MS02,I1KK59,I1KK57,I1KK55,I1JGX9,I1J788,K7KCY3,K7LXA9,K7M0P1,I1KBH4,K7N3D9,K7N3D5,I1M7C3,I1NC89,K7MRC4,I1LEA4,I1N1T9,K7M924,K7M8Q2,I1JPA6,C6F116,I1K9R7,K7LWV9,K7KLC0,K7KCP3,…	0.10507
Molecular function	active transmembrane transporter activity	GO:0022804	4	0.0163539	1.30263	69	1390	1952	51223	I1L4Y7,K7MSA4,I1LEP8,I1KT54,I1JPC8,I1N1Z2,I1K1C0,I1JXZ0,K7MS37,I1MGZ2,K7L7K5,I1JP87,I1MXU4,I1LDN0,I1MY42,K7M288,I1N9W1,I1N9D7,I1M5P5,I1NAB2,I1KQQ8,I1M5Q7,I1N8G8,I1N8H3,I1MWN5,I1KYX6,K7LZ78,C3UZD3,K7KVX1,I1JVA1,I1JDS8,I1KH54,I1KGJ0,I1NGX1,K7KQF8,I1JCS9,K7KYG8,K7KYG7,K7KYJ4,I1JCR3,K7N004,I1L0M1,I1N6I6,K7MW11,I1LIK4,I1MCJ7,I1MCJ9,I1MCJ2,I1JSQ4,E8Z9A8,I1MTG6,I1JBB1,K7LKY1,I1MC27,K7M7J3,I1JJH8,I1K3J4,…	0.104529
Molecular function	oxidoreductase activity, acting on the CH-OH group of donors, NAD or NADP as acceptor	GO:0016616	5	0.0168811	1.64008	22	352	1952	51223	K7MB43,I1LNB1,I1L4I7,C6T9Z5,I1K1H0,I1L4J2,I1NC40,I1J5Y9,K7K429,I1MG55,K7LS11,I1L0F6,K7KXV3,I1N5S0,I1LA39,I1J9W9,I1KVS6,I1KMX5,K7K9D6,K7MGN5,I1NDS3,I1MJD7,	0.107007
Molecular function	aspartyl esterase activity	GO:0045330	5	0.0182458	1.99301	12	158	1952	51223	K7LZ49,K7KV70,I1L1X0,I1J4H5,K7KGC5,K7LCD5,I1JKS0,I1MK76,I1MS29,K7MZI8,I1J7T0,I1KTG6,	0.112859
Molecular function	lipid transporter activity	GO:0005319	3	0.020457	2.11623	10	124	1952	51223	C6TJF4,I1J6T9,I1K184,I1JEQ6,K7L889,I1NI74,K7KYH8,I1MUI4,K7KJV3,I1KUR5,	0.124528
Molecular function	pectinesterase activity	GO:0030599	6	0.0227095	1.87438	13	182	1952	51223	K7LZ49,K7KV70,I1L1X0,I1J4H5,K7KGC5,K7LCD5,I1JKS0,I1JBF5,I1MK76,I1MS29,K7MZI8,I1J7T0,I1KTG6,	0.133986
Molecular function	carboxylic ester hydrolase activity	GO:0052689	5	0.0234773	1.60661	21	343	1952	51223	C6T165,K7KU16,K7LZ49,K7L7G2,I1KJ12,K7KV70,Q5NUF3,I1L1X0,K7KW85,I1J4H5,K7KGC5,K7LCD5,I1JKS0,I1JBF5,I1MK76,K7K119,I1MS29,K7MZI8,I1J7T0,I1KTG6,I1M8K4,	0.137459
Molecular function	dioxygenase activity	GO:0051213	4	0.0244005	1.50428	27	471	1952	51223	I1MR21,K7LY34,I1JYH5,I1M7H7,Q43446,I1JFT4,I1KR03,C6TMF5,I1JVI6,I1JEL8,C6TBZ4,I1KH67,I1KH70,I1JUH4,K7MDJ3,K7M4Z7,C6TG61,I1M2Q0,K7KBB9,Q53B69,I1N4Q4,I1KDP2,I1M1K9,I1MJ89,I1LX66,I1LX01,I1KL34,	0.141782
Molecular function	secondary active transmembrane transporter activity	GO:0015291	5	0.0248835	1.4142	36	668	1952	51223	I1LEP8,I1KT54,I1JPC8,I1JXZ0,K7MS37,I1MXU4,I1LDN0,K7M288,I1N9D7,I1KQQ8,I1M5Q7,I1N8G8,I1N8H3,C3UZD3,I1JVA1,I1JDS8,I1NGX1,K7KQF8,I1JCS9,K7KYG8,K7KYG7,K7KYJ4,I1JCR3,K7N004,I1L0M1,I1MCJ2,I1JSQ4,E8Z9A8,I1MTG6,K7M7J3,I1JRG9,I1J8Z1,I1M1A1,I1LFT2,K7LWE5,I1M8B6,	0.143501
Molecular function	O-acyltransferase activity	GO:0008374	6	0.0255116	1.68978	17	264	1952	51223	I1KKB5,I1J788,K7KCY3,C6TIL0,K7M1D7,I1N9A1,I1MFF3,I1MLC9,I1KET7,K7K1G2,K7K183,K7MPH2,I1MBC4,C6TI78,K7LX15,K7MYQ9,I1N2U9,	0.143878
Molecular function	pentosyltransferase activity	GO:0016763	5	0.0278061	1.93728	11	149	1952	51223	K7L681,K7KN24,I1MY28,I1K008,I1KA61,I1M3H0,I1JSI1,I1LGN3,K7LFD8,I1JZ96,I1L5G4,	0.153434
Molecular function	lipid binding	GO:0008289	3	0.0280593	1.44234	31	564	1952	51223	C6TJF4,I1K9U2,K7LG70,I1K9E8,Q43453,I1MGK2,C6SWY4,K7K3X4,I1KR47,C6T3A2,I1MG30,I1M5J0,I1NI74,I1JD31,C6TFW4,I1JTE4,I1LZP6,C6TFP9,K7KRD7,I1JL10,D6QX28,K7LTZ8,I1KMV3,I1JAV7,I1JRH6,I1MAX6,I1N3N6,I1MRM4,I1MRM5,I1KD42,K7KCB9,	0.153725
Molecular function	manganese ion binding	GO:0030145	7	0.0289958	2.09001	9	113	1952	51223	C6T1Q5,C7S8C4,C7S8C2,C7S8C9,C7S8D1,C7S8D0,I1LAX5,I1MSB1,I1MK04,	0.157729
Molecular function	electron transfer activity	GO:0009055	4	0.0310525	1.43919	30	547	1952	51223	K7M0A8,I1M7D9,K7M988,I1KJJ6,K7M2B3,I1LE61,I1KJ50,I1MX98,C6SZQ8,I1N8T8,I1JN70,K7MTK3,C6T1R8,K7MUS5,K7KG46,I1JLD2,I1NGC5,I1JTH0,I1K4K8,C6T4P5,I1KEH3,I1JAU4,K7N276,K7KB27,K7KAW7,I1LXI9,I1KDE7,I1KDD0,I1M938,I1LWP0,	0.166554
Molecular function	sugar transmembrane transporter activity	GO:0051119	5	0.0315391	1.89904	11	152	1952	51223	I1KAN3,I1N9D7,I1KQQ8,K7KYJ4,I1JCR3,K7N004,I1JSQ4,I1JRG9,I1M1A1,I1LFT2,I1M8B6,	0.16799
Molecular function	oxidoreductase activity, acting on a sulfur group of donors	GO:0016667	4	0.0323932	1.5523	21	355	1952	51223	I1M877,K7M0A8,C6T8M7,I1KJ50,I1MX98,I1N8T8,I1MFI0,I1JN70,C6T1R8,K7MUS5,I1KXP4,K7KG46,K7MUQ3,I1KWJ3,C6TNF4,C6T4P5,I1KMS8,K7KAW7,I1J8Q1,K7KKM8,I1M938,	0.171349
Molecular function	extracellular ligand-gated ion channel activity	GO:0005230	9	0.0348717	2.46012	6	64	1952	51223	K7M0A1,K7LWX1,K7M1F3,K7MK91,I1KMD9,K7LEX1,	0.18072
Molecular function	transmitter-gated ion channel activity	GO:0022824	10	0.0348717	2.46012	6	64	1952	51223	K7M0A1,K7LWX1,K7M1F3,K7MK91,I1KMD9,K7LEX1,	0.18072
Molecular function	ligand-gated channel activity	GO:0022834	7	0.0348717	2.46012	6	64	1952	51223	K7M0A1,K7LWX1,K7M1F3,K7MK91,I1KMD9,K7LEX1,	0.18072
Molecular function	transmitter-gated channel activity	GO:0022835	8	0.0348717	2.46012	6	64	1952	51223	K7M0A1,K7LWX1,K7M1F3,K7MK91,I1KMD9,K7LEX1,	0.18072
Molecular function	ionotropic glutamate receptor activity	GO:0004970	11	0.0348717	2.46012	6	64	1952	51223	K7M0A1,K7LWX1,K7M1F3,K7MK91,I1KMD9,K7LEX1,	0.18072
Molecular function	neurotransmitter receptor activity	GO:0030594	4	0.0348717	2.46012	6	64	1952	51223	K7M0A1,K7LWX1,K7M1F3,K7MK91,I1KMD9,K7LEX1,	0.18072
Molecular function	glutamate receptor activity	GO:0008066	5	0.0348717	2.46012	6	64	1952	51223	K7M0A1,K7LWX1,K7M1F3,K7MK91,I1KMD9,K7LEX1,	0.18072
Molecular function	ligand-gated ion channel activity	GO:0015276	8	0.0348717	2.46012	6	64	1952	51223	K7M0A1,K7LWX1,K7M1F3,K7MK91,I1KMD9,K7LEX1,	0.18072
Molecular function	lyase activity	GO:0016829	3	0.0355886	1.30424	50	1006	1952	51223	I1KC87,I1LEZ6,I1L4W3,I1MI49,I1JGZ6,K7N485,I1LNE4,C6T1Q5,I1J6V7,I1JXE5,K7MKN1,I1NC40,I1KRN3,C7S8C4,C7S8C2,C7S8C9,C7S8D1,C7S8D0,I1K070,I1J4W3,I1MX49,I1MG15,Q5NUF3,I1NIN2,I1LBQ3,I1L1I7,I1JV14,I1LAX5,K7MV03,I1LRR9,I1LRQ4,I1MDY7,I1MDV8,I1LAJ4,K7LKL7,I1MUL0,I1MMB1,I1LZA4,I1KNE1,I1NFF3,I1JBJ2,C6TF12,P31531,K7MHN5,I1MSB1,I1MK04,K7L466,I1NEH7,I1J8H1,K7LNL2,	0.172762
Molecular function	oxidoreductase activity, acting on the aldehyde or oxo group of donors	GO:0016903	4	0.0356199	1.62219	17	275	1952	51223	K7KLG0,I1L4H0,C6T9Z5,I1MHG6,I1M7D9,I1KAB0,I1KAH2,I1J5A5,I1LKT9,K7M318,I1LJV8,K7K6U6,I1N5S0,I1JC17,K7KB27,I1JZR6,I1KL66,	0.171827
Molecular function	calcium ion binding	GO:0005509	6	0.0368731	1.33592	42	825	1952	51223	C6T165,C6TAV2,I1JXU4,K7MIY3,K7LG70,I1NBY2,K7N5A2,I1JXJ0,K7M288,I1N9L0,I1KAG3,K7M1Q3,C6T3C6,C6SYS7,I1JE57,C6T231,C6T303,I1K711,C6T2L2,I1KP09,I1LRV1,I1JCT4,I1MLK5,I1JKK7,K7L3D8,K7KRD7,I1JSY8,I1KWD9,I1KF65,D6QX28,I1LQE0,I1M2E4,Q39817,I1JS16,I1JB53,K7K119,K7K9D7,I1N4E7,I1JZT6,I1N3N6,I1N3F4,I1KD42,	0.17676
Molecular function	protein binding	GO:0005515	3	0.0394879	1.34482	39	761	1952	51223	I1JHE4,I1LVT1,I1JXU4,I1KJP6,I1JGG8,I1KS92,K7MT81,K7MSW7,I1M6Q8,I1LLM7,K7MJZ5,I1MNV4,I1KZ77,I1MWA9,I1MNT7,K7KGR6,K7LAQ6,I1KGI8,I1L9L3,K7LL36,I1MV96,I1JD48,I1JTE4,K7K6X9,I1LIM2,K7MG77,I1M2E9,C6T4J1,K7LN87,I1LY84,K7MQ84,I1LPD6,I1L729,I1MBC5,K7MPG5,I1JZT6,I1MAY0,I1MRQ0,K7LNP0,	0.179214
Molecular function	carbohydrate transmembrane transporter activity	GO:0015144	4	0.0395904	1.62737	16	258	1952	51223	I1KAN3,I1N9D7,I1KQQ8,C6TKR9,K7KYJ4,I1JCR3,K7N004,C6TEZ8,K7KHE6,I1JSQ4,I1M1P0,I1KV43,I1JRG9,I1M1A1,I1LFT2,I1M8B6,	0.178623
Molecular function	UDP-glycosyltransferase activity	GO:0008194	5	0.0406091	1.34753	38	740	1952	51223	I1JPT3,I1M7C3,I1LML6,I1MPF3,I1KRK2,I1NBA2,I1L2Z0,I1M6F4,I1MP01,K7L031,I1L2P3,I1NAE6,K7LR04,I1LCI8,I1KYQ0,I1KYP9,I1JMK6,I1JE14,I1JDD7,K7L1W4,K7M4V9,I1KWD9,D4Q9Z5,I1LA57,I1N672,I1LA33,K7LCZ8,I1M2L8,I1KEV6,I1KN68,I1K3Q9,I1KDP9,I1KDI6,K7KRJ6,I1MAV4,I1MAV6,K7MHQ9,I1KL63,	0.182147
Molecular function	glycosyltransferase activity	GO:0016757	4	0.0426177	1.23447	70	1488	1952	51223	I1JPT3,C6SY01,K7L681,I1M7C3,C6F116,K7LWV9,I1NBQ6,I1LML6,K7KN24,I1N1A7,I1MPF3,I1KRK2,I1MY28,I1NBA2,I1L2Z0,I1M6F4,I1KA36,Q8S902,I1K008,I1MP01,I1LLK2,I1KA61,K7L031,I1L2P3,I1NAE6,I1JNB3,K7LR04,I1LCI8,I1KYQ0,I1KYP9,I1JMK6,I1JE14,I1JDD7,I1KXN5,I1KXB7,K7L1W4,I1LZT6,K7M4V9,I1M3H0,I1NGA4,I1KWD9,D4Q9Z5,I1LA57,I1N672,I1LA33,K7LCZ8,I1M2L8,I1KEV6,I1JSI1,I1KN68,I1MSS9,I1J9F9,I1K3Q9,I1KDP9,K7LDT0,I1LGN3,I1KDI6,…	0.190045
Molecular function	gated channel activity	GO:0022836	6	0.043313	1.6699	14	220	1952	51223	I1MQM2,I1NCK8,K7M0A1,K7LWX1,K7M1F3,K7MK91,I1J462,I1MUD0,I1MLI6,K7LDI0,I1JRZ5,I1KMD9,K7LE66,K7LEX1,	0.190926
Molecular function	anion transmembrane transporter activity	GO:0008509	5	0.0434151	1.58192	17	282	1952	51223	I1KT54,I1M5Q7,I1J462,I1JDS8,I1N6Y3,K7K7E2,K7KYG8,K7KYG7,I1K5S6,I1L0M1,I1MLI6,K7LDI0,I1MCJ2,I1MTG6,K7M7J3,K7LE66,I1L6P8,	0.190282
Molecular function	carbohydrate derivative transmembrane transporter activity	GO:1901505	4	0.0442203	2.57268	5	51	1952	51223	K7M2T1,I1MCJ2,I1JBN2,I1L6P8,K7MA02,	0.191621
Molecular function	molecular transducer activity	GO:0060089	2	0.0495168	1.60661	15	245	1952	51223	K7M0A1,K7LWX1,Q43453,I1MGK2,K7M1F3,K7MK91,C6T3A2,K7KGR6,I1KGI8,C6TFW4,I1KMV3,I1KMD9,I1MRM4,I1MRM5,K7LEX1,	0.213367
Cellular component	anchoring junction	GO:0070161	4	0	4.53405	64	350	1546	38334	I1MR46,I1JYH8,I1MI78,K7M0J7,K7N3D9,K7N3D5,K7L601,I1LEA4,C6T1A5,K7MZX4,I1MY65,K7M1S0,I1KB18,C7S8D1,C7S8D0,I1KJ72,I1KJ71,I1KJ70,I1NAT8,I1KZ77,K7KXF2,I1MW17,I1LSR6,K7KXI5,K7KXI4,K7LAQ6,K7M3U3,I1LAX5,C6TFJ8,C6TEZ8,I1LRP4,C6TFU0,K7KHE6,I1KFE9,K7MVP1,I1NG76,I1NG77,I1NG67,I1NG74,I1KNE8,I1JSX8,K7MG77,K7LLE1,K7LLE2,I1M2E9,I1LHH6,I1LHE0,I1KEB9,K7L2L4,I1KE68,I1KE67,I1JS44,K7LUV3,I1J975,K7LUW9,K7K9F8,I1J937,…	0
Cellular component	external encapsulating structure	GO:0030312	3	0	3.3644	100	737	1546	38334	I1MR46,C6SY01,I1MHR3,I1JYB5,I1N2H6,C6T1Q5,I1L4M7,K7LWT5,K7LWV9,K7LZ49,I1MY65,C6T016,K7K4B2,C7S8C4,C7S8C2,C7S8C9,C7S8D1,C7S8D0,I1MGH2,I1J5S5,K7MK51,I1MP38,I1J5F2,O64970,K7KV70,I1KR53,Q8S902,I1LU76,I1N8W5,C6TDU0,I1LTJ5,I1K850,K7K501,I1L1X0,K7KW52,I1KHH8,I1J4H5,I1L1Q6,I1L210,I1MW17,I1M4L7,I1LK20,K7KGC5,I1LAX5,K7KHQ3,K7LCD5,K7KQC7,I1KGC4,I1MDV9,I1LRP4,K7LBP9,I1JCK7,I1JKS0,K7KH84,I1KFE9,I1MCY9,I1NGA4,…	0
Cellular component	plasma membrane	GO:0005886	4	0	2.29194	215	2326	1546	38334	I1KKI2,I1N306,I1JPU3,I1JHE9,I1MQM2,K7LY33,I1JYH8,C6TJF2,I1NCK8,I1KT54,I1M7V6,I1M877,I1LW61,I1MI78,I1KKB8,K7M0J7,I1JXU4,I1K1C0,I1JXZ0,I1J6T3,I1J6T9,K7N3D9,K7N3D5,I1LEA4,I1M7H2,I1KSB7,K7LG70,I1MGZ2,I1LV88,I1JP87,I1K184,I1JGG8,I1KJJ6,K7M2B3,C6T016,K7M1S0,I1KAK1,I1KRS0,I1LE61,I1KB18,I1N9W1,I1KRK2,I1KAG3,I1KJ72,I1KJ71,I1KJ70,I1N9D7,I1NAT8,K7L6R1,K7M1G0,C6SZP8,K7LRA3,I1L2R0,K7LRD6,C6SZQ8,I1MFQ2,I1M5P5,…	0
Cellular component	symplast	GO:0055044	3	0	4.53405	64	350	1546	38334	I1MR46,I1JYH8,I1MI78,K7M0J7,K7N3D9,K7N3D5,K7L601,I1LEA4,C6T1A5,K7MZX4,I1MY65,K7M1S0,I1KB18,C7S8D1,C7S8D0,I1KJ72,I1KJ71,I1KJ70,I1NAT8,I1KZ77,K7KXF2,I1MW17,I1LSR6,K7KXI5,K7KXI4,K7LAQ6,K7M3U3,I1LAX5,C6TFJ8,C6TEZ8,I1LRP4,C6TFU0,K7KHE6,I1KFE9,K7MVP1,I1NG76,I1NG77,I1NG67,I1NG74,I1KNE8,I1JSX8,K7MG77,K7LLE1,K7LLE2,I1M2E9,I1LHH6,I1LHE0,I1KEB9,K7L2L4,I1KE68,I1KE67,I1JS44,K7LUV3,I1J975,K7LUW9,K7K9F8,I1J937,…	0
Cellular component	cell-cell junction	GO:0005911	5	0	4.53405	64	350	1546	38334	I1MR46,I1JYH8,I1MI78,K7M0J7,K7N3D9,K7N3D5,K7L601,I1LEA4,C6T1A5,K7MZX4,I1MY65,K7M1S0,I1KB18,C7S8D1,C7S8D0,I1KJ72,I1KJ71,I1KJ70,I1NAT8,I1KZ77,K7KXF2,I1MW17,I1LSR6,K7KXI5,K7KXI4,K7LAQ6,K7M3U3,I1LAX5,C6TFJ8,C6TEZ8,I1LRP4,C6TFU0,K7KHE6,I1KFE9,K7MVP1,I1NG76,I1NG77,I1NG67,I1NG74,I1KNE8,I1JSX8,K7MG77,K7LLE1,K7LLE2,I1M2E9,I1LHH6,I1LHE0,I1KEB9,K7L2L4,I1KE68,I1KE67,I1JS44,K7LUV3,I1J975,K7LUW9,K7K9F8,I1J937,…	0
Cellular component	plasmodesma	GO:0009506	6	0	4.53405	64	350	1546	38334	I1MR46,I1JYH8,I1MI78,K7M0J7,K7N3D9,K7N3D5,K7L601,I1LEA4,C6T1A5,K7MZX4,I1MY65,K7M1S0,I1KB18,C7S8D1,C7S8D0,I1KJ72,I1KJ71,I1KJ70,I1NAT8,I1KZ77,K7KXF2,I1MW17,I1LSR6,K7KXI5,K7KXI4,K7LAQ6,K7M3U3,I1LAX5,C6TFJ8,C6TEZ8,I1LRP4,C6TFU0,K7KHE6,I1KFE9,K7MVP1,I1NG76,I1NG77,I1NG67,I1NG74,I1KNE8,I1JSX8,K7MG77,K7LLE1,K7LLE2,I1M2E9,I1LHH6,I1LHE0,I1KEB9,K7L2L4,I1KE68,I1KE67,I1JS44,K7LUV3,I1J975,K7LUW9,K7K9F8,I1J937,…	0
Cellular component	cell junction	GO:0030054	3	0	4.53405	64	350	1546	38334	I1MR46,I1JYH8,I1MI78,K7M0J7,K7N3D9,K7N3D5,K7L601,I1LEA4,C6T1A5,K7MZX4,I1MY65,K7M1S0,I1KB18,C7S8D1,C7S8D0,I1KJ72,I1KJ71,I1KJ70,I1NAT8,I1KZ77,K7KXF2,I1MW17,I1LSR6,K7KXI5,K7KXI4,K7LAQ6,K7M3U3,I1LAX5,C6TFJ8,C6TEZ8,I1LRP4,C6TFU0,K7KHE6,I1KFE9,K7MVP1,I1NG76,I1NG77,I1NG67,I1NG74,I1KNE8,I1JSX8,K7MG77,K7LLE1,K7LLE2,I1M2E9,I1LHH6,I1LHE0,I1KEB9,K7L2L4,I1KE68,I1KE67,I1JS44,K7LUV3,I1J975,K7LUW9,K7K9F8,I1J937,…	0
Cellular component	cell wall	GO:0005618	4	0	3.41028	96	698	1546	38334	I1MR46,C6SY01,I1MHR3,I1JYB5,I1N2H6,C6T1Q5,I1L4M7,K7LWT5,K7LWV9,K7LZ49,I1MY65,C6T016,K7K4B2,C7S8C4,C7S8C2,C7S8C9,C7S8D1,C7S8D0,I1MGH2,I1J5S5,K7MK51,I1MP38,O64970,K7KV70,I1KR53,Q8S902,I1LU76,I1N8W5,C6TDU0,I1LTJ5,I1K850,I1L1X0,K7KW52,I1KHH8,I1J4H5,I1L1Q6,I1L210,I1MW17,I1M4L7,I1LK20,K7KGC5,I1LAX5,K7KHQ3,K7LCD5,K7KQC7,I1KGC4,I1MDV9,I1LRP4,K7LBP9,I1JCK7,I1JKS0,K7KH84,I1KFE9,I1MCY9,I1NGA4,I1N660,C6TED1,…	0
Cellular component	cell periphery	GO:0071944	3	5.55112e-16	2.43714	316	3215	1546	38334	I1KKI2,I1N306,I1JPU3,I1JHE9,I1MQM2,I1MR46,C6SY01,K7LY33,I1JYH8,C6TJF2,I1MHR3,I1NCK8,I1JYB5,I1KT54,I1M7V6,I1M877,I1LW61,I1MI78,I1N2H6,I1KKB8,K7M0J7,I1JXU4,I1K1C0,C6T1Q5,I1JXZ0,I1L4M7,I1J6T3,I1J6T9,K7N3D9,K7N3D5,I1LEA4,K7LWT5,I1M7H2,K7LWV9,I1KSB7,K7LG70,I1MGZ2,I1LV88,I1JP87,I1K184,I1JGG8,I1KJJ6,K7M2B3,K7LZ49,I1MY65,C6T016,K7M1S0,I1KAK1,I1KRS0,I1LE61,K7K4B2,I1KB18,I1N9W1,C7S8C4,C7S8C2,C7S8C9,C7S8D1,…	1.52964e-14
Cellular component	extracellular region	GO:0005576	3	2.80775e-13	2.24762	94	1037	1546	38334	K7KDJ6,C6SY01,I1LVT9,I1JYB5,I1N2J2,I1MYY9,I1N2H6,I1KK85,I1JGQ5,C6T1Q5,I1LMV1,K7LWV9,C6T8G2,K7MTC5,I1K0V7,I1MPC4,C7S8C4,C7S8C2,C7S8C9,C7S8D1,C7S8D0,I1LLU9,I1J5S5,I1MP38,O64970,Q8S902,I1LU76,C6SZJ3,K7MTR6,C6TDU0,K7LHS9,I1L1X0,I1J446,I1MVT7,I1LK20,I1KXV7,I1JLV8,I1LAX5,C6TL64,I1LK01,I1MVB4,I1MV71,I1MV72,I1ME52,I1ME53,I1ME54,I1NH68,I1KXE1,I1MDV9,I1L0M4,Q9ZNZ5,I1JKS0,I1NGA4,I1N660,C6TED1,C6TN48,I1MTX4,…	6.96323e-12
Cellular component	plant-type cell wall	GO:0009505	5	1.73996e-11	4.71466	27	142	1546	38334	I1MR46,I1MY65,C6T016,I1MGH2,I1MP38,O64970,I1KR53,I1LU76,K7KW52,I1MW17,I1MDV9,I1LRP4,K7LBP9,I1KFE9,C6TED1,I1KNE8,I1JSX8,I1LHH6,I1KEC9,I1MC15,I1L6Y9,Q9XFI6,I1J937,I1KUF1,I1MAR9,I1J8H7,I1JQR0,	3.92283e-10
Cellular component	intrinsic component of plasma membrane	GO:0031226	4	8.99102e-11	2.31426	70	750	1546	38334	I1KKI2,I1N306,I1MQM2,I1JYH8,I1NCK8,I1KT54,I1JXZ0,I1M7H2,I1KSB7,I1MGZ2,I1KJJ6,K7M2B3,C6T016,I1LE61,I1KB18,I1KJ72,I1KJ71,I1KJ70,I1N9D7,I1NAT8,C6SZQ8,I1KQQ8,I1N8W5,I1M5Q7,C3UZD3,K7KW52,I1MNT6,I1LBS7,C6TKR9,I1JDS8,I1MF29,C6TFJ8,K7KQF8,K7KYJ4,I1JCR3,K7N004,C6TEZ8,I1L0M1,I1L8P0,C6TFU0,I1MUD0,I1N6I6,K7KHE6,K7MW11,I1NGC5,K7LBN6,C6TG11,I1JSQ4,K7N0T3,E8Z9A8,I1MTG6,I1M1P0,I1JRZ5,K7M7J3,I1M1G0,I1KV43,I1JAU4,…	1.85814e-09
Cellular component	plastoglobule	GO:0010287	3	4.90896e-10	7.59049	15	49	1546	38334	K7M9Q3,Q43437,C6T8R7,I1KR46,C6TLM4,K7KVZ6,I1MNM3,C6TKW2,I1JCY0,I1JLH0,P09755,I1MLC9,C6TNE6,C6T868,I1K2Q2,	9.36478e-09
Cellular component	anchored component of membrane	GO:0031225	4	1.96437e-08	2.9025	35	299	1546	38334	I1JYH8,I1M7H2,I1KSB7,I1KJJ6,K7M2B3,C6T016,I1LE61,I1KB18,I1KJ72,I1KJ71,I1KJ70,I1NAT8,I1JWM6,C6SZQ8,I1N8W5,K7KW52,I1MNT6,I1MF29,C6TFJ8,C6TFU0,I1NGC5,K7LBN6,K7N0T3,I1N4P4,I1M1G0,I1JAU4,K7N276,I1JS44,I1LXI9,I1KDE7,I1KDD0,I1K380,I1KD34,I1LWP0,K7N2I0,	3.47973e-07
Cellular component	anchored component of plasma membrane	GO:0046658	5	2.1803e-08	3.06355	32	259	1546	38334	I1JYH8,I1M7H2,I1KSB7,I1KJJ6,K7M2B3,C6T016,I1LE61,I1KB18,I1KJ72,I1KJ71,I1KJ70,I1NAT8,C6SZQ8,I1N8W5,K7KW52,I1MNT6,I1MF29,C6TFJ8,C6TFU0,I1NGC5,K7LBN6,K7N0T3,I1M1G0,I1JAU4,K7N276,I1JS44,I1LXI9,I1KDE7,I1KDD0,I1K380,I1LWP0,K7N2I0,	3.60475e-07
Cellular component	chloroplast envelope	GO:0009941	6	9.18938e-06	3.06119	20	162	1546	38334	I1JPU5,K7M9Q3,Q43437,C6T8R7,I1KR46,C6TLM4,I1NAG3,K7KVZ6,I1MNM3,I1J3Y7,C6TKW2,K7KZ09,B9A1Q4,I1JCY0,I1JLH0,I1JTE7,P09755,C6TNE6,C6T868,I1K2Q2,	0.000142435
Cellular component	integral component of plasma membrane	GO:0005887	5	0.000112694	1.91901	38	491	1546	38334	I1KKI2,I1N306,I1MQM2,I1NCK8,I1KT54,I1JXZ0,I1MGZ2,I1N9D7,I1KQQ8,I1M5Q7,C3UZD3,I1LBS7,C6TKR9,I1JDS8,K7KQF8,K7KYJ4,I1JCR3,K7N004,C6TEZ8,I1L0M1,I1L8P0,I1MUD0,I1N6I6,K7KHE6,K7MW11,C6TG11,I1JSQ4,E8Z9A8,I1MTG6,I1M1P0,I1JRZ5,K7M7J3,I1KV43,I1JRG9,I1M1A1,I1LFT2,I1M8B6,I1LWI1,	0.00164401
Cellular component	plastid thylakoid membrane	GO:0055035	6	0.000191574	2.92861	15	127	1546	38334	K7M9Q3,Q43437,C6T8R7,I1KR46,C6TLM4,K7KVZ6,I1MNM3,C6TKW2,I1JCY0,I1JLH0,I1JTE7,P09755,C6TNE6,C6T868,I1K2Q2,	0.00263946
Cellular component	chloroplast thylakoid membrane	GO:0009535	7	0.000191574	2.92861	15	127	1546	38334	K7M9Q3,Q43437,C6T8R7,I1KR46,C6TLM4,K7KVZ6,I1MNM3,C6TKW2,I1JCY0,I1JLH0,I1JTE7,P09755,C6TNE6,C6T868,I1K2Q2,	0.00263946
Cellular component	plastid membrane	GO:0042170	5	0.000284881	2.46658	19	191	1546	38334	I1JPU5,K7M9Q3,Q43437,C6T8R7,I1KR46,C6TLM4,I1NAG3,K7KVZ6,I1MNM3,C6TKW2,K7KZ09,B9A1Q4,I1JCY0,I1JLH0,I1JTE7,P09755,C6TNE6,C6T868,I1K2Q2,	0.00353253
Cellular component	plastid thylakoid	GO:0031976	5	0.00051186	2.67578	15	139	1546	38334	K7M9Q3,Q43437,C6T8R7,I1KR46,C6TLM4,K7KVZ6,I1MNM3,C6TKW2,I1JCY0,I1JLH0,I1JTE7,P09755,C6TNE6,C6T868,I1K2Q2,	0.00604482
Cellular component	chloroplast thylakoid	GO:0009534	6	0.00051186	2.67578	15	139	1546	38334	K7M9Q3,Q43437,C6T8R7,I1KR46,C6TLM4,K7KVZ6,I1MNM3,C6TKW2,I1JCY0,I1JLH0,I1JTE7,P09755,C6TNE6,C6T868,I1K2Q2,	0.00604482
Cellular component	chloroplast stroma	GO:0009570	4	0.000856514	2.54749	15	146	1546	38334	K7M9Q3,Q43437,C6T8R7,I1KR46,C6TLM4,K7KVZ6,I1MNM3,C6TKW2,I1JCY0,I1JLH0,P09755,I1MLC9,C6TNE6,C6T868,I1K2Q2,	0.00923545
Cellular component	plastid stroma	GO:0009532	3	0.00120867	2.46314	15	151	1546	38334	K7M9Q3,Q43437,C6T8R7,I1KR46,C6TLM4,K7KVZ6,I1MNM3,C6TKW2,I1JCY0,I1JLH0,P09755,I1MLC9,C6TNE6,C6T868,I1K2Q2,	0.0124896
Cellular component	plastid envelope	GO:0009526	5	0.00260014	2.00774	20	247	1546	38334	I1JPU5,K7M9Q3,Q43437,C6T8R7,I1KR46,C6TLM4,I1NAG3,K7KVZ6,I1MNM3,I1J3Y7,C6TKW2,K7KZ09,B9A1Q4,I1JCY0,I1JLH0,I1JTE7,P09755,C6TNE6,C6T868,I1K2Q2,	0.0257934
Cellular component	photosystem I	GO:0009522	5	0.00339425	2.47956	12	120	1546	38334	Q43437,C6T8R7,C6TLM4,K7KVZ6,K7LQM9,I1MNM3,C6TKW2,I1JCY0,I1JLH0,P09755,C6TNE6,C6T868,	0.0323759
Cellular component	apoplast	GO:0048046	4	0.00476278	2.13755	15	174	1546	38334	K7KDJ6,C6SY01,I1N2J2,I1MYY9,I1KK85,I1LMV1,K7LWV9,K7MTC5,Q8S902,I1JLV8,I1LK01,I1NGA4,I1MSS9,I1LH32,C6TH50,	0.043747
Cellular component	obsolete cell	GO:0005623	0	0.0134532	1.65304	23	345	1546	38334	K7M0A8,I1KJ50,I1MP78,I1MX98,I1N8T8,I1MFI0,I1JN70,K7KP84,C6T1R8,K7MUS5,C6TCN5,K7KG46,I1JDF4,I1KXE7,I1JL80,I1MLD5,K7LDI0,C6T4P5,I1KMS8,K7KAW7,I1KUG4,I1JIE0,I1M938,	0.115048
Cellular component	plant-type vacuole membrane	GO:0009705	7	0.0289203	2.20405	8	90	1546	38334	I1NJB8,K7K7E2,K7KYG8,K7KYG7,I1K5S6,C6TEG3,I1KV43,I1KCR2,	0.231362
Cellular component	90S preribosome	GO:0030686	5	0.0289765	2.56506	6	58	1546	38334	I1MR45,I1JWH5,I1LCP5,K7MED3,I1ME19,K7MZ38,	0.224568
Cellular component	thylakoid membrane	GO:0042651	5	0.0339329	1.69061	15	220	1546	38334	K7M9Q3,Q43437,C6T8R7,I1KR46,C6TLM4,K7KVZ6,I1MNM3,C6TKW2,I1JCY0,I1JLH0,I1JTE7,P09755,C6TNE6,C6T868,I1K2Q2,	0.255011
Cellular component	vacuole	GO:0005773	6	0.0446217	1.37515	32	577	1546	38334	I1LDX9,K7K4B2,I1MY18,I1NJB8,I1N8W5,I1LD24,I1KQD6,I1LTJ5,I1J446,I1M4L7,I1MVT7,I1N6Y3,I1KGC4,K7K7E2,K7KYG8,K7KYG7,C6TEZ8,I1K5S6,I1JCK7,K7KHE6,I1MCY9,C6TEG3,K7LUI3,I1LHX5,K7M5N4,I1KUU7,I1KV43,I1JB59,I1KLT2,I1MRU4,I1KCR2,I1JI17,	0.325476
Biological process	secondary metabolic process	GO:0019748	3	7.77156e-16	3.39217	76	548	1352	33069	I1KT86,K7K3H8,K7KDJ6,I1N2P4,I1N2P6,I1KBY4,K7N485,I1MI36,I1N2J2,I1MYY9,I1KK85,I1KK63,I1KK68,I1KK59,I1KK57,I1KK55,I1LMV1,K7K4I8,K7MTC5,I1KRL3,I1KS17,Q2LAK9,I1M6I2,I1KIV1,I1N0S0,I1N9C1,C6TAH7,K7KDU0,K7LPH8,K7KMF6,I1JNP0,O49858,K7LZF2,I1JNH7,I1LCR6,I1JNN6,O81972,Q5NUF3,I1LKT9,K7M318,C6T3N6,I1LCH6,I1JEG7,C6TDG4,I1NHQ0,Q42798,I1LJS4,I1LJR9,I1JLV8,I1LK01,I1L136,K7LKI8,K7LKL7,I1LJ26,P32110,K7MVY3,K7MVY7,…	1.10045e-12
Biological process	defense response	GO:0006952	4	4.84832e-11	1.9769	102	1262	1352	33069	I1JYH8,I1K225,I1MI78,I1MQH7,K7M0J7,K7KCV3,I1M7N5,K7N3D9,K7N3D5,K7KCL5,I1LEA4,Q43453,K7M1S0,I1KRL3,I1KB18,I1MGK2,Q2LAK9,K7MBP2,I1KJ72,I1KJ71,I1KJ70,I1NAT8,K7M1G0,I1J5B8,C6T3A2,K7LA50,C6TLN1,I1N0E1,I1KI44,I1J4M2,I1KZ77,K7LQJ9,I1MNM0,K7KXF2,I1MW11,C6SYE7,I1KY97,Q42798,I1LSR6,K7KXI5,K7KXI4,K7KXK5,I1K6Y9,K7MDP1,K7MV83,K7LAQ6,C6SZA9,K7M3U3,I1KP87,C6TFJ8,I1N6X6,I1L136,I1MLT3,C6TFU0,I1JKY8,K7LKE9,C6TFW4,…	3.43261e-08
Biological process	chemical homeostasis	GO:0048878	5	5.29735e-11	2.42726	65	655	1352	33069	K7M9P9,I1KSN7,I1LW61,I1M7K5,I1JPC8,I1LEL3,K7MZZ1,I1MGZ2,K7LHF9,K7K4B0,K7L7E8,I1MPH6,I1MPH8,K7M288,I1MPH4,I1MY29,K7LPR8,I1KIV7,I1MP78,I1KQK9,I1MFR6,I1M5Q7,I1KQD6,I1JVJ2,K7MTK3,I1MFE6,I1J4I4,C6TKR9,K7KP84,I1JDN3,C6TCN5,I1LBE1,I1JDF4,I1K6E3,I1KP63,C6TEZ8,I1JLD2,I1JCQ8,I1L0M1,I1N6E7,K7KHE6,I1LIH1,I1JL80,K7MW11,I1LR34,I1MLD5,I1LR70,K7LDI0,I1K4K8,I1MTG6,K7KYY8,I1KEH3,I1JSE0,I1M1P0,K7MI06,K7LEL6,K7MI09,…	2.50035e-08
Biological process	photosynthesis, light harvesting in photosystem I	GO:0009768	6	5.56745e-11	9.51196	14	36	1352	33069	K7M9Q3,Q43437,C6T8R7,I1KR46,C6TLM4,K7KVZ6,I1MNM3,C6TKW2,I1JCY0,I1JLH0,P09755,C6TNE6,C6T868,I1K2Q2,	1.97088e-08
Biological process	response to chemical	GO:0042221	3	9.64997e-11	1.91006	108	1383	1352	33069	K7LY34,I1N2P4,I1N2P6,I1M877,I1JH42,I1JXU4,I1JPE3,I1KK63,I1KK68,I1KK59,I1KK57,I1JGQ5,I1KK55,I1JXM5,K7KVI5,Q43453,C6T8M7,K7MT81,I1MGK2,I1N9L9,I1MY19,I1JNZ0,I1MP38,O64970,K7MJY9,I1MP78,K7MJZ5,K7LPH8,I1LU76,O48560,K7M3C6,I1K053,C6T3A2,C6SZH6,K7LZF2,I1KQK9,C6T3Q1,I1KQD6,C6T3N6,I1LCH6,K7L7S4,K7KGR6,I1M4M7,I1J441,I1J442,I1J438,I1J439,I1LJS4,I1LJR9,I1KXP4,I1JDR7,I1K720,I1KGI8,I1JDF4,K7MUQ3,I1KP56,I1MDV9,…	2.73287e-08
Biological process	secondary metabolite biosynthetic process	GO:0044550	4	1.42039e-10	2.88495	46	390	1352	33069	I1KT86,K7K3H8,K7N485,I1MI36,I1N2J2,K7K4I8,I1KRL3,I1KS17,Q2LAK9,I1M6I2,I1KIV1,I1N0S0,I1N9C1,C6TAH7,K7KDU0,K7KMF6,I1JNP0,O49858,I1JNH7,I1LCR6,I1JNN6,O81972,Q5NUF3,I1LKT9,K7M318,I1JEG7,C6TDG4,I1NHQ0,Q42798,I1LK01,I1L136,K7LKI8,K7LKL7,I1LJ26,K7MVY3,K7MVY7,K7LBV1,I1JL52,I1LHL3,I1LHL2,K7MH28,I1NE96,I1J8P0,Q9SWR5,K7KCJ6,I1J7R1,	3.35212e-08
Biological process	homeostatic process	GO:0042592	4	1.48577e-10	2.04786	89	1063	1352	33069	K7M9P9,I1KSN7,K7KM64,I1M877,I1LW61,I1M7K5,I1JPC8,I1LEL3,K7M0A8,K7MZZ1,I1MGZ2,C6T8M7,K7LHF9,K7K4B0,K7L7E8,I1MPH6,I1MPH8,K7M288,I1MPH4,I1KJ50,I1KAB7,I1MY29,K7LPR8,I1KIV7,I1MP78,I1MX98,I1KQK9,I1MFR6,I1M5Q7,I1N8T8,I1MFI0,I1KQD6,I1JVJ2,I1JN70,K7MTK3,I1MFE6,I1J4I4,C6TKR9,K7KP84,C6T1R8,I1JDN3,K7MUS5,C6TCN5,I1KXP4,I1LBE1,K7KG46,I1JDF4,I1K6E3,K7MUQ3,I1KP63,I1KXE7,C6TEZ8,I1JLD2,I1JCQ8,I1L0M1,I1N6E7,K7KHE6,…	3.00551e-08
Biological process	cellular ion homeostasis	GO:0006873	7	1.85875e-10	2.98793	43	352	1352	33069	K7M9P9,I1M7K5,I1LEL3,K7MZZ1,I1MGZ2,K7LHF9,K7L7E8,I1MPH6,I1MPH8,I1MPH4,K7LPR8,I1KIV7,I1MP78,I1MFR6,I1M5Q7,I1KQD6,I1JVJ2,I1MFE6,K7KP84,I1JDN3,C6TCN5,I1LBE1,I1JDF4,I1K6E3,I1KP63,I1L0M1,I1LIH1,I1JL80,K7MW11,I1LR34,I1MLD5,I1LR70,K7LDI0,I1MTG6,I1JSE0,K7MI06,K7LEL6,K7MI09,I1M143,I1KUG4,I1JIE0,I1MR88,I1LWI1,	3.28998e-08
Biological process	cellular chemical homeostasis	GO:0055082	6	2.41627e-10	2.6997	50	453	1352	33069	K7M9P9,I1M7K5,I1LEL3,K7MZZ1,I1MGZ2,K7LHF9,K7L7E8,I1MPH6,I1MPH8,I1MPH4,I1MY29,K7LPR8,I1KIV7,I1MP78,I1MFR6,I1M5Q7,I1KQD6,I1JVJ2,I1MFE6,I1J4I4,C6TKR9,K7KP84,I1JDN3,C6TCN5,I1LBE1,I1JDF4,I1K6E3,I1KP63,C6TEZ8,I1L0M1,K7KHE6,I1LIH1,I1JL80,K7MW11,I1LR34,I1MLD5,I1LR70,K7LDI0,I1MTG6,I1JSE0,I1M1P0,K7MI06,K7LEL6,K7MI09,I1KV43,I1M143,I1KUG4,I1JIE0,I1MR88,I1LWI1,	3.8016e-08
Biological process	cellular cation homeostasis	GO:0030003	8	6.63127e-10	2.95821	41	339	1352	33069	K7M9P9,I1M7K5,I1LEL3,K7MZZ1,I1MGZ2,K7LHF9,K7L7E8,I1MPH6,I1MPH8,I1MPH4,K7LPR8,I1KIV7,I1MP78,I1MFR6,I1M5Q7,I1KQD6,I1JVJ2,I1MFE6,K7KP84,I1JDN3,C6TCN5,I1LBE1,I1JDF4,I1K6E3,I1KP63,I1L0M1,I1LIH1,I1JL80,K7MW11,I1LR34,I1LR70,I1MTG6,I1JSE0,K7MI06,K7LEL6,K7MI09,I1M143,I1KUG4,I1JIE0,I1MR88,I1LWI1,	9.38988e-08
Biological process	detoxification	GO:0098754	2	1.43857e-09	4.31635	24	136	1352	33069	I1N2P4,I1N2P6,I1KK63,I1KK68,I1KK59,I1KK57,I1KK55,I1MP38,O64970,I1LU76,O48560,K7LZF2,C6T3N6,I1LCH6,I1MDV9,P32110,K7L1L7,C6TED1,I1MC15,Q9XFI6,I1J8H7,I1KU83,Q9FQE8,Q9FQE2,	1.85184e-07
Biological process	toxin metabolic process	GO:0009404	4	1.488e-09	7.05557	15	52	1352	33069	I1N2P4,I1N2P6,I1KK63,I1KK68,I1KK59,I1KK57,I1KK55,K7LZF2,C6T3N6,I1LCH6,P32110,K7L1L7,I1KU83,Q9FQE8,Q9FQE2,	1.75585e-07
Biological process	toxin catabolic process	GO:0009407	5	1.488e-09	7.05557	15	52	1352	33069	I1N2P4,I1N2P6,I1KK63,I1KK68,I1KK59,I1KK57,I1KK55,K7LZF2,C6T3N6,I1LCH6,P32110,K7L1L7,I1KU83,Q9FQE8,Q9FQE2,	1.75585e-07
Biological process	cellular transition metal ion homeostasis	GO:0046916	10	1.5314e-09	3.19431	35	268	1352	33069	K7M9P9,I1M7K5,I1LEL3,K7MZZ1,K7LHF9,K7L7E8,I1MPH6,I1MPH8,I1MPH4,K7LPR8,I1KIV7,I1MP78,I1MFR6,I1KQD6,I1JVJ2,I1MFE6,K7KP84,I1JDN3,C6TCN5,I1LBE1,I1JDF4,I1K6E3,I1KP63,I1LIH1,I1JL80,I1LR34,I1LR70,I1JSE0,K7MI06,K7LEL6,K7MI09,I1M143,I1KUG4,I1JIE0,I1MR88,	1.5489e-07
Biological process	response to toxic substance	GO:0009636	4	1.67718e-09	4.28484	24	137	1352	33069	I1N2P4,I1N2P6,I1KK63,I1KK68,I1KK59,I1KK57,I1KK55,I1MP38,O64970,I1LU76,O48560,K7LZF2,C6T3N6,I1LCH6,I1MDV9,P32110,K7L1L7,C6TED1,I1MC15,Q9XFI6,I1J8H7,I1KU83,Q9FQE8,Q9FQE2,	1.58326e-07
Biological process	cellular homeostasis	GO:0019725	5	1.68807e-09	2.10464	74	860	1352	33069	K7M9P9,K7KM64,I1M877,I1M7K5,I1LEL3,K7M0A8,K7MZZ1,I1MGZ2,C6T8M7,K7LHF9,K7L7E8,I1MPH6,I1MPH8,I1MPH4,I1KJ50,I1KAB7,I1MY29,K7LPR8,I1KIV7,I1MP78,I1MX98,I1MFR6,I1M5Q7,I1N8T8,I1MFI0,I1KQD6,I1JVJ2,I1JN70,I1MFE6,I1J4I4,C6TKR9,K7KP84,C6T1R8,I1JDN3,K7MUS5,C6TCN5,I1KXP4,I1LBE1,K7KG46,I1JDF4,I1K6E3,K7MUQ3,I1KP63,I1KXE7,C6TEZ8,I1L0M1,K7KHE6,I1LIH1,I1JL80,K7MW11,I1LR34,I1MLD5,I1LR70,K7LDI0,C6TNF4,C6T4P5,I1MTG6,…	1.49394e-07
Biological process	cell wall organization or biogenesis	GO:0071554	3	1.89042e-09	1.99087	84	1032	1352	33069	C6SY01,I1JYB5,I1N2H6,K7KCY3,C6F116,I1LN75,K7LZ49,C6T016,I1MGH2,I1KRK2,Q9SDY6,I1NBA2,I1J5S5,K7LPD3,I1MP38,K7M1D7,I1N9A1,O64970,I1M6F4,K7KV70,I1JWM6,I1KR53,Q8S902,I1LU76,I1MFF3,C6TDU0,I1L1X0,K7KW52,I1J4H5,K7K739,I1M587,I1LK20,I1JE25,I1KXV7,K7KGC5,I1JDD7,I1M3S5,K7LCD5,I1KXE1,I1MDV9,I1L0M4,K7LBP9,I1JKS0,I1NGA4,I1N660,C6TED1,C6TN48,K7LCZ8,I1KET7,K7N161,C6TNB0,I1MSS9,I1MC15,I1N4P4,K7K1G2,K7MQ40,I1MK76,…	1.57461e-07
Biological process	regulation of biological quality	GO:0065008	3	1.8966e-09	1.8118	108	1458	1352	33069	I1MQM2,K7M9P9,I1KSN7,I1NCK8,K7KM64,I1M877,I1LW61,I1M7K5,I1JPC8,I1LEL3,I1J6T9,K7M0A8,K7MZZ1,I1K9C5,I1MGZ2,I1K184,C6T8M7,K7LHF9,K7K4B0,K7L7E8,I1MPH6,I1MPH8,K7M288,I1MPH4,I1KJ50,I1KAB7,I1MY29,K7LPR8,I1KIV7,I1MP78,I1MX98,I1KQK9,I1MX77,I1MFR6,I1M5Q7,I1N8T8,I1MFI0,I1KQD6,I1LL79,I1JEQ6,I1JVJ2,I1JN70,K7MTK3,I1MFE6,K7L889,I1J4I4,C6TKR9,K7KP84,C6T1R8,C6TBZ4,I1JDN3,K7MUS5,C6TCN5,I1KXP4,I1LBE1,K7KG46,I1JDF4,…	1.49199e-07
Biological process	transition metal ion homeostasis	GO:0055076	9	2.76711e-09	3.12437	35	274	1352	33069	K7M9P9,I1M7K5,I1LEL3,K7MZZ1,K7LHF9,K7L7E8,I1MPH6,I1MPH8,I1MPH4,K7LPR8,I1KIV7,I1MP78,I1MFR6,I1KQD6,I1JVJ2,I1MFE6,K7KP84,I1JDN3,C6TCN5,I1LBE1,I1JDF4,I1K6E3,I1KP63,I1LIH1,I1JL80,I1LR34,I1LR70,I1JSE0,K7MI06,K7LEL6,K7MI09,I1M143,I1KUG4,I1JIE0,I1MR88,	2.06222e-07
Biological process	cellular metal ion homeostasis	GO:0006875	9	4.90518e-09	3.05741	35	280	1352	33069	K7M9P9,I1M7K5,I1LEL3,K7MZZ1,K7LHF9,K7L7E8,I1MPH6,I1MPH8,I1MPH4,K7LPR8,I1KIV7,I1MP78,I1MFR6,I1KQD6,I1JVJ2,I1MFE6,K7KP84,I1JDN3,C6TCN5,I1LBE1,I1JDF4,I1K6E3,I1KP63,I1LIH1,I1JL80,I1LR34,I1LR70,I1JSE0,K7MI06,K7LEL6,K7MI09,I1M143,I1KUG4,I1JIE0,I1MR88,	3.47286e-07
Biological process	catabolic process	GO:0009056	3	5.9674e-09	1.51641	185	2984	1352	33069	I1JQ75,I1KC87,I1LEZ6,I1L574,K7KDJ6,K7LXR0,I1N2P4,I1N2P6,K7MB43,K7N485,I1N2J2,C6T165,I1MYY9,I1LNE4,I1KK85,I1L4I7,I1KK63,I1KK68,C6T9Z5,I1KK59,I1KK57,I1JGQ5,I1KK55,I1KBD7,I1LW00,I1LMV1,I1KJS8,I1M7D9,K7M988,I1JXE5,C6T8G2,K7MTC5,K7LZ49,I1LMA8,K7MT81,I1LDP8,I1N1E8,I1MPC4,K7LQ97,I1N0Z7,I1MGH2,I1LLU9,I1MY29,Q9SDY6,I1KIV3,K7LPD3,C6SWR5,I1NB57,I1MP38,K7L738,O64970,I1KJ12,K7LPH8,K7KV70,I1KR53,I1LLG3,I1LU76,…	4.02373e-07
Biological process	ion homeostasis	GO:0050801	6	7.9762e-09	2.57768	45	427	1352	33069	K7M9P9,I1M7K5,I1JPC8,I1LEL3,K7MZZ1,I1MGZ2,K7LHF9,K7L7E8,I1MPH6,I1MPH8,K7M288,I1MPH4,K7LPR8,I1KIV7,I1MP78,I1MFR6,I1M5Q7,I1KQD6,I1JVJ2,I1MFE6,K7KP84,I1JDN3,C6TCN5,I1LBE1,I1JDF4,I1K6E3,I1KP63,I1L0M1,I1LIH1,I1JL80,K7MW11,I1LR34,I1MLD5,I1LR70,K7LDI0,I1MTG6,I1JSE0,K7MI06,K7LEL6,K7MI09,I1M143,I1KUG4,I1JIE0,I1MR88,I1LWI1,	5.13377e-07
Biological process	inorganic ion homeostasis	GO:0098771	7	1.04602e-08	2.58704	44	416	1352	33069	K7M9P9,I1M7K5,I1JPC8,I1LEL3,K7MZZ1,I1MGZ2,K7LHF9,K7L7E8,I1MPH6,I1MPH8,K7M288,I1MPH4,K7LPR8,I1KIV7,I1MP78,I1MFR6,I1M5Q7,I1KQD6,I1JVJ2,I1MFE6,K7KP84,I1JDN3,C6TCN5,I1LBE1,I1JDF4,I1K6E3,I1KP63,I1L0M1,I1LIH1,I1JL80,K7MW11,I1LR34,I1MLD5,I1LR70,I1MTG6,I1JSE0,K7MI06,K7LEL6,K7MI09,I1M143,I1KUG4,I1JIE0,I1MR88,I1LWI1,	6.43986e-07
Biological process	metal ion homeostasis	GO:0055065	8	1.25547e-08	2.8965	36	304	1352	33069	K7M9P9,I1M7K5,I1LEL3,K7MZZ1,K7LHF9,K7L7E8,I1MPH6,I1MPH8,K7M288,I1MPH4,K7LPR8,I1KIV7,I1MP78,I1MFR6,I1KQD6,I1JVJ2,I1MFE6,K7KP84,I1JDN3,C6TCN5,I1LBE1,I1JDF4,I1K6E3,I1KP63,I1LIH1,I1JL80,I1LR34,I1LR70,I1JSE0,K7MI06,K7LEL6,K7MI09,I1M143,I1KUG4,I1JIE0,I1MR88,	7.40727e-07
Biological process	cation homeostasis	GO:0055080	7	2.60431e-08	2.54046	43	414	1352	33069	K7M9P9,I1M7K5,I1JPC8,I1LEL3,K7MZZ1,I1MGZ2,K7LHF9,K7L7E8,I1MPH6,I1MPH8,K7M288,I1MPH4,K7LPR8,I1KIV7,I1MP78,I1MFR6,I1M5Q7,I1KQD6,I1JVJ2,I1MFE6,K7KP84,I1JDN3,C6TCN5,I1LBE1,I1JDF4,I1K6E3,I1KP63,I1L0M1,I1LIH1,I1JL80,K7MW11,I1LR34,I1LR70,I1MTG6,I1JSE0,K7MI06,K7LEL6,K7MI09,I1M143,I1KUG4,I1JIE0,I1MR88,I1LWI1,	1.47508e-06
Biological process	polysaccharide catabolic process	GO:0000272	6	3.30449e-08	2.62298	40	373	1352	33069	I1KC87,I1LEZ6,I1LNE4,I1JXE5,K7LZ49,I1MGH2,K7KV70,I1KR53,I1K070,I1L1X0,I1J4H5,I1K7K4,I1KQ87,I1KPJ3,K7KGC5,I1M3S5,K7LCD5,K7MWG8,I1K6A1,I1LAJ4,K7M4Y5,I1MUL0,K7LBP9,I1JKS0,I1NFF3,I1J9P3,I1ML01,I1MK76,Q0PKY2,I1LGW4,I1NEH7,I1KUF1,I1MS29,I1JIK1,I1MAR9,I1LWZ7,I1JQR0,K7MZI8,I1J7T0,I1KTG6,	1.79968e-06
Biological process	transmembrane transport	GO:0055085	5	9.05196e-08	1.56675	139	2170	1352	33069	I1L4Y7,I1KKI2,I1N306,I1MQM2,K7MSA4,C6TJF2,I1NCK8,I1KT54,I1L4S1,I1M7V6,I1LW61,I1KKB8,I1JPC8,I1LMW8,I1K1C0,I1JXZ0,I1M7N7,K7MS37,I1MGZ2,I1N1J4,I1JP87,I1KAW1,I1MXU4,I1KAK1,I1LDN0,I1MY42,C6TIH5,K7M288,I1N9W1,I1KAN3,I1N9D7,K7L6P2,K7L6R1,I1MP78,I1K053,I1K8D7,I1M5P5,I1MFP0,I1N0B5,I1NAB2,I1KQK9,K7LIG5,I1KQQ8,I1LCQ8,I1M5Q7,I1KQD6,I1J505,I1N8G8,I1LCC6,I1N8H3,K7LIA9,I1MWN5,I1KYX6,I1N060,K7KVX1,I1JVA1,I1LBS7,…	4.74725e-06
Biological process	response to stimulus	GO:0050896	2	1.36697e-07	1.28576	344	6544	1352	33069	I1JPU3,I1JHE4,I1LWA0,K7LY34,K7LY33,I1JYH8,I1JYH9,I1N2P4,I1N2P6,K7M9Q3,I1K225,K7KM64,I1M877,C6T158,K7KM53,I1MI78,I1MQH7,I1LW65,K7M0J7,I1JH42,I1JXU4,I1JPE3,I1KK63,I1KK68,K7KCV3,I1KK59,I1KK57,I1JGQ5,I1KK55,I1M7N5,C6T1N6,K7N3D9,K7N3D5,K7L601,Q84ZV0,K7KCL5,I1LEA4,I1JXM5,K7KD04,C6T1A5,K7MZX4,K7MIY3,I1L4A9,Q43437,K7KVI5,I1K9C5,K7N5A0,Q43453,I1NBS5,K7MKR5,C6T8M7,K7LYT2,K7LPT2,K7MT81,C6T016,K7M1S0,K7MKF2,…	6.91295e-06
Biological process	phenylpropanoid metabolic process	GO:0009698	5	2.07868e-07	3.47262	23	162	1352	33069	K7K3H8,K7KDJ6,K7N485,I1N2J2,I1MYY9,I1KK85,I1LMV1,K7MTC5,I1N9C1,C6TAH7,I1JNP0,I1JNN6,Q5NUF3,I1LKT9,K7M318,C6TDG4,I1JLV8,I1LK01,K7LKL7,I1JL52,K7MH28,I1J8P0,Q9SWR5,	1.01497e-05
Biological process	plant-type cell wall organization	GO:0009664	7	2.27902e-07	3.16389	26	201	1352	33069	I1JYB5,I1N2H6,I1J5S5,I1MP38,O64970,I1JWM6,I1LU76,C6TDU0,K7K739,I1LK20,I1MDV9,I1N660,C6TED1,C6TN48,K7N161,I1MC15,I1N4P4,K7MQ40,G9FTF9,I1KMG7,I1N4F0,Q9XFI6,I1JQZ1,I1J8H7,I1L5V8,I1KD34,	1.0757e-05
Biological process	monocarboxylic acid metabolic process	GO:0032787	7	2.34151e-07	1.9473	66	829	1352	33069	I1JPT3,I1LVT1,K7N485,I1LNB1,C6T9Z5,I1LW00,I1L4J2,I1M7C3,K7M8Q2,C6TK92,K7MRJ8,I1LML6,I1MPF3,I1MY29,I1L2Z0,I1MP01,K7L031,I1JW97,I1NAE6,I1KI28,K7LR04,I1LCI8,K7MTK3,I1KYQ0,I1KYP9,I1J4I4,I1LC39,I1JMK6,K7LS11,I1JE14,K7MV03,I1LRR9,I1MDV8,I1MDK4,K7LKL7,I1MUM7,I1JLD2,K7M4V9,I1JTE7,I1N5S0,I1KWD9,D4Q9Z5,I1LA57,I1N672,I1LA33,I1M2L8,I1KEV6,I1K4K8,I1NFI7,I1KN68,I1L7C8,I1KMX5,I1KEH3,Q9GE06,I1JS32,K7KAZ2,I1K3Q9,…	1.06954e-05
Biological process	carbohydrate catabolic process	GO:0016052	5	2.78068e-07	2.19507	49	546	1352	33069	I1KC87,I1LEZ6,I1LNE4,I1LW00,I1KJS8,I1JXE5,K7LZ49,I1MGH2,I1MY29,K7KV70,I1KR53,I1K070,I1L1X0,I1J4I4,I1J4H5,I1K7K4,I1KQ87,I1KPJ3,K7KGC5,I1KGG7,K7MV03,I1M3S5,K7LCD5,K7MWG8,I1K6A1,I1LAJ4,K7M4Y5,I1MUL0,K7LBP9,I1K615,I1JKS0,C6TN32,I1NFF3,I1J9P3,I1ML01,I1MK76,Q0PKY2,I1LGW4,I1NEH7,I1KV01,I1KUF1,I1MS29,I1JIK1,I1MAR9,I1LWZ7,I1JQR0,K7MZI8,I1J7T0,I1KTG6,	1.23045e-05
Biological process	glutathione metabolic process	GO:0006749	7	2.81846e-07	3.97203	19	117	1352	33069	I1N2P4,I1N2P6,I1KK63,I1KK68,I1KK59,I1KK57,I1KK55,I1KJR9,K7LZF2,C6T3N6,I1LCH6,P32110,K7L1L7,K7MRB1,I1KU83,Q9FQE8,Q9FQE2,Q9FQD4,I1LFD6,	1.20938e-05
Biological process	flavonoid biosynthetic process	GO:0009813	5	3.08681e-07	2.68159	33	301	1352	33069	I1JPT3,I1M7C3,I1LML6,I1MPF3,I1L2Z0,I1MP01,K7L031,I1NAE6,Q5NUF3,K7LR04,I1LCI8,I1KYQ0,I1KYP9,I1JMK6,P26690,I1JE14,P24826,K7M4V9,I1KWD9,D4Q9Z5,I1LA57,I1N672,I1LA33,I1M2L8,I1KEV6,I1KN68,Q53B69,Q53B73,I1K3Q9,I1KDP9,I1MAV4,I1MAV6,I1KL63,	1.28557e-05
Biological process	flavonoid metabolic process	GO:0009812	4	3.59506e-07	2.66389	33	303	1352	33069	I1JPT3,I1M7C3,I1LML6,I1MPF3,I1L2Z0,I1MP01,K7L031,I1NAE6,Q5NUF3,K7LR04,I1LCI8,I1KYQ0,I1KYP9,I1JMK6,P26690,I1JE14,P24826,K7M4V9,I1KWD9,D4Q9Z5,I1LA57,I1N672,I1LA33,I1M2L8,I1KEV6,I1KN68,Q53B69,Q53B73,I1K3Q9,I1KDP9,I1MAV4,I1MAV6,I1KL63,	1.45446e-05
Biological process	ion transport	GO:0006811	5	5.16235e-07	1.70216	92	1322	1352	33069	I1KKI2,I1N306,I1MQM2,K7M9P9,C6TJF2,I1NCK8,I1KT54,I1M7K5,I1JPC8,I1JXZ0,I1LEL3,K7MZZ1,I1MGZ2,K7LHF9,C6TIH5,K7L7E8,I1MPH6,I1MPH8,K7M288,I1MPH4,K7LPR8,I1KIV7,I1N9D7,I1MP78,I1K053,I1MFP0,I1N0B5,I1KQQ8,I1MFR6,I1M5Q7,I1KQD6,I1JVJ2,C3UZD3,I1MFE6,I1LBS7,C6TKR9,K7KP84,I1JDS8,I1LSK8,I1N7N2,I1JDN3,C6TCN5,I1LBE1,I1JDF4,I1K6E3,K7MFF4,I1KP63,I1N6Y3,K7K7E2,K7KYG8,K7KYG7,K7KYJ4,I1JCR3,K7N004,C6TEZ8,I1K5S6,I1L0M1,…	2.03052e-05
Biological process	glucuronate metabolic process	GO:0019585	9	8.79341e-07	2.81836	28	243	1352	33069	I1JPT3,I1M7C3,I1LML6,I1MPF3,I1L2Z0,I1MP01,K7L031,I1NAE6,K7LR04,I1LCI8,I1KYQ0,I1KYP9,I1JMK6,I1JE14,K7M4V9,I1KWD9,D4Q9Z5,I1LA57,I1N672,I1LA33,I1M2L8,I1KEV6,I1KN68,I1K3Q9,I1KDP9,I1MAV4,I1MAV6,I1KL63,	3.36526e-05
Biological process	cellular glucuronidation	GO:0052695	10	8.79341e-07	2.81836	28	243	1352	33069	I1JPT3,I1M7C3,I1LML6,I1MPF3,I1L2Z0,I1MP01,K7L031,I1NAE6,K7LR04,I1LCI8,I1KYQ0,I1KYP9,I1JMK6,I1JE14,K7M4V9,I1KWD9,D4Q9Z5,I1LA57,I1N672,I1LA33,I1M2L8,I1KEV6,I1KN68,I1K3Q9,I1KDP9,I1MAV4,I1MAV6,I1KL63,	3.36526e-05
Biological process	flavonoid glucuronidation	GO:0052696	11	8.79341e-07	2.81836	28	243	1352	33069	I1JPT3,I1M7C3,I1LML6,I1MPF3,I1L2Z0,I1MP01,K7L031,I1NAE6,K7LR04,I1LCI8,I1KYQ0,I1KYP9,I1JMK6,I1JE14,K7M4V9,I1KWD9,D4Q9Z5,I1LA57,I1N672,I1LA33,I1M2L8,I1KEV6,I1KN68,I1K3Q9,I1KDP9,I1MAV4,I1MAV6,I1KL63,	3.36526e-05
Biological process	uronic acid metabolic process	GO:0006063	8	8.79341e-07	2.81836	28	243	1352	33069	I1JPT3,I1M7C3,I1LML6,I1MPF3,I1L2Z0,I1MP01,K7L031,I1NAE6,K7LR04,I1LCI8,I1KYQ0,I1KYP9,I1JMK6,I1JE14,K7M4V9,I1KWD9,D4Q9Z5,I1LA57,I1N672,I1LA33,I1M2L8,I1KEV6,I1KN68,I1K3Q9,I1KDP9,I1MAV4,I1MAV6,I1KL63,	3.36526e-05
Biological process	response to biotic stimulus	GO:0009607	3	3.11023e-06	2.64425	28	259	1352	33069	I1LEA4,Q43453,I1KRL3,I1MGK2,Q2LAK9,K7M1G0,C6T3A2,I1KZ77,I1MNM0,C6SYE7,K7LAQ6,C6SZA9,I1L136,C6TFW4,K7LBV1,I1LQY5,I1M396,I1NG67,I1NG74,K7MG77,K7LLE1,K7LLE2,E6YBW4,I1KMV3,I1KMV0,K7L3M0,I1MRM4,I1MRM5,	0.000107417
Biological process	carboxylic acid catabolic process	GO:0046395	7	3.87699e-06	3.49419	18	126	1352	33069	K7LXR0,K7MB43,K7N485,C6T9Z5,K7M988,C6SWR5,K7MTK3,I1LBQ3,K7MWG9,K7LKL7,I1JLD2,I1L0F6,I1N6L0,I1N5S0,I1K4K8,I1KEH3,I1N4V3,I1KDP2,	0.00013071
Biological process	cell wall macromolecule catabolic process	GO:0016998	7	3.91661e-06	4.97478	12	59	1352	33069	I1MGH2,Q9SDY6,K7LPD3,I1KR53,I1M587,I1M3S5,K7LBP9,C6TNB0,Q0PKY2,I1KUF1,I1MAR9,I1JQR0,	0.000128975
Biological process	plant-type cell wall organization or biogenesis	GO:0071669	4	4.37763e-06	2.65222	27	249	1352	33069	I1JYB5,I1N2H6,C6F116,I1J5S5,I1MP38,O64970,I1JWM6,I1LU76,C6TDU0,K7K739,I1LK20,I1MDV9,I1N660,C6TED1,C6TN48,K7N161,I1MC15,I1N4P4,K7MQ40,G9FTF9,I1KMG7,I1N4F0,Q9XFI6,I1JQZ1,I1J8H7,I1L5V8,I1KD34,	0.00014088
Biological process	oxoacid metabolic process	GO:0043436	5	4.43685e-06	1.46184	138	2309	1352	33069	I1JHE4,I1JPT3,K7LXR0,K7MB43,I1LVT1,K7N485,I1LNB1,C6T9Z5,C6T1Q5,I1M7P5,I1LW00,I1L4J2,I1M7C3,K7M8Q2,C6TK92,K7MRJ8,K7M988,Q43446,C6ZJY9,C6ZJY6,I1LML6,I1J5Y9,I1KRN3,I1KRL3,I1MPF3,Q2LAK9,C7S8C4,C7S8C2,C7S8C9,C7S8D1,C7S8D0,I1K0A0,I1MY29,I1JFT4,C6SWR5,I1L2Z0,I1LLM7,K7LPH8,I1MP01,K7L031,I1MG15,I1JW97,I1MG55,I1NAE6,I1KI28,K7LR04,I1LCI8,I1NIN2,K7MTK3,I1MNU3,I1KYQ0,I1KYP9,I1J4I4,I1LC39,I1LBQ3,A3RM04,I1JMK6,…	0.000139613
Biological process	organic acid metabolic process	GO:0006082	4	5.40858e-06	1.45159	140	2359	1352	33069	I1JHE4,I1JPT3,K7LXR0,K7LY34,K7MB43,I1LVT1,K7N485,I1LNB1,C6T9Z5,C6T1Q5,I1M7P5,I1LW00,I1L4J2,I1M7C3,K7M8Q2,C6TK92,K7MRJ8,K7M988,Q43446,C6ZJY9,C6ZJY6,I1LML6,I1J5Y9,I1KRN3,I1KRL3,I1MPF3,Q2LAK9,C7S8C4,C7S8C2,C7S8C9,C7S8D1,C7S8D0,I1K0A0,I1MY29,I1JFT4,C6SWR5,I1L2Z0,I1LLM7,K7LPH8,I1MP01,K7L031,I1MG15,I1JW97,I1MG55,I1NAE6,I1KI28,K7LR04,I1LCI8,I1NIN2,K7MTK3,I1MNU3,I1KYQ0,I1KYP9,I1J4I4,I1LC39,I1LBQ3,A3RM04,…	0.00016649
Biological process	response to chitin	GO:0010200	6	6.17999e-06	7.52594	8	26	1352	33069	I1JPE3,K7M3C6,I1JDR7,I1L8M4,I1L8M3,C6TMI9,I1LYW2,I1N534,	0.000186189
Biological process	organic acid catabolic process	GO:0016054	5	6.26948e-06	3.24984	19	143	1352	33069	K7LXR0,K7MB43,K7N485,C6T9Z5,K7M988,C6SWR5,K7MTK3,I1LBQ3,K7MWG9,K7LKL7,I1JLD2,I1L0F6,I1N6L0,I1M2Q0,I1N5S0,I1K4K8,I1KEH3,I1N4V3,I1KDP2,	0.00018495
Biological process	metal ion transport	GO:0030001	7	6.35826e-06	1.9505	50	627	1352	33069	I1MQM2,K7M9P9,C6TJF2,I1NCK8,I1M7K5,I1LEL3,K7MZZ1,K7LHF9,K7L7E8,I1MPH6,I1MPH8,K7M288,I1MPH4,K7LPR8,I1KIV7,I1MP78,I1MFP0,I1N0B5,I1MFR6,I1KQD6,I1JVJ2,I1MFE6,K7KP84,I1LSK8,I1JDN3,C6TCN5,I1LBE1,I1JDF4,I1K6E3,I1KP63,K7KYG8,K7KYG7,I1MUD0,K7L1F4,I1LIH1,I1JL80,I1LR34,I1LR70,I1JSE0,I1JRZ5,K7MI06,K7LEL6,K7MI09,I1KMA5,I1MBD7,I1M143,I1KUG4,I1KTX1,I1JIE0,I1MR88,	0.000183741
Biological process	cell wall organization	GO:0071555	6	6.85252e-06	1.84239	58	770	1352	33069	C6SY01,I1JYB5,I1N2H6,K7LZ49,C6T016,I1KRK2,I1NBA2,I1J5S5,I1MP38,O64970,I1M6F4,K7KV70,I1JWM6,Q8S902,I1LU76,C6TDU0,I1L1X0,K7KW52,I1J4H5,K7K739,I1LK20,I1KXV7,K7KGC5,I1JDD7,K7LCD5,I1KXE1,I1MDV9,I1L0M4,I1JKS0,I1NGA4,I1N660,C6TED1,C6TN48,K7LCZ8,K7N161,I1MSS9,I1MC15,I1N4P4,K7MQ40,I1MK76,G9FTF9,I1KMG7,I1KDI6,I1LH32,I1N4F0,Q9XFI6,I1JQX4,I1MS29,I1JQZ1,I1J8H7,I1L5V8,K7MZJ3,I1KD34,K7MZI8,I1J7T0,I1KTG6,K7MHQ9,…	0.000194063
Biological process	external encapsulating structure organization	GO:0045229	5	8.30614e-06	1.8305	58	775	1352	33069	C6SY01,I1JYB5,I1N2H6,K7LZ49,C6T016,I1KRK2,I1NBA2,I1J5S5,I1MP38,O64970,I1M6F4,K7KV70,I1JWM6,Q8S902,I1LU76,C6TDU0,I1L1X0,K7KW52,I1J4H5,K7K739,I1LK20,I1KXV7,K7KGC5,I1JDD7,K7LCD5,I1KXE1,I1MDV9,I1L0M4,I1JKS0,I1NGA4,I1N660,C6TED1,C6TN48,K7LCZ8,K7N161,I1MSS9,I1MC15,I1N4P4,K7MQ40,I1MK76,G9FTF9,I1KMG7,I1KDI6,I1LH32,I1N4F0,Q9XFI6,I1JQX4,I1MS29,I1JQZ1,I1J8H7,I1L5V8,K7MZJ3,I1KD34,K7MZI8,I1J7T0,I1KTG6,K7MHQ9,…	0.000230617
Biological process	carboxylic acid transmembrane transport	GO:1905039	8	8.31398e-06	2.61705	26	243	1352	33069	I1M7V6,I1LW61,I1KKB8,I1LMW8,I1JXZ0,I1M7N7,C6TIH5,K7LIG5,I1LCQ8,K7LIA9,I1N060,I1K7F1,I1N7N2,I1N7F7,I1N7L1,K7MFF4,K7MFH3,K7MFH4,K7K7E2,I1K5S6,I1LJ16,K7LTR3,I1JSF2,K7KAR3,I1J8F2,I1N2V5,	0.000226396
Biological process	negative regulation of catalytic activity	GO:0043086	5	1.04504e-05	2.70518	24	217	1352	33069	Q43453,K7LZ49,I1MGK2,C6T0K6,C6SX36,K7KV70,C6T3A2,I1L1X0,K7LS96,K7KGC5,K7LCD5,C6TFW4,I1JKS0,I1JBF5,I1KMV3,I1KMN8,I1MK76,I1MS29,I1MS50,I1MRM4,I1MRM5,K7MZI8,I1J7T0,I1KTG6,	0.000279203
Biological process	negative regulation of molecular function	GO:0044092	4	1.04504e-05	2.70518	24	217	1352	33069	Q43453,K7LZ49,I1MGK2,C6T0K6,C6SX36,K7KV70,C6T3A2,I1L1X0,K7LS96,K7KGC5,K7LCD5,C6TFW4,I1JKS0,I1JBF5,I1KMV3,I1KMN8,I1MK76,I1MS29,I1MS50,I1MRM4,I1MRM5,K7MZI8,I1J7T0,I1KTG6,	0.000279203
Biological process	xylan catabolic process	GO:0045493	10	1.04516e-05	10.4826	6	14	1352	33069	I1MGH2,I1KR53,K7LBP9,I1KUF1,I1MAR9,I1JQR0,	0.000269082
Biological process	arabinan metabolic process	GO:0031221	6	1.04516e-05	10.4826	6	14	1352	33069	I1MGH2,I1KR53,K7LBP9,I1KUF1,I1MAR9,I1JQR0,	0.000269082
Biological process	arabinan catabolic process	GO:0031222	7	1.04516e-05	10.4826	6	14	1352	33069	I1MGH2,I1KR53,K7LBP9,I1KUF1,I1MAR9,I1JQR0,	0.000269082
Biological process	phenylpropanoid biosynthetic process	GO:0009699	6	1.39e-05	3.32647	17	125	1352	33069	K7K3H8,K7N485,I1N2J2,I1N9C1,C6TAH7,I1JNP0,I1JNN6,Q5NUF3,I1LKT9,K7M318,C6TDG4,I1LK01,K7LKL7,I1JL52,K7MH28,I1J8P0,Q9SWR5,	0.0003336
Biological process	protein phosphorylation	GO:0006468	8	1.43853e-05	1.87865	51	664	1352	33069	I1MI78,K7M0J7,I1JXU4,K7N3D9,K7N3D5,I1LEA4,I1K9C5,K7M1S0,I1M6J6,K7L050,I1K821,I1NIP4,I1KZ77,I1LKM7,K7L1C1,K7KXF2,I1KXZ5,I1LSR6,K7KXI5,K7KXI4,K7LAQ6,K7M3U3,K7MVP1,I1NG76,I1NG77,I1NG67,I1NG74,I1K552,K7MG77,K7LLE1,K7LLE2,I1M2E9,I1KEB9,K7L2L4,K7LN87,K7MQ41,I1KE68,I1KE67,K7LUV3,K7LUW9,I1JRM0,K7K9F8,I1KUN7,I1JZT6,K7LUS0,I1MAY0,K7LFL9,I1N443,I1L651,I1LNR5,I1MIK4,	0.000339494
Biological process	organic acid transmembrane transport	GO:1903825	7	1.47929e-05	2.53363	26	251	1352	33069	I1M7V6,I1LW61,I1KKB8,I1LMW8,I1JXZ0,I1M7N7,C6TIH5,K7LIG5,I1LCQ8,K7LIA9,I1N060,I1K7F1,I1N7N2,I1N7F7,I1N7L1,K7MFF4,K7MFH3,K7MFH4,K7K7E2,I1K5S6,I1LJ16,K7LTR3,I1JSF2,K7KAR3,I1J8F2,I1N2V5,	0.000343389
Biological process	organic substance catabolic process	GO:1901575	4	1.59618e-05	1.40473	148	2577	1352	33069	I1JQ75,I1KC87,I1LEZ6,I1L574,K7KDJ6,K7LXR0,K7MB43,K7N485,I1N2J2,C6T165,I1MYY9,I1LNE4,I1KK85,I1L4I7,C6T9Z5,I1JGQ5,I1KBD7,I1LW00,I1LMV1,I1KJS8,I1M7D9,K7M988,I1JXE5,C6T8G2,K7MTC5,K7LZ49,I1LMA8,K7MT81,I1LDP8,I1N1E8,I1MPC4,K7LQ97,I1N0Z7,I1MGH2,I1MY29,Q9SDY6,I1KIV3,K7LPD3,C6SWR5,I1NB57,K7L738,I1KJ12,K7LPH8,K7KV70,I1KR53,I1LLG3,I1K070,K7MUH5,I1LD24,I1JW44,I1KHK0,K7MTK3,I1L1X0,I1J4I4,I1J4H5,I1K7K4,I1LC49,…	0.000364547
Biological process	cellular catabolic process	GO:0044248	4	1.78517e-05	1.44409	128	2168	1352	33069	I1L574,K7KDJ6,K7LXR0,I1N2P4,I1N2P6,K7MB43,K7N485,I1N2J2,I1MYY9,I1KK85,I1L4I7,I1KK63,I1KK68,C6T9Z5,I1KK59,I1KK57,I1JGQ5,I1KK55,I1KBD7,I1LW00,I1LMV1,I1KJS8,I1M7D9,K7M988,K7MTC5,K7MT81,I1N1E8,K7LQ97,I1MGH2,I1LLU9,Q9SDY6,K7LPD3,C6SWR5,I1NB57,I1MP38,O64970,I1KJ12,K7LPH8,I1KR53,I1LU76,O48560,K7LZF2,I1LD24,C6T3N6,K7MTR6,I1LCH6,I1KHK0,K7MTK3,I1K7K4,I1LBQ3,I1KQ87,I1M587,I1KPJ3,I1J446,I1MVT7,I1LJS4,K7KFZ9,…	0.000401237
Biological process	amino acid transmembrane transport	GO:0003333	9	2.46671e-05	2.77646	21	185	1352	33069	I1M7V6,I1LW61,I1KKB8,I1LMW8,I1JXZ0,I1M7N7,K7LIG5,I1LCQ8,K7LIA9,I1N060,I1K7F1,I1N7F7,I1N7L1,K7MFH3,K7MFH4,I1LJ16,K7LTR3,I1JSF2,K7KAR3,I1J8F2,I1N2V5,	0.00054576
Biological process	response to organic substance	GO:0010033	4	2.89788e-05	1.6492	71	1053	1352	33069	K7LY34,I1JH42,I1JXU4,I1JPE3,I1JGQ5,I1JXM5,K7KVI5,Q43453,K7MT81,I1MGK2,I1N9L9,I1MY19,I1JNZ0,K7MJY9,K7MJZ5,K7LPH8,K7M3C6,C6T3A2,C6SZH6,I1KQK9,C6T3Q1,K7L7S4,K7KGR6,I1M4M7,I1J441,I1J442,I1J438,I1J439,I1LJS4,I1LJR9,I1JDR7,I1K720,I1KGI8,I1KP56,I1L8Y9,I1L8Y5,I1LZS3,K7LT74,C6TFW4,I1L8M4,I1L8M3,C6TDZ9,C6TDX6,I1LQF9,C6TMI9,I1LYW2,I1LQG1,K7L2T6,C6T4J1,I1LPV4,I1JSH2,I1KMV3,I1LYA1,I1N534,K7LN87,K7K0W0,I1LY84,…	0.000631292
Biological process	photosynthesis, light harvesting	GO:0009765	5	3.15321e-05	3.60453	14	95	1352	33069	K7M9Q3,Q43437,C6T8R7,I1KR46,C6TLM4,K7KVZ6,I1MNM3,C6TKW2,I1JCY0,I1JLH0,P09755,C6TNE6,C6T868,I1K2Q2,	0.000676507
Biological process	small molecule catabolic process	GO:0044282	4	3.16221e-05	2.47564	25	247	1352	33069	K7LXR0,K7MB43,K7N485,C6T9Z5,I1KJS8,K7M988,C6SWR5,K7MTK3,I1LBQ3,K7KFZ9,I1KGG7,K7MWG9,K7LKL7,I1JLD2,I1L0F6,I1N6L0,I1K615,I1M2Q0,I1N5S0,C6TN32,I1K4K8,I1KEH3,I1N4V3,I1KDP2,I1KV01,	0.000668312
Biological process	amino acid transport	GO:0006865	7	3.28594e-05	2.65076	22	203	1352	33069	I1M7V6,I1LW61,I1KKB8,I1LMW8,I1JXZ0,I1M7N7,K7LIG5,I1LCQ8,K7LIA9,I1N060,I1K7F1,I1N7F7,I1N7L1,K7MFH3,K7MFH4,I1N6Y3,I1LJ16,K7LTR3,I1JSF2,K7KAR3,I1J8F2,I1N2V5,	0.000684249
Biological process	cell wall macromolecule metabolic process	GO:0044036	6	3.89168e-05	2.55711	23	220	1352	33069	C6SY01,C6F116,I1LN75,I1MGH2,Q9SDY6,K7LPD3,I1KR53,Q8S902,I1M587,I1JE25,I1M3S5,K7LBP9,I1NGA4,C6TNB0,I1MSS9,Q0PKY2,I1LH32,I1K3M1,I1KUF1,I1MAR9,I1JZD7,I1JQR0,C6TH50,	0.000798641
Biological process	cation transport	GO:0006812	6	4.72965e-05	1.65033	67	993	1352	33069	I1KKI2,I1N306,I1MQM2,K7M9P9,C6TJF2,I1NCK8,I1M7K5,I1JPC8,I1LEL3,K7MZZ1,I1MGZ2,K7LHF9,K7L7E8,I1MPH6,I1MPH8,K7M288,I1MPH4,K7LPR8,I1KIV7,I1N9D7,I1MP78,I1MFP0,I1N0B5,I1KQQ8,I1MFR6,I1KQD6,I1JVJ2,I1MFE6,I1LBS7,K7KP84,I1LSK8,I1JDN3,C6TCN5,I1LBE1,I1JDF4,I1K6E3,I1KP63,K7KYG8,K7KYG7,K7KYJ4,I1JCR3,K7N004,I1MUD0,K7L1F4,I1LIH1,I1JL80,K7MW11,I1LR34,I1LR70,I1JSQ4,I1JSE0,I1JRZ5,K7MI06,K7LEL6,K7MI09,I1JRG9,I1KMA5,…	0.000956741
Biological process	sulfur compound metabolic process	GO:0006790	4	4.93409e-05	1.85665	46	606	1352	33069	I1N2P4,I1N2P6,I1LVT1,I1M877,I1KK63,I1KK68,I1KK59,I1KK57,I1KK55,I1LN30,I1KJR9,C6T8M7,I1KRL3,Q9SLR8,Q2LAK9,K7LPH8,K7LZF2,I1MFI0,I1LKT9,K7M318,C6T3N6,I1LCH6,I1LSM4,A3RM04,I1LJS4,I1LJR9,I1KXP4,K7MUQ3,I1L136,P32110,K7LT74,K7LBV1,K7L1L7,I1LQF9,I1LQG1,C6TNF4,K7L2M5,K7MXY9,I1J8Q1,K7MRB1,K7KKM8,I1KU83,Q9FQE8,Q9FQE2,Q9FQD4,I1LFD6,	0.000984039
Biological process	glycosinolate metabolic process	GO:0019757	6	4.94576e-05	4.61497	10	53	1352	33069	I1KRL3,Q2LAK9,K7LPH8,I1LJS4,I1LJR9,I1L136,K7LT74,K7LBV1,I1LQF9,I1LQG1,	0.000972666
Biological process	glucosinolate metabolic process	GO:0019760	7	4.94576e-05	4.61497	10	53	1352	33069	I1KRL3,Q2LAK9,K7LPH8,I1LJS4,I1LJR9,I1L136,K7LT74,K7LBV1,I1LQF9,I1LQG1,	0.000972666
Biological process	S-glycoside metabolic process	GO:0016143	6	4.94576e-05	4.61497	10	53	1352	33069	I1KRL3,Q2LAK9,K7LPH8,I1LJS4,I1LJR9,I1L136,K7LT74,K7LBV1,I1LQF9,I1LQG1,	0.000972666
Biological process	phospholipid translocation	GO:0045332	8	5.3667e-05	5.75513	8	34	1352	33069	I1J6T9,I1K184,I1JEQ6,K7L889,K7KYH8,I1MUI4,K7KJV3,I1KUR5,	0.00101323
Biological process	ion transmembrane transport	GO:0034220	6	5.78224e-05	1.71909	57	811	1352	33069	I1KKI2,I1N306,I1MQM2,C6TJF2,I1NCK8,I1KT54,I1JPC8,I1MGZ2,C6TIH5,K7M288,I1N9D7,I1MP78,I1K053,I1MFP0,I1N0B5,I1KQQ8,I1M5Q7,I1KQD6,I1LBS7,C6TKR9,I1JDS8,I1LSK8,I1N7N2,I1JDF4,K7MFF4,K7K7E2,K7KYG8,K7KYG7,K7KYJ4,I1JCR3,K7N004,C6TEZ8,I1K5S6,I1L0M1,I1L8P0,I1MUD0,K7KHE6,K7L1F4,K7MW11,C6TG11,I1JSQ4,I1JBN2,I1MTG6,I1M1P0,I1JRZ5,K7M7J3,I1KV43,I1JRG9,I1KMA5,I1MBD7,I1L6P8,I1M1A1,I1KUG4,I1KTX1,I1LFT2,I1M8B6,I1LWI1,	0.00107732
Biological process	polysaccharide metabolic process	GO:0005976	5	6.38437e-05	1.67831	61	889	1352	33069	I1KC87,I1LEZ6,C6SY01,I1LNE4,C6F116,I1LN75,K7LWV9,I1JXE5,K7LZ49,I1MGH2,I1KRK2,I1NBA2,I1M6F4,K7KV70,I1KR53,Q8S902,I1K070,I1L1X0,I1J4H5,I1K7K4,I1KQ87,I1KPJ3,I1JE25,K7KGC5,I1JDD7,I1M3S5,K7LCD5,K7MWG8,I1K6A1,I1LAJ4,K7M4Y5,I1MUL0,K7LBP9,I1JKS0,I1NGA4,K7LCZ8,I1NFF3,I1J9P3,I1ML01,I1MSS9,I1MK76,Q0PKY2,I1LGW4,I1KDI6,I1LH32,I1NEH7,I1K3M1,I1KUF1,I1MS29,I1JIK1,I1MAR9,I1LWZ7,I1JZD7,I1JQR0,K7MZI8,I1J7T0,I1KTG6,…	0.00117406
Biological process	cell wall polysaccharide catabolic process	GO:0044347	8	6.70857e-05	5.5907	8	35	1352	33069	I1MGH2,I1KR53,I1M3S5,K7LBP9,Q0PKY2,I1KUF1,I1MAR9,I1JQR0,	0.00121786
Biological process	lipid translocation	GO:0034204	7	8.31768e-05	5.4354	8	36	1352	33069	I1J6T9,I1K184,I1JEQ6,K7L889,K7KYH8,I1MUI4,K7KJV3,I1KUR5,	0.00149086
Biological process	lipid transport	GO:0006869	6	8.722e-05	3.2926	14	104	1352	33069	I1J6T9,I1K184,C6SWY4,I1KR47,I1JEQ6,K7L889,K7KVX1,K7KYH8,I1MUI4,C6TFP9,I1JL10,K7KJV3,I1KUR5,I1KCQ5,	0.00154379
Biological process	small molecule metabolic process	GO:0044281	3	9.13482e-05	1.29251	197	3728	1352	33069	I1JHE4,I1JPT3,I1L4W3,K7LXR0,K7LY34,K7MB43,I1LVT1,I1MI49,K7N485,I1LNB1,K7K3C2,I1KT48,I1M877,C6T9Z5,C6T1Q5,I1M7P5,I1J6V7,I1LW00,I1L4J2,I1LN30,I1M7C3,K7M8Q2,I1KJS8,C6TK92,I1M7D9,K7MRJ8,K7M988,I1LDX9,Q43446,I1MGZ2,C6ZJY9,C6ZJY6,C6T8M7,I1LML6,K7KN24,I1J5Y9,I1KRN3,I1KRL3,Q9SLR8,I1MPF3,Q2LAK9,C7S8C4,C7S8C2,C7S8C9,C7S8D1,C7S8D0,I1K0A0,I1MY29,I1JFT4,I1K8J5,C6SWR5,I1L2Z0,I1LLM7,K7K429,K7LPH8,I1KIN3,I1MP01,…	0.0015969
Biological process	carboxylic acid metabolic process	GO:0019752	6	9.66869e-05	1.39235	127	2231	1352	33069	I1JHE4,I1JPT3,K7LXR0,K7MB43,I1LVT1,K7N485,I1LNB1,C6T9Z5,C6T1Q5,I1M7P5,I1LW00,I1L4J2,I1M7C3,K7M8Q2,C6TK92,K7MRJ8,K7M988,Q43446,C6ZJY9,C6ZJY6,I1LML6,I1J5Y9,I1KRN3,I1MPF3,C7S8C4,C7S8C2,C7S8C9,C7S8D1,C7S8D0,I1K0A0,I1MY29,I1JFT4,C6SWR5,I1L2Z0,I1LLM7,I1MP01,K7L031,I1MG15,I1JW97,I1MG55,I1NAE6,I1KI28,K7LR04,I1LCI8,I1NIN2,K7MTK3,I1MNU3,I1KYQ0,I1KYP9,I1J4I4,I1LC39,I1LBQ3,A3RM04,I1JMK6,I1LT24,C6TLA6,K7LS11,…	0.00166962
Biological process	phospholipid transport	GO:0015914	7	0.000102339	5.2885	8	37	1352	33069	I1J6T9,I1K184,I1JEQ6,K7L889,K7KYH8,I1MUI4,K7KJV3,I1KUR5,	0.00174593
Biological process	organophosphate ester transport	GO:0015748	6	0.000123393	4.58612	9	48	1352	33069	I1J6T9,I1K184,I1JEQ6,K7L889,K7KYH8,I1MUI4,K7KJV3,I1KUR5,I1L6P8,	0.00208006
Biological process	regulation of membrane lipid distribution	GO:0097035	6	0.000125011	5.14933	8	38	1352	33069	I1J6T9,I1K184,I1JEQ6,K7L889,K7KYH8,I1MUI4,K7KJV3,I1KUR5,	0.00208254
Biological process	cellular modified amino acid metabolic process	GO:0006575	5	0.000138232	2.35383	23	239	1352	33069	I1N2P4,I1N2P6,I1KK63,I1KK68,I1KK59,I1KK57,I1KK55,I1KJR9,C6ZJY9,C6ZJY6,I1K0A0,K7LZF2,I1KI28,C6T3N6,I1LCH6,P32110,K7L1L7,K7MRB1,I1KU83,Q9FQE8,Q9FQE2,Q9FQD4,I1LFD6,	0.002276
Biological process	obsolete oxidation-reduction process	GO:0055114	0	0.000141481	2.21583	26	287	1352	33069	I1MR00,I1M877,I1L4I7,C6T8M7,I1KRG6,I1K8J5,I1M686,C6TDQ8,I1LKT9,K7M318,I1KQ20,I1JDY3,I1KXP4,K7MUQ3,I1K5U9,K7KPY3,C6TNF4,K7LCS5,I1JRZ9,I1J8Q1,I1JZL5,K7KKM8,I1LX66,I1LFV5,K7KTC5,I1MII7,	0.00230272
Biological process	alpha-amino acid catabolic process	GO:1901606	9	0.000154485	3.49419	12	84	1352	33069	K7LXR0,K7MB43,K7N485,K7M988,C6SWR5,I1LBQ3,K7MWG9,K7LKL7,I1L0F6,I1N6L0,I1N4V3,I1KDP2,	0.0024858
Biological process	cellular carbohydrate catabolic process	GO:0044275	6	0.000157665	2.85656	16	137	1352	33069	I1LW00,I1KJS8,I1K7K4,I1KQ87,I1KPJ3,I1KGG7,I1M3S5,K7MWG8,I1K6A1,K7M4Y5,I1K615,C6TN32,Q0PKY2,I1KV01,I1JIK1,I1LWZ7,	0.00250847
Biological process	carbohydrate metabolic process	GO:0005975	4	0.000177245	1.32559	155	2860	1352	33069	I1KC87,I1LEZ6,I1L4W3,I1KSW9,K7L6K3,C6SY01,I1LVV3,I1KT48,I1LNE4,I1J6V7,I1LW00,I1J6K4,I1KJS8,C6F116,I1LN75,C6F122,I1M7H2,K7LWV9,I1KSB7,I1JXE5,I1LDX9,C6T8G2,K7LZ49,I1J5Y9,I1MPC4,K7K4B2,I1N1F3,K7K3X6,I1MGH2,I1KRK2,I1MY29,Q9SDY6,I1NBA2,I1M6F4,K7LPH8,K7KV70,I1KR53,Q8S902,I1K070,I1J4W3,I1N8W5,I1KI60,I1LTJ5,I1N8L7,I1L1X0,I1MNT6,I1M5B4,I1J4I4,I1J4H5,I1K7K4,I1KQ87,I1M587,I1KPJ3,I1M4L7,I1MF29,I1JV14,I1LJS4,…	0.00275801
Biological process	pectin catabolic process	GO:0045490	8	0.000177632	2.42286	21	212	1352	33069	I1KC87,I1LEZ6,I1LNE4,I1JXE5,K7LZ49,K7KV70,I1K070,I1L1X0,I1J4H5,K7KGC5,K7LCD5,I1LAJ4,I1MUL0,I1JKS0,I1NFF3,I1MK76,I1NEH7,I1MS29,K7MZI8,I1J7T0,I1KTG6,	0.00273399
Biological process	xylan metabolic process	GO:0045491	9	0.000195476	3.94505	10	62	1352	33069	I1LN75,I1MGH2,I1KR53,I1JE25,K7LBP9,I1K3M1,I1KUF1,I1MAR9,I1JZD7,I1JQR0,	0.00297629
Biological process	lipid localization	GO:0010876	4	0.000202183	2.91182	15	126	1352	33069	I1J6T9,I1K184,C6SWY4,I1KR47,I1JEQ6,K7L889,K7KVX1,K7KYH8,I1MUI4,C6TFP9,I1JL10,K7KJV3,I1KUR5,I1KCQ5,K7MZA9,	0.00304566
Biological process	organic acid transport	GO:0015849	6	0.000225116	2.11667	27	312	1352	33069	I1M7V6,I1LW61,I1KKB8,I1LMW8,I1JXZ0,I1M7N7,C6TIH5,K7LIG5,I1LCQ8,K7LIA9,I1N060,I1K7F1,I1N7N2,I1N7F7,I1N7L1,K7MFF4,K7MFH3,K7MFH4,I1N6Y3,K7K7E2,I1K5S6,I1LJ16,K7LTR3,I1JSF2,K7KAR3,I1J8F2,I1N2V5,	0.00335542
Biological process	cellular amino acid catabolic process	GO:0009063	8	0.000299191	3.26124	12	90	1352	33069	K7LXR0,K7MB43,K7N485,K7M988,C6SWR5,I1LBQ3,K7MWG9,K7LKL7,I1L0F6,I1N6L0,I1N4V3,I1KDP2,	0.00436758
Biological process	phosphorylation	GO:0016310	6	0.000332316	1.59937	58	887	1352	33069	I1MI78,K7M0J7,I1JXU4,I1LW00,K7N3D9,K7N3D5,I1LEA4,K7MRJ8,I1K9C5,K7M1S0,I1M6J6,I1MY29,K7L050,I1K821,I1NIP4,I1KZ77,I1LKM7,I1J4I4,K7L1C1,K7KGR6,K7KXF2,I1KXZ5,I1LSR6,K7KXI5,K7KXI4,K7LAQ6,K7M3U3,I1KGI8,K7MV03,K7MVP1,I1NG76,I1NG77,I1NG67,I1NG74,I1K552,K7MG77,K7LLE1,K7LLE2,I1M2E9,I1KEB9,K7L2L4,K7LN87,K7MQ41,I1KE68,I1KE67,K7LUV3,K7LUW9,I1JRM0,K7K9F8,I1KUN7,I1JZT6,K7LUS0,I1MAY0,K7LFL9,I1N443,I1L651,I1LNR5,…	0.00480162
Biological process	cellular carbohydrate metabolic process	GO:0044262	5	0.000344319	1.65441	51	754	1352	33069	C6SY01,I1LVV3,I1KT48,I1LW00,I1KJS8,C6F116,I1LN75,K7LWV9,I1N1F3,I1MGH2,I1KRK2,I1NBA2,I1M6F4,I1KR53,Q8S902,I1K7K4,I1KQ87,I1KPJ3,I1JE25,I1JDD7,I1KGG7,I1M3S5,I1LRR9,K7MWG8,I1K6A1,K7L1W4,K7M4Y5,I1MUM7,K7LBP9,I1K615,I1NGA4,C6TN32,I1NFN9,K7LCZ8,I1K4L3,I1MSS9,I1MSV8,Q0PKY2,I1KDI6,I1LH32,I1K3M1,I1KV01,I1KUF1,K7KKV7,I1JIK1,I1MAR9,I1LWZ7,I1JZD7,I1JQR0,K7MHQ9,C6TH50,	0.00492481
Biological process	response to abiotic stimulus	GO:0009628	3	0.000360144	1.84212	36	478	1352	33069	I1JHE4,K7LY34,K7M9Q3,Q43437,C6T016,C6T8R7,I1LLM7,K7LPH8,I1KR46,K7KX46,C6TLM4,K7KVZ6,K7KW52,K7L7Y1,I1MNM3,I1LJS4,I1LJR9,C6TKW2,I1JD31,I1JCY0,I1JLH0,I1MLS9,K7LT74,P09755,I1M2Q0,I1LQF9,I1LQG1,C6TNE6,Q53B69,K7K9W1,K7MQ84,I1MBC5,C6T868,I1KD93,I1K2Q2,K7LEQ5,	0.00509963
Biological process	cell wall polysaccharide metabolic process	GO:0010383	7	0.00040768	2.3955	19	194	1352	33069	C6SY01,C6F116,I1LN75,I1MGH2,I1KR53,Q8S902,I1JE25,I1M3S5,K7LBP9,I1NGA4,I1MSS9,Q0PKY2,I1LH32,I1K3M1,I1KUF1,I1MAR9,I1JZD7,I1JQR0,C6TH50,	0.00571559
Biological process	response to stress	GO:0006950	3	0.000441724	1.26765	183	3531	1352	33069	I1JYH8,I1K225,K7KM64,I1M877,K7KM53,I1MI78,I1MQH7,I1LW65,K7M0J7,K7KCV3,I1M7N5,C6T1N6,K7N3D9,K7N3D5,K7KCL5,I1LEA4,I1L4A9,K7N5A0,Q43453,I1NBS5,C6T8M7,K7MT81,C6T016,K7M1S0,I1KRL3,I1KB18,Q9SLR8,I1MGK2,Q2LAK9,I1LLU9,I1KAB7,K7MBP2,I1KJ72,I1KJ71,I1KJ70,I1NAT8,I1MP38,K7MK86,O64970,K7M1G0,I1MP65,K7MJZ5,K7LPH8,I1M5V4,I1LU76,O48560,I1J5B8,K7KX46,C6T3A2,K7LA50,C6TLN1,I1L314,I1N0E1,I1KI44,I1J4M2,C6T3N0,K7MTR6,…	0.00613218
Biological process	glutamine family amino acid metabolic process	GO:0009064	9	0.000566141	2.27529	20	215	1352	33069	I1JHE4,K7LXR0,I1KRN3,I1K0A0,I1LLM7,I1LT24,C6TLA6,I1MEE7,K7MWG9,K7KHU1,I1KWW6,I1N6L0,K7L2P5,I1M284,C6TF12,I1N5A1,I1N4V3,K7MQ84,I1MBC5,I1M0C1,	0.00778307
Biological process	protein-chromophore linkage	GO:0018298	8	0.00071316	2.6963	14	127	1352	33069	K7M9Q3,Q43437,C6T8R7,I1KR46,C6TLM4,K7KVZ6,I1MNM3,C6TKW2,I1JCY0,I1JLH0,P09755,C6TNE6,C6T868,I1K2Q2,	0.00970995
Biological process	response to nitrogen compound	GO:1901698	4	0.000753201	3.35059	10	73	1352	33069	I1JPE3,K7MT81,K7M3C6,I1K053,I1JDR7,I1L8M4,I1L8M3,C6TMI9,I1LYW2,I1N534,	0.0101575
Biological process	response to radiation	GO:0009314	4	0.000755749	2.05253	24	286	1352	33069	I1JHE4,K7LY34,K7M9Q3,Q43437,C6T8R7,I1LLM7,I1KR46,K7KX46,C6TLM4,K7KVZ6,I1MNM3,C6TKW2,I1JD31,I1JCY0,I1JLH0,I1MLS9,P09755,I1M2Q0,C6TNE6,Q53B69,K7MQ84,I1MBC5,C6T868,I1K2Q2,	0.0100957
Biological process	response to light stimulus	GO:0009416	5	0.000770717	2.1269	22	253	1352	33069	I1JHE4,K7LY34,K7M9Q3,Q43437,C6T8R7,I1LLM7,I1KR46,C6TLM4,K7KVZ6,I1MNM3,C6TKW2,I1JD31,I1JCY0,I1JLH0,P09755,I1M2Q0,C6TNE6,Q53B69,K7MQ84,I1MBC5,C6T868,I1K2Q2,	0.0101994
Biological process	hemicellulose metabolic process	GO:0010410	8	0.000772871	2.40352	17	173	1352	33069	C6SY01,C6F116,I1LN75,I1MGH2,I1KR53,Q8S902,I1JE25,K7LBP9,I1NGA4,I1MSS9,I1LH32,I1K3M1,I1KUF1,I1MAR9,I1JZD7,I1JQR0,C6TH50,	0.0101332
Biological process	oxalate metabolic process	GO:0033609	8	0.000793394	3.60875	9	61	1352	33069	C6T1Q5,C7S8C4,C7S8C2,C7S8C9,C7S8D1,C7S8D0,I1LAX5,I1MSB1,I1MK04,	0.0103068
Biological process	olefinic compound biosynthetic process	GO:0120255	5	0.000801969	5.24128	6	28	1352	33069	K7N485,I1M7H7,C6TMF5,K7M4Z7,K7LKL7,P31531,	0.0103235
Biological process	Golgi vesicle budding	GO:0048194	8	0.000815824	6.43666	5	19	1352	33069	I1J6T9,I1K184,I1JEQ6,I1MUI4,I1KUR5,	0.0104073
Biological process	carbohydrate derivative catabolic process	GO:1901136	5	0.000844014	2.46132	16	159	1352	33069	C6T8G2,I1MPC4,Q9SDY6,K7LPD3,K7LPH8,I1M587,I1LJS4,K7KFZ9,I1LJR9,K7LT74,I1MTX4,I1LA39,I1LQF9,I1LQG1,C6TNB0,K7K9D6,	0.0106707
Biological process	response to endogenous stimulus	GO:0009719	3	0.000921497	1.52709	59	945	1352	33069	K7LY34,I1JH42,I1JXU4,I1JGQ5,I1JXM5,K7KVI5,Q43453,I1MGK2,I1N9L9,I1MY19,I1JNZ0,K7MJY9,K7LPH8,C6T3A2,C6SZH6,I1KQK9,C6T3Q1,K7L7S4,K7KGR6,I1M4M7,I1J441,I1J442,I1J438,I1J439,I1LJS4,I1LJR9,I1K720,I1KGI8,I1KP56,I1L8Y9,I1L8Y5,I1LZS3,K7LT74,C6TFW4,C6TDZ9,C6TDX6,I1LQF9,I1LQG1,K7L2T6,I1LPV4,I1JSH2,I1KMV3,I1LYA1,K7LN87,K7K0W0,I1JAF3,I1N3Y1,I1JZT6,I1MAY0,I1KD93,I1MB30,K7LFD2,K7LFD0,I1MRM4,I1MRM5,I1J7S8,I1KTN4,…	0.0115472
Biological process	response to hormone	GO:0009725	5	0.000921497	1.52709	59	945	1352	33069	K7LY34,I1JH42,I1JXU4,I1JGQ5,I1JXM5,K7KVI5,Q43453,I1MGK2,I1N9L9,I1MY19,I1JNZ0,K7MJY9,K7LPH8,C6T3A2,C6SZH6,I1KQK9,C6T3Q1,K7L7S4,K7KGR6,I1M4M7,I1J441,I1J442,I1J438,I1J439,I1LJS4,I1LJR9,I1K720,I1KGI8,I1KP56,I1L8Y9,I1L8Y5,I1LZS3,K7LT74,C6TFW4,C6TDZ9,C6TDX6,I1LQF9,I1LQG1,K7L2T6,I1LPV4,I1JSH2,I1KMV3,I1LYA1,K7LN87,K7K0W0,I1JAF3,I1N3Y1,I1JZT6,I1MAY0,I1KD93,I1MB30,K7LFD2,K7LFD0,I1MRM4,I1MRM5,I1J7S8,I1KTN4,…	0.0115472
Biological process	glutamine metabolic process	GO:0006541	10	0.000943286	2.87757	12	102	1352	33069	I1JHE4,I1LLM7,I1LT24,C6TLA6,I1MEE7,I1KWW6,K7L2P5,I1M284,I1N5A1,K7MQ84,I1MBC5,I1M0C1,	0.0116147
Biological process	regulation of catalytic activity	GO:0050790	4	0.00104164	1.70856	38	544	1352	33069	K7K3H8,Q43453,I1KS92,K7LZ49,I1MGK2,C6T0K6,I1N9C1,C6SX36,C6TAH7,K7MJZ5,K7KV70,I1JNP0,C6T3A2,I1JNN6,I1L1X0,C6TDG4,K7LS96,K7KGC5,K7LCD5,C6TFW4,I1JL52,I1JKS0,I1JBF5,I1KMV3,I1KMN8,I1LY84,I1MK76,I1L729,I1MS29,I1MS50,I1N443,K7LNP0,I1MRM4,I1MRM5,I1L651,K7MZI8,I1J7T0,I1KTG6,	0.0127152
Biological process	lignin metabolic process	GO:0009808	6	0.00126956	3.13581	10	78	1352	33069	K7KDJ6,I1N2J2,I1MYY9,I1KK85,I1LMV1,K7MTC5,I1JLV8,I1LK01,K7MH28,I1J8P0,	0.0151067
Biological process	regulation of molecular function	GO:0065009	3	0.00139759	1.68075	38	553	1352	33069	K7K3H8,Q43453,I1KS92,K7LZ49,I1MGK2,C6T0K6,I1N9C1,C6SX36,C6TAH7,K7MJZ5,K7KV70,I1JNP0,C6T3A2,I1JNN6,I1L1X0,C6TDG4,K7LS96,K7KGC5,K7LCD5,C6TFW4,I1JL52,I1JKS0,I1JBF5,I1KMV3,I1KMN8,I1LY84,I1MK76,I1L729,I1MS29,I1MS50,I1N443,K7LNP0,I1MRM4,I1MRM5,I1L651,K7MZI8,I1J7T0,I1KTG6,	0.0164915
Biological process	hydrogen peroxide catabolic process	GO:0042744	6	0.00152601	2.09951	20	233	1352	33069	I1LLU9,I1MP38,O64970,I1LU76,O48560,K7MTR6,C6TL64,I1NH68,I1MDV9,Q9ZNZ5,C6TED1,I1MLH1,I1MC15,I1L738,I1J9D2,Q9XFI6,C6THQ0,C6TI50,I1J8H7,I1LWF0,	0.0170144
Biological process	response to organonitrogen compound	GO:0010243	5	0.00157264	3.28558	9	67	1352	33069	I1JPE3,K7MT81,K7M3C6,I1JDR7,I1L8M4,I1L8M3,C6TMI9,I1LYW2,I1N534,	0.0173974
Biological process	hydrogen peroxide metabolic process	GO:0042743	5	0.00160608	2.09054	20	234	1352	33069	I1LLU9,I1MP38,O64970,I1LU76,O48560,K7MTR6,C6TL64,I1NH68,I1MDV9,Q9ZNZ5,C6TED1,I1MLH1,I1MC15,I1L738,I1J9D2,Q9XFI6,C6THQ0,C6TI50,I1J8H7,I1LWF0,	0.0176295
Biological process	regulation of protein serine/threonine phosphatase activity	GO:0080163	11	0.0016673	3.98175	7	43	1352	33069	Q43453,I1MGK2,C6T3A2,C6TFW4,I1KMV3,I1MRM4,I1MRM5,	0.0181608
Biological process	inositol catabolic process	GO:0019310	8	0.00166846	5.55894	5	22	1352	33069	I1KJS8,I1KGG7,I1K615,C6TN32,I1KV01,	0.0180346
Biological process	monocarboxylic acid catabolic process	GO:0072329	8	0.00167802	4.58612	6	32	1352	33069	C6T9Z5,K7MTK3,I1JLD2,I1N5S0,I1K4K8,I1KEH3,	0.0177319
Biological process	defense response to other organism	GO:0098542	6	0.00172676	2.56428	13	124	1352	33069	I1LEA4,I1KRL3,Q2LAK9,I1KZ77,K7LAQ6,I1L136,K7LBV1,I1M396,I1NG67,I1NG74,K7MG77,K7LLE1,K7LLE2,	0.0181118
Biological process	response to external biotic stimulus	GO:0043207	4	0.0018566	2.54377	13	125	1352	33069	I1LEA4,I1KRL3,Q2LAK9,I1KZ77,K7LAQ6,I1L136,K7LBV1,I1M396,I1NG67,I1NG74,K7MG77,K7LLE1,K7LLE2,	0.0193305
Biological process	response to other organism	GO:0051707	5	0.0018566	2.54377	13	125	1352	33069	I1LEA4,I1KRL3,Q2LAK9,I1KZ77,K7LAQ6,I1L136,K7LBV1,I1M396,I1NG67,I1NG74,K7MG77,K7LLE1,K7LLE2,	0.0193305
Biological process	lipid homeostasis	GO:0055088	6	0.00186413	2.98284	10	82	1352	33069	I1KSN7,K7K4B0,K7MTK3,I1JLD2,I1JCQ8,I1N6E7,I1K4K8,K7KYY8,I1KEH3,K7LE86,	0.0191276
Biological process	inorganic ion transmembrane transport	GO:0098660	7	0.00191148	1.63903	39	582	1352	33069	I1KKI2,I1N306,I1MQM2,C6TJF2,I1NCK8,I1KT54,I1JPC8,I1MGZ2,K7M288,I1N9D7,I1MP78,I1K053,I1N0B5,I1KQQ8,I1KQD6,I1LBS7,I1JDS8,I1LSK8,I1JDF4,K7KYG8,K7KYG7,K7KYJ4,I1JCR3,K7N004,I1MUD0,K7L1F4,K7MW11,I1JSQ4,I1JRZ5,K7M7J3,I1JRG9,I1KMA5,I1MBD7,I1M1A1,I1KUG4,I1KTX1,I1LFT2,I1M8B6,I1LWI1,	0.0194724
Biological process	reactive oxygen species metabolic process	GO:0072593	4	0.00196752	2.0143	21	255	1352	33069	I1LLU9,I1MP38,O64970,I1LU76,O48560,K7MTR6,C6TL64,I1NH68,I1MDV9,Q9ZNZ5,C6TED1,I1MLH1,I1MC15,I1L738,I1J9D2,Q9XFI6,C6THQ0,C6TI50,I1KD93,I1J8H7,I1LWF0,	0.0199
Biological process	biological process involved in interspecies interaction between organisms	GO:0044419	2	0.00199439	2.52358	13	126	1352	33069	I1LEA4,I1KRL3,Q2LAK9,I1KZ77,K7LAQ6,I1L136,K7LBV1,I1M396,I1NG67,I1NG74,K7MG77,K7LLE1,K7LLE2,	0.0200288
Biological process	recognition of pollen	GO:0048544	4	0.00224065	1.95675	22	275	1352	33069	K7M1S0,K7L050,I1KZ77,K7L1C1,K7KXF2,I1KXZ5,I1LSR6,K7KXI5,K7KXI4,K7LAQ6,K7LAQ8,K7MG77,I1M2E9,I1KEB9,K7L2L4,I1KE68,I1KE67,K7LUV3,K7LUW9,K7K9F8,K7LUS0,K7MZ69,	0.0221871
Biological process	pollen-pistil interaction	GO:0009875	4	0.00224065	1.95675	22	275	1352	33069	K7M1S0,K7L050,I1KZ77,K7L1C1,K7KXF2,I1KXZ5,I1LSR6,K7KXI5,K7KXI4,K7LAQ6,K7LAQ8,K7MG77,I1M2E9,I1KEB9,K7L2L4,I1KE68,I1KE67,K7LUV3,K7LUW9,K7K9F8,K7LUS0,K7MZ69,	0.0221871
Biological process	cell recognition	GO:0008037	3	0.00224065	1.95675	22	275	1352	33069	K7M1S0,K7L050,I1KZ77,K7L1C1,K7KXF2,I1KXZ5,I1LSR6,K7KXI5,K7KXI4,K7LAQ6,K7LAQ8,K7MG77,I1M2E9,I1KEB9,K7L2L4,I1KE68,I1KE67,K7LUV3,K7LUW9,K7K9F8,K7LUS0,K7MZ69,	0.0221871
Biological process	calcium-mediated signaling	GO:0019722	8	0.00251642	5.09569	5	24	1352	33069	K7L601,C6T1A5,K7MZX4,I1LHE0,I1J975,	0.0244058
Biological process	second-messenger-mediated signaling	GO:0019932	7	0.00251642	5.09569	5	24	1352	33069	K7L601,C6T1A5,K7MZX4,I1LHE0,I1J975,	0.0244058
Biological process	olefinic compound metabolic process	GO:0120254	4	0.00270817	4.19303	6	35	1352	33069	K7N485,I1M7H7,C6TMF5,K7M4Z7,K7LKL7,P31531,	0.0259106
Biological process	response to oxygen-containing compound	GO:1901700	4	0.00277443	1.8118	26	351	1352	33069	K7LY34,I1JXU4,I1JPE3,I1JGQ5,Q43453,I1MGK2,O48560,K7M3C6,I1K053,C6T3A2,I1JDR7,C6TFW4,I1L8M4,I1L8M3,C6TMI9,I1LYW2,I1KMV3,I1N534,K7LN87,I1JAF3,I1JZT6,I1MAY0,I1KD93,I1MRM4,I1MRM5,K7LEQ5,	0.0263664
Biological process	fatty acid metabolic process	GO:0006631	8	0.00287388	1.85767	24	316	1352	33069	I1LNB1,I1L4J2,K7M8Q2,C6TK92,I1JW97,K7MTK3,I1LC39,K7LS11,I1MDV8,I1MDK4,I1JLD2,I1K4K8,I1NFI7,I1L7C8,I1KMX5,I1KEH3,Q9GE06,I1JS32,K7KAZ2,I1JB48,I1M1B6,I1KDA1,I1KD81,I1LWR8,	0.0271294
Biological process	pollination	GO:0009856	3	0.00304558	1.90817	22	282	1352	33069	K7M1S0,K7L050,I1KZ77,K7L1C1,K7KXF2,I1KXZ5,I1LSR6,K7KXI5,K7KXI4,K7LAQ6,K7LAQ8,K7MG77,I1M2E9,I1KEB9,K7L2L4,I1KE68,I1KE67,K7LUV3,K7LUW9,K7K9F8,K7LUS0,K7MZ69,	0.0285599
Biological process	multi-multicellular organism process	GO:0044706	3	0.00304558	1.90817	22	282	1352	33069	K7M1S0,K7L050,I1KZ77,K7L1C1,K7KXF2,I1KXZ5,I1LSR6,K7KXI5,K7KXI4,K7LAQ6,K7LAQ8,K7MG77,I1M2E9,I1KEB9,K7L2L4,I1KE68,I1KE67,K7LUV3,K7LUW9,K7K9F8,K7LUS0,K7MZ69,	0.0285599
Biological process	cellular response to chemical stimulus	GO:0070887	4	0.00355663	1.51063	47	761	1352	33069	K7LY34,I1M877,I1JH42,I1JXU4,I1JGQ5,Q43453,C6T8M7,I1MGK2,I1N9L9,I1MY19,I1JNZ0,I1MP38,O64970,I1MP78,I1LU76,O48560,C6T3A2,I1KQK9,I1KQD6,K7L7S4,K7KGR6,I1M4M7,I1KXP4,I1KGI8,I1JDF4,K7MUQ3,I1MDV9,C6TFW4,C6TED1,C6TDX6,C6TNF4,K7L2T6,I1KMV3,I1MC15,K7LN87,Q9XFI6,I1N3Y1,I1J8Q1,I1KUG4,I1JZT6,I1MAY0,I1KD93,I1J8H7,I1MB30,K7KKM8,I1MRM4,I1MRM5,	0.0324915
Biological process	sulfur compound catabolic process	GO:0044273	5	0.00361902	3.96638	6	37	1352	33069	K7LPH8,I1LJS4,I1LJR9,K7LT74,I1LQF9,I1LQG1,	0.0328496
Biological process	glycosinolate catabolic process	GO:0019759	7	0.00361902	3.96638	6	37	1352	33069	K7LPH8,I1LJS4,I1LJR9,K7LT74,I1LQF9,I1LQG1,	0.0328496
Biological process	glucosinolate catabolic process	GO:0019762	8	0.00361902	3.96638	6	37	1352	33069	K7LPH8,I1LJS4,I1LJR9,K7LT74,I1LQF9,I1LQG1,	0.0328496
Biological process	S-glycoside catabolic process	GO:0016145	7	0.00361902	3.96638	6	37	1352	33069	K7LPH8,I1LJS4,I1LJR9,K7LT74,I1LQF9,I1LQG1,	0.0328496
Biological process	phenylpropanoid catabolic process	GO:0046271	6	0.0040246	3.10595	8	63	1352	33069	K7KDJ6,I1N2J2,I1MYY9,I1KK85,I1LMV1,K7MTC5,I1JLV8,I1LK01,	0.0356177
Biological process	lignin catabolic process	GO:0046274	7	0.0040246	3.10595	8	63	1352	33069	K7KDJ6,I1N2J2,I1MYY9,I1KK85,I1LMV1,K7MTC5,I1JLV8,I1LK01,	0.0356177
Biological process	inositol metabolic process	GO:0006020	7	0.00403581	3.4243	7	50	1352	33069	I1KT48,I1KJS8,I1KGG7,I1K615,C6TN32,I1K4L3,I1KV01,	0.0352759
Biological process	cutin biosynthetic process	GO:0010143	6	0.00431864	4.5295	5	27	1352	33069	I1KKB5,I1J788,I1LCR6,K7LX15,I1N2U9,	0.0375165
Biological process	anion transmembrane transport	GO:0098656	7	0.00433342	2.15818	15	170	1352	33069	I1KT54,C6TIH5,I1K053,I1MFP0,I1M5Q7,I1JDS8,I1N7N2,K7MFF4,K7K7E2,I1K5S6,I1L0M1,I1JBN2,I1MTG6,K7M7J3,I1L6P8,	0.0371886
Biological process	beta-glucan catabolic process	GO:0051275	9	0.00443817	3.05741	8	64	1352	33069	I1K7K4,I1KQ87,I1KPJ3,K7MWG8,I1K6A1,K7M4Y5,I1JIK1,I1LWZ7,	0.0378581
Biological process	vesicle budding from membrane	GO:0006900	7	0.00508313	4.36774	5	28	1352	33069	I1J6T9,I1K184,I1JEQ6,I1MUI4,I1KUR5,	0.0402107
Biological process	cellular polysaccharide metabolic process	GO:0044264	6	0.00515751	1.58827	35	539	1352	33069	C6SY01,C6F116,I1LN75,K7LWV9,I1MGH2,I1KRK2,I1NBA2,I1M6F4,I1KR53,Q8S902,I1K7K4,I1KQ87,I1KPJ3,I1JE25,I1JDD7,I1M3S5,K7MWG8,I1K6A1,K7M4Y5,K7LBP9,I1NGA4,K7LCZ8,I1MSS9,Q0PKY2,I1KDI6,I1LH32,I1K3M1,I1KUF1,I1JIK1,I1MAR9,I1LWZ7,I1JZD7,I1JQR0,K7MHQ9,C6TH50,	0.0405724
Biological process	cellular oxidant detoxification	GO:0098869	4	0.00532853	2.75167	9	80	1352	33069	I1MP38,O64970,I1LU76,O48560,I1MDV9,C6TED1,I1MC15,Q9XFI6,I1J8H7,	0.0416862
Biological process	monocarboxylic acid biosynthetic process	GO:0072330	8	0.00537003	1.79161	23	314	1352	33069	I1LVT1,K7N485,I1LNB1,K7M8Q2,C6TK92,I1JW97,I1KI28,I1LC39,K7LS11,I1MDV8,I1MDK4,K7LKL7,I1JTE7,I1NFI7,I1L7C8,Q9GE06,I1JS32,K7KAZ2,I1JB48,I1M1B6,I1KDA1,I1KD81,I1LWR8,	0.04178
Biological process	inorganic cation transmembrane transport	GO:0098662	8	0.0054559	1.5824	35	541	1352	33069	I1KKI2,I1N306,I1MQM2,C6TJF2,I1NCK8,I1JPC8,I1MGZ2,K7M288,I1N9D7,I1MP78,I1N0B5,I1KQQ8,I1KQD6,I1LBS7,I1LSK8,I1JDF4,K7KYG8,K7KYG7,K7KYJ4,I1JCR3,K7N004,I1MUD0,K7L1F4,K7MW11,I1JSQ4,I1JRZ5,I1JRG9,I1KMA5,I1MBD7,I1M1A1,I1KUG4,I1KTX1,I1LFT2,I1M8B6,I1LWI1,	0.0422161
Biological process	cellular polysaccharide catabolic process	GO:0044247	7	0.00547902	2.57467	10	95	1352	33069	I1K7K4,I1KQ87,I1KPJ3,I1M3S5,K7MWG8,I1K6A1,K7M4Y5,Q0PKY2,I1JIK1,I1LWZ7,	0.0421646
Biological process	glycosyl compound metabolic process	GO:1901657	5	0.00586328	1.93951	18	227	1352	33069	K7KN24,I1KRL3,Q2LAK9,K7LPH8,I1KIN3,I1LJS4,K7KFZ9,I1LJR9,I1L136,K7LT74,K7LBV1,I1LQF9,I1LQG1,I1JSI1,I1KEC9,I1MBS8,K7LFD8,I1L5G4,	0.0448779
Biological process	glycosyl compound catabolic process	GO:1901658	6	0.00621642	3.17065	7	54	1352	33069	K7LPH8,I1LJS4,K7KFZ9,I1LJR9,K7LT74,I1LQF9,I1LQG1,	0.047325
Biological process	galacturonan metabolic process	GO:0010393	6	0.00631523	1.82144	21	282	1352	33069	I1KC87,I1LEZ6,I1LNE4,I1JXE5,K7LZ49,K7KV70,I1K070,I1L1X0,I1J4H5,K7KGC5,K7LCD5,I1LAJ4,I1MUL0,I1JKS0,I1NFF3,I1MK76,I1NEH7,I1MS29,K7MZI8,I1J7T0,I1KTG6,	0.0478202
Biological process	pectin metabolic process	GO:0045488	7	0.00631523	1.82144	21	282	1352	33069	I1KC87,I1LEZ6,I1LNE4,I1JXE5,K7LZ49,K7KV70,I1K070,I1L1X0,I1J4H5,K7KGC5,K7LCD5,I1LAJ4,I1MUL0,I1JKS0,I1NFF3,I1MK76,I1NEH7,I1MS29,K7MZI8,I1J7T0,I1KTG6,	0.0478202
Biological process	iron ion transport	GO:0006826	9	0.00642682	2.87757	8	68	1352	33069	I1MP78,I1KQD6,K7KP84,C6TCN5,I1JDF4,I1JL80,I1KUG4,I1JIE0,	0.0481502
Biological process	sterol metabolic process	GO:0016125	6	0.00680946	2.49585	10	98	1352	33069	I1KSN7,K7K4B0,K7K429,I1JCQ8,I1N6E7,I1JTE7,K7KYY8,K7LE86,K7MGN5,I1NDS3,	0.0497021
Biological process	cell wall modification	GO:0042545	7	0.00685541	2.11377	14	162	1352	33069	K7LZ49,C6T016,K7KV70,I1L1X0,K7KW52,I1J4H5,K7KGC5,K7LCD5,I1JKS0,I1MK76,I1MS29,K7MZI8,I1J7T0,I1KTG6,	0.0497809
Biological process	cellular detoxification	GO:1990748	3	0.00732407	2.62064	9	84	1352	33069	I1MP38,O64970,I1LU76,O48560,I1MDV9,C6TED1,I1MC15,Q9XFI6,I1J8H7,	0.0529127
Biological process	cellular response to toxic substance	GO:0097237	5	0.00732407	2.62064	9	84	1352	33069	I1MP38,O64970,I1LU76,O48560,I1MDV9,C6TED1,I1MC15,Q9XFI6,I1J8H7,	0.0529127
Biological process	glucose transmembrane transport	GO:1904659	10	0.00782679	2.44593	10	100	1352	33069	I1N9D7,I1KQQ8,K7KYJ4,I1JCR3,K7N004,I1JSQ4,I1JRG9,I1M1A1,I1LFT2,I1M8B6,	0.0559734
Biological process	hexose transmembrane transport	GO:0008645	9	0.00782679	2.44593	10	100	1352	33069	I1N9D7,I1KQQ8,K7KYJ4,I1JCR3,K7N004,I1JSQ4,I1JRG9,I1M1A1,I1LFT2,I1M8B6,	0.0559734
Biological process	glucose import	GO:0046323	11	0.00782679	2.44593	10	100	1352	33069	I1N9D7,I1KQQ8,K7KYJ4,I1JCR3,K7N004,I1JSQ4,I1JRG9,I1M1A1,I1LFT2,I1M8B6,	0.0559734
Biological process	monosaccharide transmembrane transport	GO:0015749	8	0.00782679	2.44593	10	100	1352	33069	I1N9D7,I1KQQ8,K7KYJ4,I1JCR3,K7N004,I1JSQ4,I1JRG9,I1M1A1,I1LFT2,I1M8B6,	0.0559734
Biological process	transition metal ion transport	GO:0000041	8	0.00876796	2.11981	13	150	1352	33069	C6TJF2,I1MP78,I1N0B5,I1KQD6,K7KP84,C6TCN5,I1JDF4,I1JL80,I1KMA5,I1MBD7,I1KUG4,I1KTX1,I1JIE0,	0.0611598
Biological process	cellular iron ion homeostasis	GO:0006879	11	0.0105875	2.64425	8	74	1352	33069	I1MP78,I1KQD6,K7KP84,C6TCN5,I1JDF4,I1JL80,I1KUG4,I1JIE0,	0.0727761
Biological process	glucan catabolic process	GO:0009251	7	0.0113276	2.44593	9	90	1352	33069	I1K7K4,I1KQ87,I1KPJ3,K7MWG8,I1K6A1,K7M4Y5,I1ML01,I1JIK1,I1LWZ7,	0.0774875
Biological process	cation transmembrane transport	GO:0098655	7	0.0114033	1.50453	35	569	1352	33069	I1KKI2,I1N306,I1MQM2,C6TJF2,I1NCK8,I1JPC8,I1MGZ2,K7M288,I1N9D7,I1MP78,I1N0B5,I1KQQ8,I1KQD6,I1LBS7,I1LSK8,I1JDF4,K7KYG8,K7KYG7,K7KYJ4,I1JCR3,K7N004,I1MUD0,K7L1F4,K7MW11,I1JSQ4,I1JRZ5,I1JRG9,I1KMA5,I1MBD7,I1M1A1,I1KUG4,I1KTX1,I1LFT2,I1M8B6,I1LWI1,	0.0776303
Biological process	cell surface receptor signaling pathway	GO:0007166	6	0.0129086	2.16978	11	124	1352	33069	I1JPU3,K7LY33,I1K9C5,I1KRS0,I1KAG3,I1L2R0,I1NAG2,K7KH08,K7LB95,I1J930,K7N300,	0.0874574
Biological process	regulation of protein dephosphorylation	GO:0035304	9	0.0130458	2.76154	7	62	1352	33069	Q43453,I1MGK2,C6T3A2,C6TFW4,I1KMV3,I1MRM4,I1MRM5,	0.0879656
Biological process	regulation of phosphoprotein phosphatase activity	GO:0043666	10	0.0130458	2.76154	7	62	1352	33069	Q43453,I1MGK2,C6T3A2,C6TFW4,I1KMV3,I1MRM4,I1MRM5,	0.0879656
Biological process	cellular lipid catabolic process	GO:0044242	6	0.0130783	3.05741	6	48	1352	33069	K7MTK3,I1JLD2,I1M2Q0,I1MLD5,I1K4K8,I1KEH3,	0.0873529
Biological process	photosynthesis, light reaction	GO:0019684	5	0.0136385	1.94563	14	176	1352	33069	K7M9Q3,Q43437,C6T8R7,I1KR46,C6TLM4,K7KVZ6,I1MNM3,C6TKW2,I1JCY0,I1JLH0,P09755,C6TNE6,C6T868,I1K2Q2,	0.087385
Biological process	alcohol catabolic process	GO:0046164	6	0.0149098	3.39713	5	36	1352	33069	I1KJS8,I1KGG7,I1K615,C6TN32,I1KV01,	0.0951003
Biological process	polyol catabolic process	GO:0046174	7	0.0149098	3.39713	5	36	1352	33069	I1KJS8,I1KGG7,I1K615,C6TN32,I1KV01,	0.0951003
Biological process	carbohydrate transmembrane transport	GO:0034219	7	0.0149452	1.76107	18	250	1352	33069	I1KAN3,I1N9D7,I1KQQ8,C6TKR9,K7KYJ4,I1JCR3,K7N004,C6TEZ8,K7KHE6,I1JSQ4,I1MTG4,I1M1P0,I1KV43,I1JRG9,I1M1A1,I1M125,I1LFT2,I1M8B6,	0.094475
Biological process	iron ion homeostasis	GO:0055072	10	0.0153541	2.47689	8	79	1352	33069	I1MP78,I1KQD6,K7KP84,C6TCN5,I1JDF4,I1JL80,I1KUG4,I1JIE0,	0.0966288
Biological process	glucosamine-containing compound catabolic process	GO:1901072	7	0.0153689	2.67524	7	64	1352	33069	C6T8G2,I1MPC4,Q9SDY6,K7LPD3,I1M587,I1MTX4,C6TNB0,	0.0962939
Biological process	glucosamine-containing compound metabolic process	GO:1901071	6	0.0153689	2.67524	7	64	1352	33069	C6T8G2,I1MPC4,Q9SDY6,K7LPD3,I1M587,I1MTX4,C6TNB0,	0.0962939
Biological process	amino sugar catabolic process	GO:0046348	6	0.0153689	2.67524	7	64	1352	33069	C6T8G2,I1MPC4,Q9SDY6,K7LPD3,I1M587,I1MTX4,C6TNB0,	0.0962939
Biological process	aminoglycan catabolic process	GO:0006026	6	0.0153689	2.67524	7	64	1352	33069	C6T8G2,I1MPC4,Q9SDY6,K7LPD3,I1M587,I1MTX4,C6TNB0,	0.0962939
Biological process	chitin metabolic process	GO:0006030	7	0.0153689	2.67524	7	64	1352	33069	C6T8G2,I1MPC4,Q9SDY6,K7LPD3,I1M587,I1MTX4,C6TNB0,	0.0962939
Biological process	chitin catabolic process	GO:0006032	8	0.0153689	2.67524	7	64	1352	33069	C6T8G2,I1MPC4,Q9SDY6,K7LPD3,I1M587,I1MTX4,C6TNB0,	0.0962939
Biological process	cellular response to alcohol	GO:0097306	6	0.0160595	2.10197	11	128	1352	33069	I1JXU4,Q43453,I1MGK2,C6T3A2,C6TFW4,I1KMV3,K7LN87,I1JZT6,I1MAY0,I1MRM4,I1MRM5,	0.0943579
Biological process	abscisic acid-activated signaling pathway	GO:0009738	7	0.0160595	2.10197	11	128	1352	33069	I1JXU4,Q43453,I1MGK2,C6T3A2,C6TFW4,I1KMV3,K7LN87,I1JZT6,I1MAY0,I1MRM4,I1MRM5,	0.0943579
Biological process	cellular response to abscisic acid stimulus	GO:0071215	7	0.0160595	2.10197	11	128	1352	33069	I1JXU4,Q43453,I1MGK2,C6T3A2,C6TFW4,I1KMV3,K7LN87,I1JZT6,I1MAY0,I1MRM4,I1MRM5,	0.0943579
[truncated: 37 more rows]

## Sheet: HN WT vs pin3abd
GO category of DEGs in WT versus pin3abdCR2 under high nitrate condition
[truncated: 432 more rows]

## Sheet: WT HN vs LN
GO category of DEGs in WT under high nitrate versus low nitrate condition
[truncated: 167 more rows]
