# Supplementary material for: Soybean Auxin Transporter PIN3 Regulates Nitrate Acquisition to Improve Nitrogen Use and Seed Traits
Source: Adv Sci (Weinh). 2025 Nov 18;13(12):e11907. doi: 10.1002/advs.202511907 (PMC12948193; doi:10.1002/advs.202511907)
Supplement: Supplementary file 4 — Supporting Information [file ADVS-13-e11907-s003.xlsx]

## Sheet: NPF NRT
Table S3. NPF, ARF and nitrate metabolism-related gene expression changes in WT, pin3ab and pin3abdCR2 under low- or high-nitrate conditions
	FPKM value
	LN			HN
geneID	WT	Gmpin3ab	Gmpin3abd	WT	Gmpin3ab	Gmpin3abd	gene_description
Glyma_20G206300	81.4168	118.057	109.783	65.0203	96.6522	75.136	hypothetical protein && Q9FNL7.1 RecName: Full=Protein NRT1/ PTR FAMILY 5.2; Short=AtNPF5.2; AltName: Full=Peptide transporter PTR3-A; Short=AtPTR3
Glyma_03G122500	25.7166	71.9877	44.5601	41.2429	44.9429	36.4759	hypothetical protein && Q9SX20.1 RecName: Full=Protein NRT1/ PTR FAMILY 3.1; Short=AtNPF3.1
Glyma_17G096400	22.2714	27.634	16.7626	17.4441	14.1344	8.52645	hypothetical protein && Q944G5.3 RecName: Full=Protein NRT1/ PTR FAMILY 2.10; Short=AtNPF2.10; AltName: Full=Protein GLUCOSINOLATE TRANSPORTER-1
Glyma_15G017000	16.3891	29.5259	17.5484	13.2416	7.83832	7.88269	hypothetical protein && Q9M817.1 RecName: Full=Protein NRT1/ PTR FAMILY 1.2; Short=AtNPF1.2; AltName: Full=Nitrate transporter 1.11
Glyma_17G189300	5.72709	6.19349	6.17741	5.70794	5.56742	4.18664	hypothetical protein && Q9M817.1 RecName: Full=Protein NRT1/ PTR FAMILY 1.2; Short=AtNPF1.2; AltName: Full=Nitrate transporter 1.11
Glyma_05G030400	4.51036	4.54727	3.70748	3.65132	2.62268	2.26345	hypothetical protein && Q944G5.3 RecName: Full=Protein NRT1/ PTR FAMILY 2.10; Short=AtNPF2.10; AltName: Full=Protein GLUCOSINOLATE TRANSPORTER-1
Glyma_18G299200	3.39185	32.6226	32.2501	3.82568	23.0872	22.7199	hypothetical protein && Q9LYR6.1 RecName: Full=Protein NRT1/ PTR FAMILY 6.1; Short=AtNPF6.1
Glyma_05G029900	3.08026	29.9652	24.1655	3.14664	13.3793	10.49	hypothetical protein && Q8H157.1 RecName: Full=Protein NRT1/ PTR FAMILY 4.6; Short=AtNPF4.6; AltName: Full=Nitrate transporter 1.2; AltName: Full=Nitrate transporter NTL1; AltName: Full=Protein ABA-IMPORTING TRANSPORTER 1
Glyma_10G296600	2.64967	3.18439	0.222908	2.92471	1.21818	1.4744	hypothetical protein && Q3E9B5.1 RecName: Full=Protein NRT1/ PTR FAMILY 7.1; Short=AtNPF7.1
Glyma_10G005300	2.48252	9.41731	2.97838	2.35312	6.13243	5.03189	hypothetical protein && Q9FNL7.1 RecName: Full=Protein NRT1/ PTR FAMILY 5.2; Short=AtNPF5.2; AltName: Full=Peptide transporter PTR3-A; Short=AtPTR3
Glyma_18G189600	2.19549	3.58334	2.60419	2.14874	2.63366	1.55575	hypothetical protein && P0CI03.1 RecName: Full=Protein NRT1/ PTR FAMILY 5.6; Short=AtNPF5.6
Glyma_11G235200	1.86321	7.69117	6.59128	1.42923	4.86823	6.35366	hypothetical protein && Q8VZR7.2 RecName: Full=Protein NRT1/ PTR FAMILY 5.1; Short=AtNPF5.1
Glyma_03G122600	1.41217	3.69558	2.45361	2.34164	1.6668	1.90173	hypothetical protein && Q9SX20.1 RecName: Full=Protein NRT1/ PTR FAMILY 3.1; Short=AtNPF3.1
Glyma_19G224400	1.38382	4.59361	2.41797	2.6741	4.21687	3.95155	hypothetical protein && Q8H157.1 RecName: Full=Protein NRT1/ PTR FAMILY 4.6; Short=AtNPF4.6; AltName: Full=Nitrate transporter 1.2; AltName: Full=Nitrate transporter NTL1; AltName: Full=Protein ABA-IMPORTING TRANSPORTER 1
Glyma_07G145900	1.12138	2.69619	2.40293	0.880471	1.82579	1.72273	hypothetical protein && Q9M390.1 RecName: Full=Protein NRT1/ PTR FAMILY 8.1; Short=AtNPF8.1; AltName: Full=Peptide transporter PTR1
Glyma_13G068200	1.10925	1.51554	1.19191	0.861651	0.898521	0.612359	hypothetical protein && Q9SRI2.1 RecName: Full=Protein NRT1/ PTR FAMILY 5.9; Short=AtNPF5.9
Glyma_20G247400	0.970361	3.59403	0.131144	0.0321515	0.630896	0.606989	hypothetical protein && Q3E9B5.1 RecName: Full=Protein NRT1/ PTR FAMILY 7.1; Short=AtNPF7.1
Glyma_02G011600	0.865205	2.02914	1.53975	1.07859	1.79989	1.94536	hypothetical protein && Q9LYR6.1 RecName: Full=Protein NRT1/ PTR FAMILY 6.1; Short=AtNPF6.1
Glyma_08G284000	0.752351	1.14541	1.11667	0.0969878	0.534161	0.30029	hypothetical protein && Q9LPV5.1 RecName: Full=High affinity nitrate transporter 2.5; Short=AtNRT2:5
Glyma_17G139400	0.411547	1.52495	0.222484	0.0763881	0.27364	0.118276	hypothetical protein && Q05085.1 RecName: Full=Protein NRT1/ PTR FAMILY 6.3; Short=AtNPF6.3; AltName: Full=Nitrate transporter 1.1; Short=AtNRT1; AltName: Full=Nitrate/chlorate transporter; AltName: Full=Protein CHLORINA 1
Glyma_17G096200	0.386302	2.51064	2.15712	0.471541	1.23112	0.99742	hypothetical protein && Q9LV10.1 RecName: Full=Protein NRT1/ PTR FAMILY 2.11; Short=AtNPF2.11; AltName: Full=Nitrate transporter 1.10; AltName: Full=Protein GLUCOSINOLATE TRANSPORTER-2
Glyma_17G096800	0.0346167	2.50492	1.78015	0.00783836	0.322717	0.128061	hypothetical protein && Q8H157.1 RecName: Full=Protein NRT1/ PTR FAMILY 4.6; Short=AtNPF4.6; AltName: Full=Nitrate transporter 1.2; AltName: Full=Nitrate transporter NTL1; AltName: Full=Protein ABA-IMPORTING TRANSPORTER 1
Glyma_08G296000	0.958705	2.16841	1.5412	1.32927	1.51341	2.19267	hypothetical protein && Q8H157.1 RecName: Full=Protein NRT1/ PTR FAMILY 4.6; Short=AtNPF4.6; AltName: Full=Nitrate transporter 1.2; AltName: Full=Nitrate transporter NTL1; AltName: Full=Protein ABA-IMPORTING TRANSPORTER 1
novel.501	5.29569	20.2266	14.9953	6.00063	19.5741	20.7194	- && - && -
Glyma_02G269700	17.4363	32.8224	33.3525	21.5276	31.4282	33.8208	hypothetical protein && Q9LVE0.1 RecName: Full=Protein NRT1/ PTR FAMILY 6.4; Short=AtNPF6.4; AltName: Full=Nitrate transporter 1.3
Glyma_05G136200	1.4058	3.28001	3.48634	1.42379	1.88481	2.35941	hypothetical protein && P46032.1 RecName: Full=Protein NRT1/ PTR FAMILY 8.3; Short=AtNPF8.3; AltName: Full=Histidine-transporting protein; AltName: Full=Peptide transporter PTR2
Glyma_15G236100	5.25523	19.8206	21.8521	5.67941	12.6697	13.1256	hypothetical protein && Q9M1I2.1 RecName: Full=Protein NRT1/ PTR FAMILY 5.4; Short=AtNPF5.4
Glyma_18G021700	1.65379	3.99379	3.66663	0.949342	4.4829	3.31169	hypothetical protein && Q8VZR7.2 RecName: Full=Protein NRT1/ PTR FAMILY 5.1; Short=AtNPF5.1
Glyma_17G194500	0.329934	1.94506	2.23093	0.453025	1.01525	1.3426	hypothetical protein && Q9M817.1 RecName: Full=Protein NRT1/ PTR FAMILY 1.2; Short=AtNPF1.2; AltName: Full=Nitrate transporter 1.11
Glyma_19G015800	5.26021	6.20805	6.98764	3.70029	3.8479	2.64365	hypothetical protein && Q9SRI2.1 RecName: Full=Protein NRT1/ PTR FAMILY 5.9; Short=AtNPF5.9
Glyma_10G183900	57.5208	62.2983	58.1588	63.9061	63.1981	55.0902	hypothetical protein && Q9FNL7.1 RecName: Full=Protein NRT1/ PTR FAMILY 5.2; Short=AtNPF5.2; AltName: Full=Peptide transporter PTR3-A; Short=AtPTR3
Glyma_03G227500	0.786413	3.3561	2.50645	1.98227	3.59285	3.93685	hypothetical protein && Q8H157.1 RecName: Full=Protein NRT1/ PTR FAMILY 4.6; Short=AtNPF4.6; AltName: Full=Nitrate transporter 1.2; AltName: Full=Nitrate transporter NTL1; AltName: Full=Protein ABA-IMPORTING TRANSPORTER 1
Glyma_18G259900	0.253873	1.45945	0.823211	0.138845	0.720571	1.79997	hypothetical protein && Q9LQL2.2 RecName: Full=Protein NRT1/ PTR FAMILY 7.3; Short=AtNPF7.3; AltName: Full=Nitrate transporter 1.5
Glyma_09G237700	0.153914	1.01772	0.606609	0.0187079	0.430872	1.28185	hypothetical protein && Q9LQL2.2 RecName: Full=Protein NRT1/ PTR FAMILY 7.3; Short=AtNPF7.3; AltName: Full=Nitrate transporter 1.5
Glyma_11G031500	7.84335	43.9729	41.451	16.1618	54.2762	53.974	hypothetical protein && Q05085.1 RecName: Full=Protein NRT1/ PTR FAMILY 6.3; Short=AtNPF6.3; AltName: Full=Nitrate transporter 1.1; Short=AtNRT1; AltName: Full=Nitrate/chlorate transporter; AltName: Full=Protein CHLORINA 1
Glyma_17G001800	1.09833	1.59313	1.26731	0.932559	1.09135	1.79395	hypothetical protein && Q93VV5.1 RecName: Full=Protein NRT1/ PTR FAMILY 4.3; Short=AtNPF4.3; AltName: Full=Nitrate transporter 1.14
Glyma_07G272600	0.74307	2.27682	1.15172	1.27152	1.96682	2.75794	hypothetical protein && Q93VV5.1 RecName: Full=Protein NRT1/ PTR FAMILY 4.3; Short=AtNPF4.3; AltName: Full=Nitrate transporter 1.14
Glyma_10G062500	6.29285	14.4467	17.1638	5.85607	7.77533	5.99581	hypothetical protein && Q9FNL8.1 RecName: Full=Protein NRT1/ PTR FAMILY 5.3; Short=AtNPF5.3; AltName: Full=Peptide transporter PTR3-B
Glyma_05G030600	6.26622	13.3356	7.90006	6.19465	15.6027	12.869	hypothetical protein && Q9LV10.1 RecName: Full=Protein NRT1/ PTR FAMILY 2.11; Short=AtNPF2.11; AltName: Full=Nitrate transporter 1.10; AltName: Full=Protein GLUCOSINOLATE TRANSPORTER-2
Glyma_14G047200	12.5293	25.4789	22.8817	15.7974	29.6374	27.5425	hypothetical protein && Q9LVE0.1 RecName: Full=Protein NRT1/ PTR FAMILY 6.4; Short=AtNPF6.4; AltName: Full=Nitrate transporter 1.3
Glyma_14G138200	2.22632	14.4574	19.1965	0.823918	1.89698	2.89737	hypothetical protein && Q9M817.1 RecName: Full=Protein NRT1/ PTR FAMILY 1.2; Short=AtNPF1.2; AltName: Full=Nitrate transporter 1.11
Glyma_07G018700	2.57538	2.53567	2.75013	2.50904	2.29398	1.95483	hypothetical protein && Q9M817.1 RecName: Full=Protein NRT1/ PTR FAMILY 1.2; Short=AtNPF1.2; AltName: Full=Nitrate transporter 1.11
Glyma_01G042100	1.06293	1.17466	0.755278	1.36791	1.04099	0.842596	hypothetical protein && Q8H157.1 RecName: Full=Protein NRT1/ PTR FAMILY 4.6; Short=AtNPF4.6; AltName: Full=Nitrate transporter 1.2; AltName: Full=Nitrate transporter NTL1; AltName: Full=Protein ABA-IMPORTING TRANSPORTER 1
Glyma_08G203900	0.446262	1.31318	1.31389	0.770556	1.09196	1.71912	hypothetical protein && Q9M817.1 RecName: Full=Protein NRT1/ PTR FAMILY 1.2; Short=AtNPF1.2; AltName: Full=Nitrate transporter 1.11
Glyma_14G191300	1.93803	3.25672	3.90832	2.38048	3.48268	3.89038	hypothetical protein && Q9M390.1 RecName: Full=Protein NRT1/ PTR FAMILY 8.1; Short=AtNPF8.1; AltName: Full=Peptide transporter PTR1
Glyma_11G176800	0.524503	1.28129	1.03901	0.499917	1.66743	1.65133	hypothetical protein && Q9M390.1 RecName: Full=Protein NRT1/ PTR FAMILY 8.1; Short=AtNPF8.1; AltName: Full=Peptide transporter PTR1
Glyma_04G082700	4.41801	8.18009	10.0867	6.09412	9.10455	8.76046	Protein NRT1/ PTR FAMILY 1.3 [Source:Projected from Arabidopsis thaliana (AT5G11570) UniProtKB/Swiss-Prot;Acc:Q9LYD5] && Q9M817.1 RecName: Full=Protein NRT1/ PTR FAMILY 1.2; Short=AtNPF1.2; AltName: Full=Nitrate transporter 1.11
Glyma_01G041400	7.04025	23.3664	40.2466	1.3968	3.54255	3.19097	hypothetical protein && Q8RX77.1 RecName: Full=Protein NRT1/ PTR FAMILY 2.13; Short=AtNPF2.13; AltName: Full=Nitrate transporter 1.7
Glyma_18G126500	0.845347	1.21555	0.786249	0.96496	1.39459	1.55658	hypothetical protein && Q8H157.1 RecName: Full=Protein NRT1/ PTR FAMILY 4.6; Short=AtNPF4.6; AltName: Full=Nitrate transporter 1.2; AltName: Full=Nitrate transporter NTL1; AltName: Full=Protein ABA-IMPORTING TRANSPORTER 1
Glyma_08G148000	3.23103	5.42222	8.1681	2.93599	3.41617	2.22248	hypothetical protein && P46032.1 RecName: Full=Protein NRT1/ PTR FAMILY 8.3; Short=AtNPF8.3; AltName: Full=Histidine-transporting protein; AltName: Full=Peptide transporter PTR2
Glyma_02G269800	1.29895	1.17654	1.13429	1.2653	1.02599	1.31369	hypothetical protein && Q9LVE0.1 RecName: Full=Protein NRT1/ PTR FAMILY 6.4; Short=AtNPF6.4; AltName: Full=Nitrate transporter 1.3
Glyma_02G022200	6.15361	4.72919	3.1863	5.48033	4.77074	4.11721	hypothetical protein && Q8H157.1 RecName: Full=Protein NRT1/ PTR FAMILY 4.6; Short=AtNPF4.6; AltName: Full=Nitrate transporter 1.2; AltName: Full=Nitrate transporter NTL1; AltName: Full=Protein ABA-IMPORTING TRANSPORTER 1
Glyma_08G091600	5.48785	6.89236	6.46622	6.9428	8.20011	7.96653	hypothetical protein && P46032.1 RecName: Full=Protein NRT1/ PTR FAMILY 8.3; Short=AtNPF8.3; AltName: Full=Histidine-transporting protein; AltName: Full=Peptide transporter PTR2
Glyma_13G197500	3.16506	4.22658	5.89454	3.37804	2.783	3.7834	hypothetical protein && Q9M1I2.1 RecName: Full=Protein NRT1/ PTR FAMILY 5.4; Short=AtNPF5.4
Glyma_05G030500	4.07427	3.55641	3.68894	4.20574	3.03204	3.02171	hypothetical protein && Q9LV10.1 RecName: Full=Protein NRT1/ PTR FAMILY 2.11; Short=AtNPF2.11; AltName: Full=Nitrate transporter 1.10; AltName: Full=Protein GLUCOSINOLATE TRANSPORTER-2
Glyma_01G081600	12.6438	45.4141	90.7713	12.1893	22.4338	28.4608	hypothetical protein && Q9SX20.1 RecName: Full=Protein NRT1/ PTR FAMILY 3.1; Short=AtNPF3.1
Glyma_05G070600	9.22787	9.60582	9.07723	12.2436	9.45905	8.0083	hypothetical protein && Q9LQL2.2 RecName: Full=Protein NRT1/ PTR FAMILY 7.3; Short=AtNPF7.3; AltName: Full=Nitrate transporter 1.5
Glyma_04G256300	7.90944	4.83386	5.49881	5.71853	3.73185	3.35032	hypothetical protein && Q0WP01.1 RecName: Full=Protein NRT1/ PTR FAMILY 5.10; Short=AtNPF5.10
Glyma_05G136300	6.70054	7.91454	11.2821	6.30057	8.68988	8.36426	hypothetical protein && P46032.1 RecName: Full=Protein NRT1/ PTR FAMILY 8.3; Short=AtNPF8.3; AltName: Full=Histidine-transporting protein; AltName: Full=Peptide transporter PTR2
Glyma_12G163800	1.04883	0.590881	0.246014	1.45528	0.634599	0.574497	hypothetical protein && Q93VV5.1 RecName: Full=Protein NRT1/ PTR FAMILY 4.3; Short=AtNPF4.3; AltName: Full=Nitrate transporter 1.14
Glyma_10G142000	1.06082	1.28506	0.607925	1.89484	2.15308	2.98553	hypothetical protein && Q8H157.1 RecName: Full=Protein NRT1/ PTR FAMILY 4.6; Short=AtNPF4.6; AltName: Full=Nitrate transporter 1.2; AltName: Full=Nitrate transporter NTL1; AltName: Full=Protein ABA-IMPORTING TRANSPORTER 1
Glyma_17G153300	9.51667	13.6688	13.163	21.9129	25.9162	25.305	hypothetical protein && Q9LQL2.2 RecName: Full=Protein NRT1/ PTR FAMILY 7.3; Short=AtNPF7.3; AltName: Full=Nitrate transporter 1.5
Glyma_06G084200	2.76183	6.05775	32.924	0.249874	0.589529	2.41548	hypothetical protein && Q9M817.1 RecName: Full=Protein NRT1/ PTR FAMILY 1.2; Short=AtNPF1.2; AltName: Full=Nitrate transporter 1.11
Glyma_17G115300	2.37902	4.23555	2.98514	7.84497	12.8808	9.96291	hypothetical protein && Q9SZY4.1 RecName: Full=Protein NRT1/ PTR FAMILY 6.2; Short=AtNPF6.2; AltName: Full=Nitrate transporter 1.4
Glyma_17G124900	9.48914	10.6811	9.6724	11.4819	18.1133	14.9306	hypothetical protein && Q9FGS5.1 RecName: Full=High-affinity nitrate transporter 3.1; AltName: Full=Protein WOUND-RESPONSIVE 3; Flags: Precursor
Glyma_12G001700	10.9713	6.63661	5.96931	11.2674	7.33547	7.69777	hypothetical protein && Q0WP01.1 RecName: Full=Protein NRT1/ PTR FAMILY 5.10; Short=AtNPF5.10
Glyma_01G081700	4.39795	0.738593	0.427651	5.80779	1.85409	2.03368	hypothetical protein && Q9SX20.1 RecName: Full=Protein NRT1/ PTR FAMILY 3.1; Short=AtNPF3.1
Glyma_14G047100	3.02626	1.67929	1.64935	3.11601	3.72635	3.55301	hypothetical protein && Q9LVE0.1 RecName: Full=Protein NRT1/ PTR FAMILY 6.4; Short=AtNPF6.4; AltName: Full=Nitrate transporter 1.3
Glyma_07G139100	18.5396	8.39022	8.55301	17.8749	12.5047	9.64326	hypothetical protein && P0CI03.1 RecName: Full=Protein NRT1/ PTR FAMILY 5.6; Short=AtNPF5.6
Glyma_01G105000	10.3576	2.27083	4.30727	5.38726	3.80453	5.0656	hypothetical protein && P0CI03.1 RecName: Full=Protein NRT1/ PTR FAMILY 5.6; Short=AtNPF5.6
Glyma_18G064900	7.58715	1.10396	2.51516	6.1879	1.48882	2.15083	hypothetical protein && Q9M390.1 RecName: Full=Protein NRT1/ PTR FAMILY 8.1; Short=AtNPF8.1; AltName: Full=Peptide transporter PTR1
Glyma_05G061000	5.25222	2.76714	3.73816	5.15124	3.5247	3.56437	hypothetical protein && P46032.1 RecName: Full=Protein NRT1/ PTR FAMILY 8.3; Short=AtNPF8.3; AltName: Full=Histidine-transporting protein; AltName: Full=Peptide transporter PTR2
Glyma_18G127200	1.72692	0.0168569	0.131655	5.4211	0.325155	0.771644	hypothetical protein && Q8RX77.1 RecName: Full=Protein NRT1/ PTR FAMILY 2.13; Short=AtNPF2.13; AltName: Full=Nitrate transporter 1.7

## Sheet: ARF
	FPKM value
	LN			HN
geneID	WT	Gmpin3ab	Gmpin3abd	WT	Gmpin3ab	Gmpin3abd	gene_description
Glyma_05G200800	30.7076	60.1711	42.4307	34.6893	50.5472	42.6849	hypothetical protein && Q94JM3.2 RecName: Full=Auxin response factor 2; AltName: Full=ARF1-binding protein; Short=ARF1-BP; AltName: Full=Protein MEGAINTEGUMENTA
Glyma_05G221300	9.87702	10.0984	9.54331	9.116	6.72813	6.27664	hypothetical protein && Q0D9R7.2 RecName: Full=Auxin response factor 19; AltName: Full=OsARF7a
Glyma_18G184500	8.91746	12.1823	10.8638	7.31284	11.9898	10.7325	hypothetical protein && Q9XED8.1 RecName: Full=Auxin response factor 9
Glyma_13G221400	4.82683	24.7782	22.9706	4.9749	12.6152	15.5644	hypothetical protein && Q9ZTX8.2 RecName: Full=Auxin response factor 6
Glyma_08G027800	4.18319	11.9333	7.42004	4.24738	6.49729	6.92615	hypothetical protein && Q0D9R7.2 RecName: Full=Auxin response factor 19; AltName: Full=OsARF7a
Glyma_14G032700	3.37927	8.60127	6.25733	3.87016	4.38002	7.2386	hypothetical protein && Q9ZTX8.2 RecName: Full=Auxin response factor 6
Glyma_12G174100	3.27099	10.2423	9.94978	4.10836	5.36661	4.78421	hypothetical protein && Q653H7.1 RecName: Full=Auxin response factor 18; AltName: Full=OsARF10
Glyma_17G047100	3.24878	9.17217	5.92712	5.23267	6.61392	7.80009	hypothetical protein && Q8RYC8.2 RecName: Full=Auxin response factor 19; AltName: Full=Auxin-responsive protein IAA22
Glyma_13G140500	2.59087	12.1704	11.3412	1.85673	4.39217	3.62532	hypothetical protein && Q653H7.1 RecName: Full=Auxin response factor 18; AltName: Full=OsARF10
Glyma_13G234200	2.34644	10.7833	9.96074	1.89977	6.29402	7.85401	hypothetical protein && O23661.2 RecName: Full=Auxin response factor 3; AltName: Full=Protein ETTIN
Glyma_15G091000	1.81126	8.35967	2.80299	2.19063	4.45671	4.14448	hypothetical protein && Q9ZTX8.2 RecName: Full=Auxin response factor 6
Glyma_08G100100	1.47629	4.89465	2.51799	1.49519	2.5887	4.36516	hypothetical protein && Q9ZTX8.2 RecName: Full=Auxin response factor 6
Glyma_02G281700	1.25831	3.39315	2.3065	1.33047	2.27179	2.80436	hypothetical protein && Q9ZTX8.2 RecName: Full=Auxin response factor 6
Glyma_13G140600	1.10592	5.78175	5.22814	0.922943	1.6989	1.63229	hypothetical protein && Q653H7.1 RecName: Full=Auxin response factor 18; AltName: Full=OsARF10
Glyma_07G054800	1.05483	3.66093	3.01936	0.926152	2.41963	2.92813	hypothetical protein && Q9C5W9.1 RecName: Full=Auxin response factor 18
Glyma_14G208500	0.805939	2.49547	2.2205	1.74831	1.528	2.15269	hypothetical protein && Q9FGV1.2 RecName: Full=Auxin response factor 8; AltName: Full=Protein FRUIT WITHOUT FERTILIZATION
Glyma_18G046800	0.521577	1.37743	1.146	0.637262	0.673949	0.850475	hypothetical protein && Q9FGV1.2 RecName: Full=Auxin response factor 8; AltName: Full=Protein FRUIT WITHOUT FERTILIZATION
Glyma_15G078800	1.45879	6.34594	6.3798	1.01911	4.90687	5.60802	hypothetical protein && O23661.2 RecName: Full=Auxin response factor 3; AltName: Full=Protein ETTIN
Glyma_12G076200	6.19054	17.1954	13.5288	7.56346	14.7949	17.2913	hypothetical protein && Q653H7.1 RecName: Full=Auxin response factor 18; AltName: Full=OsARF10
Glyma_03G070500	36.1779	53.7987	55.483	27.6099	33.1655	27.1602	hypothetical protein && Q9XED8.1 RecName: Full=Auxin response factor 9
Glyma_10G053500	2.78624	9.89884	11.0842	2.33901	3.28278	4.25233	hypothetical protein && Q653H7.1 RecName: Full=Auxin response factor 18; AltName: Full=OsARF10
Glyma_04G200600	27.1951	37.5921	41.2507	29.6435	22.6824	24.1258	hypothetical protein && Q94JM3.2 RecName: Full=Auxin response factor 2; AltName: Full=ARF1-binding protein; Short=ARF1-BP; AltName: Full=Protein MEGAINTEGUMENTA
Glyma_13G174000	1.37917	3.78093	4.38751	1.31704	3.03475	3.31073	hypothetical protein && O23661.2 RecName: Full=Auxin response factor 3; AltName: Full=Protein ETTIN
Glyma_20G180000	0.309959	2.36168	2.94048	0.482568	0.527094	0.52405	hypothetical protein && Q9AV47.1 RecName: Full=Auxin response factor 22
Glyma_16G023600	0.988337	3.27477	3.96983	0.813881	1.96248	1.92416	hypothetical protein && Q9C5W9.1 RecName: Full=Auxin response factor 18
Glyma_10G210600	0.408188	4.51567	6.1924	0.272375	0.761996	0.543031	hypothetical protein && Q9AV47.1 RecName: Full=Auxin response factor 22
Glyma_12G171000	2.83686	7.82823	10.0257	2.90238	8.02751	7.94933	hypothetical protein && Q9ZTX9.1 RecName: Full=Auxin response factor 4
Glyma_15G181000	1.69017	2.46261	1.5661	2.16495	2.13199	2.88001	hypothetical protein && Q8RYC8.2 RecName: Full=Auxin response factor 19; AltName: Full=Auxin-responsive protein IAA22
Glyma_05G143800	1.5596	4.96946	6.58154	2.09843	2.63759	4.06059	hypothetical protein && Q9ZTX8.2 RecName: Full=Auxin response factor 6
Glyma_11G145500	4.34602	11.1222	7.56404	5.27898	15.1374	13.3796	hypothetical protein && Q653H7.1 RecName: Full=Auxin response factor 18; AltName: Full=OsARF10
Glyma_12G071000	0.734446	3.20458	3.77566	1.35403	3.63386	4.82557	hypothetical protein && Q9ZTX9.1 RecName: Full=Auxin response factor 4
Glyma_13G112600	13.2234	14.1432	5.53026	19.9557	12.9776	17.6684	hypothetical protein && Q8RYC8.2 RecName: Full=Auxin response factor 19; AltName: Full=Auxin-responsive protein IAA22
Glyma_03G258300	4.54903	7.93606	11.1299	3.561	6.0223	5.24044	hypothetical protein && Q9XED8.1 RecName: Full=Auxin response factor 9
Glyma_19G181900	8.55942	9.18398	10.4477	11.0782	7.27953	8.41284	hypothetical protein && Q653H7.1 RecName: Full=Auxin response factor 18; AltName: Full=OsARF10
Glyma_08G008100	55.4132	51.3691	63.6213	52.3238	40.3532	51.7559	hypothetical protein && Q94JM3.2 RecName: Full=Auxin response factor 2; AltName: Full=ARF1-binding protein; Short=ARF1-BP; AltName: Full=Protein MEGAINTEGUMENTA
Glyma_07G202200	0.37134	1.28904	1.54194	0.372686	2.05189	2.54673	hypothetical protein && O23661.2 RecName: Full=Auxin response factor 3; AltName: Full=Protein ETTIN
Glyma_13G328000	0.259511	1.10028	0.197204	0.560527	2.39907	0.349212	hypothetical protein && Q9ZTX9.1 RecName: Full=Auxin response factor 4
Glyma_07G130400	19.2935	25.3195	15.4218	41.1372	25.2043	31.5419	hypothetical protein && Q0D9R7.2 RecName: Full=Auxin response factor 19; AltName: Full=OsARF7a
Glyma_09G072200	6.21282	4.49954	1.6684	10.0604	6.11349	6.63314	hypothetical protein && Q8RYC8.2 RecName: Full=Auxin response factor 19; AltName: Full=Auxin-responsive protein IAA22
Glyma_01G002100	20.3658	19.5632	14.3836	30.9427	18.6141	29.6087	hypothetical protein && Q0D9R7.2 RecName: Full=Auxin response factor 19; AltName: Full=OsARF7a
Glyma_07G272800	7.3755	6.19365	6.93954	7.37681	5.69964	7.39195	hypothetical protein && Q8L7G0.2 RecName: Full=Auxin response factor 1
Glyma_01G103500	8.66076	14.3284	18.7371	15.6232	26.4868	29.2904	hypothetical protein && Q9XED8.1 RecName: Full=Auxin response factor 9
Glyma_07G134800	7.69517	5.74346	4.44233	7.76739	9.16292	10.4131	hypothetical protein && Q9XED8.1 RecName: Full=Auxin response factor 9
Glyma_06G164900	69.1248	39.6186	39.5005	74.0427	31.9802	37.6758	hypothetical protein && Q94JM3.2 RecName: Full=Auxin response factor 2; AltName: Full=ARF1-binding protein; Short=ARF1-BP; AltName: Full=Protein MEGAINTEGUMENTA
Glyma_16G000300	8.7955	8.11914	7.9024	11.2535	8.45708	9.59764	hypothetical protein && Q8L7G0.2 RecName: Full=Auxin response factor 1
Glyma_13G325200	47.6661	47.3578	56.205	74.7069	51.0001	72.1501	hypothetical protein && Q9SKN5.1 RecName: Full=Auxin response factor 10
Glyma_12G164100	16.1108	11.8138	12.3324	18.9692	12.4555	14.8041	hypothetical protein && Q8L7G0.2 RecName: Full=Auxin response factor 1

## Sheet: nitrate metabolism
glutathione transferase (GST)	LN			HN
geneID	WT	Gmpin3ab	Gmpin3abd	WT	Gmpin3ab	Gmpin3abd	gene_description
GLYMA_18G190200	23.7214	0.381776	0.820643	8.90174	1.96171	2.66769	hypothetical protein && P32110.1 RecName: Full=Probable glutathione S-transferase; AltName: Full=G2-4; AltName: Full=Heat shock protein 26A
GLYMA_07G140700	18.6808	1.88486	3.61045	6.05684	0.61568	1.47438	hypothetical protein && P32110.1 RecName: Full=Probable glutathione S-transferase; AltName: Full=G2-4; AltName: Full=Heat shock protein 26A
GLYMA_07G139700	127.876	1.42764	3.08189	36.5799	2.54788	4.86005	hypothetical protein && P32110.1 RecName: Full=Probable glutathione S-transferase; AltName: Full=G2-4; AltName: Full=Heat shock protein 26A
GLYMA_07G140000	67.5032	1.85869	1.51378	23.4313	2.41249	4.25089	hypothetical protein && P32110.1 RecName: Full=Probable glutathione S-transferase; AltName: Full=G2-4; AltName: Full=Heat shock protein 26A
GLYMA_07G139800	52.7746	1.04944	2.02396	13.1993	0.825976	1.93875	hypothetical protein && P32110.1 RecName: Full=Probable glutathione S-transferase; AltName: Full=G2-4; AltName: Full=Heat shock protein 26A
GLYMA_03G176300	0.807081	0.0766531	0.0194846	0.345024	0.113033	0.17104	hypothetical protein && Q9LZ06.1 RecName: Full=Glutathione S-transferase L3; Short=AtGSTL3; AltName: Full=GST class-lambda member 3
GLYMA_07G140100	19.3195	1.86583	1.16343	10.8987	2.65567	4.15159	hypothetical protein && P32110.1 RecName: Full=Probable glutathione S-transferase; AltName: Full=G2-4; AltName: Full=Heat shock protein 26A
GLYMA_15G252200	29.9095	6.68825	6.76208	14.3912	10.7251	7.4795	hypothetical protein && P46417.1 RecName: Full=Glutathione S-transferase 3
GLYMA_02G283900	2.8713	0.162018	0.424029	0.976849	0.354732	0.320823	hypothetical protein && O80852.1 RecName: Full=Glutathione S-transferase F9; Short=AtGSTF9; AltName: Full=AtGSTF7; AltName: Full=GST class-phi member 9
GLYMA_20G101100	17.8469	1.32054	0.949585	6.52163	1.81727	1.76656	hypothetical protein && Q03664.1 RecName: Full=Probable glutathione S-transferase; AltName: Full=Auxin-induced protein PCNT103
GLYMA_13G129000	2.16841	0.0401899	0.0390895	1.53439	0.175819	0.0733088	hypothetical protein && Q03664.1 RecName: Full=Probable glutathione S-transferase; AltName: Full=Auxin-induced protein PCNT103
GLYMA_11G198500	77.4495	0.216484	0.821365	42.0525	4.80296	7.0214	hypothetical protein && P25317.1 RecName: Full=Probable glutathione S-transferase parA; AltName: Full=Auxin-regulated protein parA; AltName: Full=STR246C protein
GLYMA_01G106000	33.6129	4.05694	4.97309	11.4206	3.64168	3.41881	hypothetical protein && P32110.1 RecName: Full=Probable glutathione S-transferase; AltName: Full=G2-4; AltName: Full=Heat shock protein 26A
GLYMA_10G192900	387.359	0.953898	1.89619	216.207	10.6722	15.9243	hypothetical protein && Q03663.1 RecName: Full=Probable glutathione S-transferase; AltName: Full=Auxin-induced protein PGNT35/PCNT111
GLYMA_08G174900	8.74377	0.0173522	0.0177364	1.16618	0.017054	0.0928197	hypothetical protein && P46417.1 RecName: Full=Glutathione S-transferase 3
GLYMA_06G193500	39.9336	1.25638	1.96658	16.6409	5.03768	7.45037	hypothetical protein && Q9FUT0.1 RecName: Full=Glutathione S-transferase U9; Short=AtGSTU9; AltName: Full=GST class-tau member 9; AltName: Full=Glutathione S-transferase 14
GLYMA_08G175200	75.4475	2.25314	3.47937	54.4951	6.10839	13.7988	hypothetical protein && Q03666.1 RecName: Full=Probable glutathione S-transferase; AltName: Full=Auxin-induced protein PCNT107
GLYMA_04G107500	38.4853	4.63178	3.73857	13.69	6.26891	3.52532	hypothetical protein && P32110.1 RecName: Full=Probable glutathione S-transferase; AltName: Full=G2-4; AltName: Full=Heat shock protein 26A
GLYMA_14G031000	230.815	7.6589	8.36992	163.926	17.3551	25.1081	hypothetical protein && O80852.1 RecName: Full=Glutathione S-transferase F9; Short=AtGSTF9; AltName: Full=AtGSTF7; AltName: Full=GST class-phi member 9
GLYMA_15G251600	93.6741	14.8403	11.9923	74.0341	32.0422	33.7473	hypothetical protein && Q03666.1 RecName: Full=Probable glutathione S-transferase; AltName: Full=Auxin-induced protein PCNT107
glutamine synthetase (GS)	LN			HN
geneID	WT	Gmpin3ab	Gmpin3abd	WT	Gmpin3ab	Gmpin3abd	gene_description
GLYMA_04G007300	13.6442	2.60721	1.52361	17.5545	3.27387	1.78631	hypothetical protein && P52418.1 RecName: Full=Amidophosphoribosyltransferase, chloroplastic; Short=ATase; AltName: Full=Glutamine phosphoribosylpyrophosphate amidotransferase; Short=GPAT; Flags: Precursor
GLYMA_04G200700	10.9501	0.596309	1.1993	2.2351	0.970996	1.11725	hypothetical protein && Q94AH9.2 RecName: Full=Mediator of RNA polymerase II transcription subunit 36a; AltName: Full=Fibrillarin-like protein 2; AltName: Full=Histone-glutamine methyltransferase; AltName: Full=rRNA 2'-O-methyltransferase fibrillarin 2
GLYMA_05G208400	4.70795	0.891005	0.980769	1.80477	0.617676	0.923756	hypothetical protein && O66601.1 RecName: Full=GMP synthase [glutamine-hydrolyzing]; AltName: Full=GMP synthetase; AltName: Full=Glutamine amidotransferase
GLYMA_06G164800	14.0879	0.911143	2.05905	4.93853	2.30239	2.55823	hypothetical protein && Q94AH9.2 RecName: Full=Mediator of RNA polymerase II transcription subunit 36a; AltName: Full=Fibrillarin-like protein 2; AltName: Full=Histone-glutamine methyltransferase; AltName: Full=rRNA 2'-O-methyltransferase fibrillarin 2
GLYMA_07G175000	10.043	10.6535	14.7645	8.6194	10.3058	10.6145	hypothetical protein && Q42565.1 RecName: Full=Anthranilate synthase beta subunit 1, chloroplastic; AltName: Full=Anthranilate synthase component 2-1; AltName: Full=Anthranilate synthase, glutamine amidotransferase component 2-1; AltName: Full=Protein TRYPTOPHAN BIOSYNTHESIS 4; AltName: Full=Protein WEAK ETHYLENE INSENSITIVE 7; Flags: Precursor
GLYMA_08G015000	2.94213	1.21037	1.82111	1.04894	0.938339	1.10578	hypothetical protein && O66601.1 RecName: Full=GMP synthase [glutamine-hydrolyzing]; AltName: Full=GMP synthetase; AltName: Full=Glutamine amidotransferase
GLYMA_08G025800	9.47756	13.8643	16.0398	6.59218	6.93212	5.68419	hypothetical protein && Q9C723.1 RecName: Full=Glutamine-dependent NAD(+) synthetase; AltName: Full=NAD(+) synthase [glutamine-hydrolyzing]; AltName: Full=NAD(+) synthetase
GLYMA_08G162500	0.442413	2.69258	3.13749	0.865324	1.98189	2.98125	hypothetical protein && Q7VG78.1 RecName: Full=Probable GMP synthase [glutamine-hydrolyzing]; AltName: Full=GMP synthetase; AltName: Full=Glutamine amidotransferase
GLYMA_08G218700	1.54658	2.9707	3.81503	1.26361	2.29953	2.52574	hypothetical protein && Q7VG78.1 RecName: Full=Probable GMP synthase [glutamine-hydrolyzing]; AltName: Full=GMP synthetase; AltName: Full=Glutamine amidotransferase
GLYMA_08G232900	0.592061	2.25738	3.40539	1.13998	3.47297	4.53516	hypothetical protein && Q7VG78.1 RecName: Full=Probable GMP synthase [glutamine-hydrolyzing]; AltName: Full=GMP synthetase; AltName: Full=Glutamine amidotransferase
GLYMA_09G173200	26.6109	5.01055	6.6696	38.6098	14.1522	19.3313	hypothetical protein && P04771.1 RecName: Full=Glutamine synthetase PR-2; AltName: Full=Gln isozyme alpha; AltName: Full=Glutamate--ammonia ligase
GLYMA_09G222600	1.96408	0.105132	0	3.89321	0.113637	0.13076	hypothetical protein && Q9SI61.1 RecName: Full=Amidophosphoribosyltransferase 1, chloroplastic; Short=AtATase1; Short=PRPP1; AltName: Full=Glutamine phosphoribosylpyrophosphate amidotransferase 1; Short=AtGPRAT1; Flags: Precursor
GLYMA_09G222700	31.3201	7.89699	6.72556	57.7659	11.2537	11.6155	hypothetical protein && Q9SI61.1 RecName: Full=Amidophosphoribosyltransferase 1, chloroplastic; Short=AtATase1; Short=PRPP1; AltName: Full=Glutamine phosphoribosylpyrophosphate amidotransferase 1; Short=AtGPRAT1; Flags: Precursor
GLYMA_09G249100	7.7909	3.29039	5.34922	3.20907	3.20937	3.67353	hypothetical protein && O94808.3 RecName: Full=Glutamine--fructose-6-phosphate aminotransferase [isomerizing] 2; AltName: Full=D-fructose-6-phosphate amidotransferase 2; AltName: Full=Glutamine:fructose-6-phosphate amidotransferase 2; Short=GFAT 2; Short=GFAT2; AltName: Full=Hexosephosphate aminotransferase 2
GLYMA_10G097900	14.2206	9.32697	7.9231	16.9672	9.7304	10.0095	Protein N-terminal glutamine amidohydrolase [Source:Projected from Arabidopsis thaliana (AT2G41760) UniProtKB/Swiss-Prot;Acc:O22944] && O22944.1 RecName: Full=Protein N-terminal glutamine amidohydrolase; AltName: Full=Protein NH2-terminal glutamine deamidase; Short=N-terminal Gln amidase; Short=Nt(Q)-amidase
GLYMA_10G272800	12.1481	11.7883	10.8359	11.7358	12.5639	12.1957	hypothetical protein && P52780.2 RecName: Full=Glutamine--tRNA ligase; AltName: Full=Glutaminyl-tRNA synthetase; Short=GlnRS
GLYMA_11G170300	26.0136	0.0494237	0.146088	82.8288	1.18493	1.3693	hypothetical protein && P49093.2 RecName: Full=Asparagine synthetase [glutamine-hydrolyzing] 2; AltName: Full=Glutamine-dependent asparagine synthetase 2
GLYMA_11G171400	2.75967	0	0.0261241	12.1678	7.5541	5.43957	hypothetical protein && P49093.2 RecName: Full=Asparagine synthetase [glutamine-hydrolyzing] 2; AltName: Full=Glutamine-dependent asparagine synthetase 2
GLYMA_11G215500	167.105	29.3651	44.91	63.5878	34.832	39.9129	hypothetical protein && P24099.1 RecName: Full=Glutamine synthetase cytosolic isozyme 1; AltName: Full=GS1-1; AltName: Full=Glutamate--ammonia ligase
GLYMA_11G237200	14.7451	1.19385	2.11846	5.49709	2.35415	3.53574	hypothetical protein && Q94AH9.2 RecName: Full=Mediator of RNA polymerase II transcription subunit 36a; AltName: Full=Fibrillarin-like protein 2; AltName: Full=Histone-glutamine methyltransferase; AltName: Full=rRNA 2'-O-methyltransferase fibrillarin 2
GLYMA_11G240200	1.59638	1.64177	1.52768	2.16101	1.79118	1.96003	hypothetical protein && Q9LFU1.1 RecName: Full=Asparagine synthetase [glutamine-hydrolyzing] 3; AltName: Full=Glutamine-dependent asparagine synthetase 3
GLYMA_12G036200	12.5408	7.779	8.79724	16.2035	7.53436	6.44521	hypothetical protein && Q9SI61.1 RecName: Full=Amidophosphoribosyltransferase 1, chloroplastic; Short=AtATase1; Short=PRPP1; AltName: Full=Glutamine phosphoribosylpyrophosphate amidotransferase 1; Short=AtGPRAT1; Flags: Precursor
GLYMA_13G210800	487.793	450.792	482.874	475.035	699.306	713.894	hypothetical protein && P15102.1 RecName: Full=Glutamine synthetase leaf isozyme, chloroplastic; AltName: Full=Glutamate--ammonia ligase; AltName: Full=Isozyme delta; Flags: Precursor
GLYMA_14G195000	0.0497281	0.746016	0.0970889	17.1114	196.554	86.984	hypothetical protein && P49092.2 RecName: Full=Asparagine synthetase [glutamine-hydrolyzing] 1; AltName: Full=Glutamine-dependent asparagine synthetase 1
GLYMA_15G102000	328.219	318.836	331.478	336.698	601.63	527.184	hypothetical protein && P15102.1 RecName: Full=Glutamine synthetase leaf isozyme, chloroplastic; AltName: Full=Glutamate--ammonia ligase; AltName: Full=Isozyme delta; Flags: Precursor
GLYMA_15G265200	1.73247	3.85815	3.89038	3.25733	9.42874	15.0181	hypothetical protein && Q7VG78.1 RecName: Full=Probable GMP synthase [glutamine-hydrolyzing]; AltName: Full=GMP synthetase; AltName: Full=Glutamine amidotransferase
GLYMA_16G058800	8.06875	15.261	16.457	5.50181	6.48596	6.53268	hypothetical protein && Q9FJM5.1 RecName: Full=Anthranilate synthase beta subunit 2, chloroplastic; AltName: Full=Anthranilate synthase component 2-2; AltName: Full=Anthranilate synthase, glutamine amidotransferase component 2-2; Flags: Precursor
GLYMA_18G017200	10.6559	7.47238	8.61866	8.14525	9.60587	9.50111	hypothetical protein && Q9LFU1.1 RecName: Full=Asparagine synthetase [glutamine-hydrolyzing] 3; AltName: Full=Glutamine-dependent asparagine synthetase 3
GLYMA_18G020000	8.10554	1.81922	1.99532	2.22114	1.52623	1.65247	hypothetical protein && Q94AH9.2 RecName: Full=Mediator of RNA polymerase II transcription subunit 36a; AltName: Full=Fibrillarin-like protein 2; AltName: Full=Histone-glutamine methyltransferase; AltName: Full=rRNA 2'-O-methyltransferase fibrillarin 2
GLYMA_18G041100	13.5073	8.35559	10.7142	13.1954	6.18203	10.0303	hypothetical protein && P32289.1 RecName: Full=Glutamine synthetase nodule isozyme; Short=GS; AltName: Full=Glutamate--ammonia ligase
GLYMA_18G061100	221.988	1.59523	2.03606	360.452	10.6702	19.7569	hypothetical protein && P49093.2 RecName: Full=Asparagine synthetase [glutamine-hydrolyzing] 2; AltName: Full=Glutamine-dependent asparagine synthetase 2
GLYMA_18G243300	13.7321	2.50929	2.92922	7.85277	3.30778	3.44758	hypothetical protein && O94808.3 RecName: Full=Glutamine--fructose-6-phosphate aminotransferase [isomerizing] 2; AltName: Full=D-fructose-6-phosphate amidotransferase 2; AltName: Full=Glutamine:fructose-6-phosphate amidotransferase 2; Short=GFAT 2; Short=GFAT2; AltName: Full=Hexosephosphate aminotransferase 2
GLYMA_18G294300	13.5547	0	0	29.9404	0.137202	0.00806841	hypothetical protein && O33341.1 RecName: Full=Putative glutamine amidotransferase Rv2859c
GLYMA_20G117100	20.9832	10.4253	12.3076	12.9834	9.93223	12.1772	hypothetical protein && P52780.2 RecName: Full=Glutamine--tRNA ligase; AltName: Full=Glutaminyl-tRNA synthetase; Short=GlnRS
asparagine synthetase (AS)	LN			HN
geneID	WT	Gmpin3ab	Gmpin3abd	WT	Gmpin3ab	Gmpin3abd	gene_description
GLYMA_02G228100	0.0330082	0.868077	0.114637	19.7023	272.146	129.828	hypothetical protein && P19252.3 RecName: Full=Asparagine synthetase, root [glutamine-hydrolyzing]; AltName: Full=Glutamine-dependent asparagine synthetase
GLYMA_11G170300	26.0136	0.0494237	0.146088	82.8288	1.18493	1.3693	hypothetical protein && P49093.2 RecName: Full=Asparagine synthetase [glutamine-hydrolyzing] 2; AltName: Full=Glutamine-dependent asparagine synthetase 2
GLYMA_11G171400	2.75967	0	0.0261241	12.1678	7.5541	5.43957	hypothetical protein && P49093.2 RecName: Full=Asparagine synthetase [glutamine-hydrolyzing] 2; AltName: Full=Glutamine-dependent asparagine synthetase 2
GLYMA_11G240200	1.59638	1.64177	1.52768	2.16101	1.79118	1.96003	hypothetical protein && Q9LFU1.1 RecName: Full=Asparagine synthetase [glutamine-hydrolyzing] 3; AltName: Full=Glutamine-dependent asparagine synthetase 3
GLYMA_14G195000	0.0497281	0.746016	0.0970889	17.1114	196.554	86.984	hypothetical protein && P49092.2 RecName: Full=Asparagine synthetase [glutamine-hydrolyzing] 1; AltName: Full=Glutamine-dependent asparagine synthetase 1
GLYMA_18G017200	10.6559	7.47238	8.61866	8.14525	9.60587	9.50111	hypothetical protein && Q9LFU1.1 RecName: Full=Asparagine synthetase [glutamine-hydrolyzing] 3; AltName: Full=Glutamine-dependent asparagine synthetase 3
GLYMA_18G061100	221.988	1.59523	2.03606	360.452	10.6702	19.7569	hypothetical protein && P49093.2 RecName: Full=Asparagine synthetase [glutamine-hydrolyzing] 2; AltName: Full=Glutamine-dependent asparagine synthetase 2
GLYMA_20G025400	6.92138	5.14942	5.06011	5.84123	4.30416	5.22126	hypothetical protein && Q8JFW1.1 RecName: Full=Asparagine synthetase domain-containing protein 1
