# Supplementary material for: Soybean Auxin Transporter PIN3 Regulates Nitrate Acquisition to Improve Nitrogen Use and Seed Traits
Source: Adv Sci (Weinh). 2025 Nov 18;13(12):e11907. doi: 10.1002/advs.202511907 (PMC12948193; doi:10.1002/advs.202511907)
Supplement: Supplementary file 5 — Supporting Information [file ADVS-13-e11907-s001.xlsx]

## Sheet: ARF-PIN3a-NPF NET
Table S4. Co-expression analysis of the PIN3-NPF-ARF module
From	to	co-expression value
ARF16a-GLYMA_10G053500	ARF16b-GLYMA_13G140600	0.249952
ARF16a-GLYMA_10G053500	ARF8-GLYMA_02G239600	0.226044
ARF16a-GLYMA_10G053500	ARF9-GLYMA_16G023600	0.226449
ARF16a-GLYMA_10G053500	NRT1-GLYMA_17G194500	0.156246
ARF16a-GLYMA_10G053500	NRT1-GLYMA_07G145900	0.128677
ARF16a-GLYMA_10G053500	NRT1-GLYMA_17G096200	0.177001
ARF16a-GLYMA_10G053500	NRT1.2b-GLYMA_17G096800	0.197855
ARF16b-GLYMA_13G140600	ARF8-GLYMA_02G239600	0.114626
ARF16b-GLYMA_13G140600	ARF9-GLYMA_16G023600	0.194249
ARF16b-GLYMA_13G140600	NRT1-GLYMA_17G194500	0.101564
ARF16b-GLYMA_13G140600	NRT1-GLYMA_17G096200	0.130678
ARF16b-GLYMA_13G140600	NRT1.2b-GLYMA_17G096800	0.141868
ARF16c-GLYMA_13G140500	ARF16a-GLYMA_10G053500	0.241977
ARF16c-GLYMA_13G140500	ARF16b-GLYMA_13G140600	0.219657
ARF16c-GLYMA_13G140500	ARF8-GLYMA_02G239600	0.126323
ARF16c-GLYMA_13G140500	ARF9-GLYMA_16G023600	0.189271
ARF16c-GLYMA_13G140500	NRT1-GLYMA_17G194500	0.10934
ARF16c-GLYMA_13G140500	NRT1-GLYMA_07G145900	0.108473
ARF16c-GLYMA_13G140500	NRT1-GLYMA_17G096200	0.142637
ARF16c-GLYMA_13G140500	NRT1.2b-GLYMA_17G096800	0.145516
ARF3-GLYMA_13G234200	ARF16a-GLYMA_10G053500	0.128919
ARF3-GLYMA_13G234200	ARF16b-GLYMA_13G140600	0.122667
ARF3-GLYMA_13G234200	ARF16c-GLYMA_13G140500	0.122978
ARF3-GLYMA_13G234200	ARF8-GLYMA_02G239600	0.109165
ARF3-GLYMA_13G234200	ARF9-GLYMA_07G054800	0.209549
ARF3-GLYMA_13G234200	ARF9-GLYMA_16G023600	0.19331
ARF3-GLYMA_13G234200	NRT1-GLYMA_17G194500	0.186055
ARF3-GLYMA_13G234200	NRT1-GLYMA_07G145900	0.170802
ARF3-GLYMA_13G234200	NRT1-GLYMA_17G096200	0.1902
ARF3-GLYMA_13G234200	NRT1.2b-GLYMA_17G096800	0.13215
ARF4-GLYMA_12G171000	ARF3-GLYMA_13G234200	0.162146
ARF4-GLYMA_12G171000	ARF9-GLYMA_07G054800	0.13074
ARF4-GLYMA_12G171000	ARF9-GLYMA_16G023600	0.128454
ARF4-GLYMA_12G171000	NRT1-GLYMA_17G194500	0.118689
ARF4-GLYMA_12G171000	NRT1-GLYMA_07G145900	0.102209
ARF9-GLYMA_03G070500	ARF16a-GLYMA_10G053500	0.228448
ARF9-GLYMA_03G070500	ARF16b-GLYMA_13G140600	0.162163
ARF9-GLYMA_03G070500	ARF16c-GLYMA_13G140500	0.185575
ARF9-GLYMA_16G023600	ARF8-GLYMA_02G239600	0.230686
ARF9-GLYMA_07G054800	ARF9-GLYMA_16G023600	0.140819
ARF9-GLYMA_03G070500	ARF9-GLYMA_16G023600	0.149685
ARF9-GLYMA_16G023600	NRT1-GLYMA_17G194500	0.223979
ARF9-GLYMA_07G054800	NRT1-GLYMA_17G194500	0.115949
ARF9-GLYMA_16G023600	NRT1-GLYMA_07G145900	0.20747
ARF9-GLYMA_07G054800	NRT1-GLYMA_07G145900	0.104811
ARF9-GLYMA_03G070500	NRT1-GLYMA_14G138200	0.173463
ARF9-GLYMA_16G023600	NRT1-GLYMA_17G096200	0.237025
ARF9-GLYMA_07G054800	NRT1-GLYMA_17G096200	0.111457
ARF9-GLYMA_03G070500	NRT1.2a-GLYMA_05G029900	0.102499
ARF9-GLYMA_16G023600	NRT1.2b-GLYMA_17G096800	0.219773
ARF9-GLYMA_03G070500	NRT1.7a-GLYMA_01G081600	0.124324
ARF9-GLYMA_03G070500	NRT1.7b-GLYMA_01G041400	0.217636
NRT1-GLYMA_17G194500	ARF8-GLYMA_02G239600	0.103343
NRT1-GLYMA_17G194500	NRT1.2b-GLYMA_17G096800	0.114179
NRT1-GLYMA_20G206300	ARF16a-GLYMA_10G053500	0.11298
NRT1-GLYMA_14G138200	ARF16a-GLYMA_10G053500	0.254454
NRT1-GLYMA_14G138200	ARF16b-GLYMA_13G140600	0.165439
NRT1-GLYMA_14G138200	ARF16c-GLYMA_13G140500	0.159021
NRT1-GLYMA_18G299200	ARF3-GLYMA_13G234200	0.216442
NRT1-GLYMA_14G138200	ARF3-GLYMA_13G234200	0.116005
NRT1-GLYMA_18G299200	ARF4-GLYMA_12G171000	0.155273
NRT1-GLYMA_14G138200	ARF8-GLYMA_02G239600	0.198597
NRT1-GLYMA_18G299200	ARF9-GLYMA_07G054800	0.190961
NRT1-GLYMA_20G206300	ARF9-GLYMA_16G023600	0.184057
NRT1-GLYMA_18G299200	ARF9-GLYMA_16G023600	0.171595
NRT1-GLYMA_14G138200	ARF9-GLYMA_16G023600	0.266565
NRT1-GLYMA_18G299200	NRT1-GLYMA_17G194500	0.147338
NRT1-GLYMA_17G096200	NRT1-GLYMA_17G194500	0.133314
NRT1-GLYMA_14G138200	NRT1-GLYMA_17G194500	0.129044
NRT1-GLYMA_07G145900	NRT1-GLYMA_17G194500	0.121898
NRT1-GLYMA_20G206300	NRT1-GLYMA_07G145900	0.133972
NRT1-GLYMA_18G299200	NRT1-GLYMA_07G145900	0.130539
NRT1-GLYMA_14G138200	NRT1-GLYMA_07G145900	0.116875
NRT1-GLYMA_20G206300	NRT1-GLYMA_14G138200	0.150621
NRT1-GLYMA_20G206300	NRT1-GLYMA_17G096200	0.128629
NRT1-GLYMA_18G299200	NRT1-GLYMA_17G096200	0.147754
NRT1-GLYMA_14G138200	NRT1-GLYMA_17G096200	0.153364
NRT1-GLYMA_07G145900	NRT1-GLYMA_17G096200	0.142878
NRT1-GLYMA_20G206300	NRT1.2a-GLYMA_05G029900	0.198737
NRT1-GLYMA_18G299200	NRT1.2a-GLYMA_05G029900	0.132224
NRT1-GLYMA_17G096200	NRT1.2b-GLYMA_17G096800	0.162611
NRT1-GLYMA_14G138200	NRT1.2b-GLYMA_17G096800	0.187545
NRT1.2a-GLYMA_05G029900	ARF16a-GLYMA_10G053500	0.16767
NRT1.2a-GLYMA_05G029900	ARF16b-GLYMA_13G140600	0.143669
NRT1.2a-GLYMA_05G029900	ARF16c-GLYMA_13G140500	0.134436
NRT1.2a-GLYMA_05G029900	ARF3-GLYMA_13G234200	0.181605
NRT1.2a-GLYMA_05G029900	ARF9-GLYMA_07G054800	0.106945
NRT1.2a-GLYMA_05G029900	ARF9-GLYMA_16G023600	0.234861
NRT1.2a-GLYMA_05G029900	NRT1-GLYMA_17G194500	0.158484
NRT1.2a-GLYMA_05G029900	NRT1-GLYMA_07G145900	0.186906
NRT1.2a-GLYMA_05G029900	NRT1-GLYMA_14G138200	0.169918
NRT1.2a-GLYMA_05G029900	NRT1-GLYMA_17G096200	0.19897
NRT1.2a-GLYMA_05G029900	NRT1.2b-GLYMA_17G096800	0.218119
NRT1.7a-GLYMA_01G081600	ARF16a-GLYMA_10G053500	0.236467
NRT1.7a-GLYMA_01G081600	ARF16b-GLYMA_13G140600	0.126336
NRT1.7a-GLYMA_01G081600	ARF16c-GLYMA_13G140500	0.134556
NRT1.7a-GLYMA_01G081600	ARF3-GLYMA_13G234200	0.118603
NRT1.7a-GLYMA_01G081600	ARF8-GLYMA_02G239600	0.287734
NRT1.7a-GLYMA_01G081600	ARF9-GLYMA_16G023600	0.26495
NRT1.7a-GLYMA_01G081600	NRT1-GLYMA_17G194500	0.127107
NRT1.7a-GLYMA_01G081600	NRT1-GLYMA_14G138200	0.232206
NRT1.7a-GLYMA_01G081600	NRT1-GLYMA_17G096200	0.115413
NRT1.7a-GLYMA_01G081600	NRT1.2a-GLYMA_05G029900	0.119189
NRT1.7a-GLYMA_01G081600	NRT1.2b-GLYMA_17G096800	0.12173
NRT1.7a-GLYMA_01G081600	NRT1.7b-GLYMA_01G041400	0.216776
NRT1.7b-GLYMA_01G041400	ARF16a-GLYMA_10G053500	0.255987
NRT1.7b-GLYMA_01G041400	ARF16b-GLYMA_13G140600	0.146979
NRT1.7b-GLYMA_01G041400	ARF16c-GLYMA_13G140500	0.164884
NRT1.7b-GLYMA_01G041400	ARF8-GLYMA_02G239600	0.19924
NRT1.7b-GLYMA_01G041400	ARF9-GLYMA_16G023600	0.196726
NRT1.7b-GLYMA_01G041400	NRT1-GLYMA_14G138200	0.240133
NRT1.7b-GLYMA_01G041400	NRT1.2b-GLYMA_17G096800	0.110348
PIN3a-GLYMA_07G217900	ARF3-GLYMA_13G234200	0.164828
PIN3a-GLYMA_07G217900	ARF4-GLYMA_12G171000	0.12732
PIN3a-GLYMA_07G217900	ARF9-GLYMA_07G054800	0.104328
PIN3a-GLYMA_07G217900	ARF9-GLYMA_16G023600	0.17065
PIN3a-GLYMA_07G217900	NRT1-GLYMA_17G194500	0.114689
PIN3a-GLYMA_07G217900	NRT1-GLYMA_07G145900	0.102895
PIN3a-GLYMA_07G217900	NRT1-GLYMA_17G096200	0.121402
PIN3a-GLYMA_07G217900	NRT1-GLYMA_18G299200	0.138508
PIN3a-GLYMA_07G217900	NRT1.2a-GLYMA_05G029900	0.167923
