# Supplementary material for: Soybean Auxin Transporter PIN3 Regulates Nitrate Acquisition to Improve Nitrogen Use and Seed Traits
Source: Adv Sci (Weinh). 2025 Nov 18;13(12):e11907. doi: 10.1002/advs.202511907 (PMC12948193; doi:10.1002/advs.202511907)
Supplement: Supplementary file 6 — Supporting Information [file ADVS-13-e11907-s002.xlsx]

## Sheet: Sheet1
Table S5. List of primers used for genotyping and cloning
Primer Name	Gene ID	Forward primers(5′-3′)	Reverse primers(5′-3′)
For vector construct
pin3abd-sgRNA-pGES201	Glyma.07G217900	ggattGATTGTCTGATGCTGGTCTTGGAA	AAACAAACTTCCAAGACCAGCATCAGACCA
	Glyma.20G014300
	Glyma.09G117900
npf2.13-sgRNA-pGES401(WT background)	Glyma.01G081600	TGGTCTCgTGCACATGCTAGAAGGAAAAAGGGgttttagagctagaaatagc	TGGTCTCgAGTGAGGGTGTTtgcaccagccgggaatcgaa
		TGGTCTCgCACTAACTTTGGgttttagagctagaaatagc	TGGTCTCgTTGCAGGGAGGTtgcaccagccgggaatcgaa
		TGGTCTCgGCAAGGGTGAAGgttttagagctagaaatagc	TGGTCTCgAAACCGAGGAGGAGTGAGATGTAGtgcaccagccgggaatcgaa
npf2.13-sgRNA-pGES401(pin3ab background)	Glyma.01G081600	TGGTCTCgTGCAACCCTGCATCGTGGCGTTCGgttttagagctagaaatagc	TGGTCTCgTCAAGTTACGGTtgcaccagccgggaatcgaa
		TGGTCTCgTTGAACCCGTCCgttttagagctagaaatagc	TGGTCTCgGAGGCATCTAGTtgcaccagccgggaatcgaa
		TGGTCTCgCCTCTATTTCTAgttttagagctagaaatagc	TGGTCTCgAAACCCACTCTATGAATTGTGTTTtgcaccagccgggaatcgaa
proPIN3a::GUS	Glyma.07G217900	GGGGACAAGTTTGTACAAAAAAGCAGGCTTAGAGGGTTAGCGACTGCAT	GGGGACCACTTTGTACAAGAAAGCTGGGTTTTTGCCTTTTTCTTAATTTCTAAATAAAATCTACTCGATT
proPIN3b::GUS	Glyma.20G014300	GGGGACAAGTTTGTACAAAAAAGCAGGCTTATTGAATATTATAGCATGCATGGATCTTTACCA	GGGGACCACTTTGTACAAGAAAGCTGGGTTTTTCCCCTTTCTCTTAATTTCTCAAAAAAAAAAATGG
proPIN3c::GUS	Glyma.07G164600	GGGGACAAGTTTGTACAAAAAAGCAGGCTTATTTATATAACTATTTTTTTAATTAAAATTAGAGTTTTACTTTGGTAAAG	GGGGACCACTTTGTACAAGAAAGCTGGGTTTTTTTGTTCTTCTTTCCTTTTTTTTCAGTTATTCGATCTCACG
proPIN3d::GUS	Glyma.09G117900	GGGGACAAGTTTGTACAAAAAAGCAGGCTTAGTTTAACAAGACATAGTTGGAAGATAACCAG	GGGGACCACTTTGTACAAGAAAGCTGGGTTTTTTCCTTCTTCCTTCCTTCTTTTTCAGTTAGCCAAG
proPIN3a::PIN3a-GFP	Glyma.07G217900	GGGGACAAGTTTGTACAAAAAAGCAGGCTTTGAGGGTTAGCGACTGCATGA	GGGGACCACTTTGTACAAGAAAGCTGGGTTTTACAAACCAAGTAATATGTAGTAGAGTAGAGTAATTGG
pDR5-V2::nls-3venus		aacaggtctcaacctGGATCCAAGCTTCCGACAC	AACAGGTCTCAgaTGTAACTGTAAATAGTAATTGTAATGTTGTTTG
		AACAGGTCTCAAGactccatactggatccaacaatgg	AACAGGTCTCAgtCTGCAGTGTAATTGTAACTGTAAATAGTAATTG
		AACAGGTCTCAgcTATCGACGGTATCGCAGC	aacaggtctcaGCAGggatcggatctctcgagctac
		AACAGGTCTCACAtccaactcaatactgaagcttatggct	AACAGGTCTCATAgcgcgcaattaaccctcac
pNPF2.13::nls-3venus	Glyma.01G081600	GGGGACAAGTTTGTACAAAAAAGCAGGCTTATTGAAGCGACTAGTAAAAGTGGCA	GGGGACCACTTTGTACAAGAAAGCTGGGTTCTTTTCAAAACACCCCTTTAGTCTATTCG
pNPF7.3::nls-3venus	Glyma.20G206300	GGGGACAAGTTTGTACAAAAAAGCAGGCTTAGGTGCTGCCAACCTGC	GGGGACCACTTTGTACAAGAAAGCTGGGTTGTTTTAATTTTGTTTTTACTCTCTTTCTCACTTACC
GH3.1 ptransE1	Glyma.01G190600	GGGGACAAGTTTGTACAAAAAAGCAGGCTTAATGGCTCTTCAGTTCATCGAG	GGGGACCACTTTGTACAAGAAAGCTGGGTTTCAACGACGTCGTTCTGGG
proNPF2.13::LUC	Glyma.01G081600	TATAGGGCGAATTGGTTGAAGCGACTAGTAAAAGTGGCAAATTCT	ATTCGATATCAAGCTCTTTTCAAAACACCCCTTTAGTCTATTCGT
proSTF3::LUC	Glyma.16G092700	TATAGGGCGAATTGGGTACCTGACCTCTATTTATAGCCTGAGTGTCAC	ATTCGATATCAAGCTTTTTTTTCTCTCTTTCTTTGCTCTGAAGG
pSuper::ARF10-GFP	Glyma.10G053500	AGGGTCTAGAAAGCTTATGATTACATTCATGGACACAAAGGAGA	GGAAATTCGAGCTCGGTACCCACTCCTACGTTGTTACTGCC
pSuper::STF3-GFP	Glyma.16G092700	CGACTCTAGAAAGCTTATGTCTCTTCCAAGACCCAGTG	CCCTTGCTCACCATGGTACCGCTCTTACTTAACTGGTCTTGCTTTTG
pAtPIN3::GmPIN3a-GFP	Glyma.07G217900	GGGGACAAGTTTGTACAAAAAAGCAGGCTTGATCTTTATGTACATTAGCTAGAATTATCAATTATATAAACACTTAAAC	GTTATCATCTTGAAGGGACAAAAATGGAAAACC
		CTTCAAGATGATAACCTGGGGAGATTTCTACAC	CCACCTCCTTTGTTGGTTTCT
		CAACAAAGGAGGTGGAGGATCT	GCAGCAGCACCACCACCTCC
		TGGTGGTGCTGCTGCAGAA	attcgagctctaagcCAAACCAAGTAATATGTAGTAGAGTAGAGTAATTGG
pAtPIN3::GmPIN3b-GFP	Glyma.20G014300	GGGGACAAGTTTGTACAAAAAAGCAGGCTTGATCTTTATGTACATTAGCTAGAATTATCAATTATATAAACACTTAAAC	CATtttcccCTTGAAGGGACAAAAAT
		CTTCAAGgggaaaATGATAACCTGG	GTGGTGGTTTTGTTGGTTTCTCCATTTTGAGGGT
		CAACAAAGGAGGTGGAGGATCTatggtg	GCTGCAGCACCACCACCTCCAGAct
		CACCTCCGCTGCAGCAGAAGGAGAG	GGGGACCACTTTGTACAAGAAAGCTGGGTGTTACAAACCAAGTAATATGTAGTAGAGTAGAGTAATTGG
pAtPIN3::GmPIN3c-GFP	Glyma.07G164600	GGGGACAAGTTTGTACAAAAAAGCAGGCTTGATCTTTATGTACATTAGCTAGAATTATCAATTATATAAACACTTAAAC	ATtttttgCTTGAAGGGACAAAAATGGAAAACC
		CTTCAAGcaaaaaATGATAACGTGGAAAGACCTATACAC	CCACCTCCGACTTCGGCGTCGGTC
		CGAAGTCGGAGGTGGAGGATCTatgg	TGGCGAGGACCACCACCTCCAGActtg
		TGGTGGTCCTCGCCACTCCAATTTCAC	GGGGACCACTTTGTACAAGAAAGCTGGGTGTTACGCTGTACTAAGAATGGCTGG
pAtPIN3::GmPIN3d-GFP	Glyma.09G117900	GGGGACAAGTTTGTACAAAAAAGCAGGCTTGATCTTTATGTACATTAGCTAGAATTATCAATTATATAAACACTTAAAC	ATttttccCTTGAAGGGACAAAAATGGAAAACC
		CTTCAAGggaaaaATGATAACGTGGAAAGACCTATAC	CCACCTCCTTTGTTGTTGGCTTCCC
		CAACAAAGGAGGTGGAGGATCTatggtg	AAACCACCACCACCACCTCCAGAct
		TGGTGGTGGTGGTTTGGAGGCCG	GGGGACCACTTTGTACAAGAAAGCTGGGTGTTATAAACCAAGGAGTATGTAGTAGACCAAAGT
For mutant identification
PIN3a-mutant-sequencing	Glyma.07G217900	TACTCCAGTCTCATTGGTGTCATTT	CTATCACATTCAATCAAGTGCCGTC
PIN3b-mutant-sequencing	Glyma.20G014300	TGATTACTGTGTAGGGTGGTGTTTA	CTCATTGTGATGCCATTTTTCAACC
PIN3d-mutant-sequencing	Glyma.09G117900	TGCATTCAGGTAGGTTAATCAAAGT	GATCGATGTCTATGCGAAAGAGTGA
STF3-mutant-sequencing	Glyma.16G092700	ATGGTGTTCACGCCAAGACT	AACTTTGGTGGCAAAAAGTGC
STF4-mutant-sequencing	Glyma.03G081700	GTGCACGCGTTTGAATTGTACA	TTCAAAATTGGAGTGGGTGAAGT
For qRT-PCR
PIN1a-qPCR	Glyma.08G054700	CTCCAGCCTAATCGGCCTAA	ATGATCCTCGGTTGCAAAGC
PIN1b-qPCR	Glyma.07G102500	TTGGCATGGCCATGTTCAGT	AGGAATCTCACAGCCATGGC
PIN1c-qPCR	Glyma.09G176300	ATTACCATGCTGCTGGTGGA	AGGCCTCTTGGCATTAGCAT
PIN1d-qPCR	Glyma.03G126000	TTCCATGCCACCAACAAGTG	CATTGCCATCCCAAGACCAG
PIN1e-qPCR	Glyma.19G128800	GGTTGGTGATGATGGGAAGC	GTCAACGACACCGAGTTCAG
PIN2a-qPCR	Glyma.13G101900	CCACACGAAACTGTTGCCTC	AAGCTCCCTCTGATCTCCGT
PIN2b-qPCR	Glyma.17G057300	GGGAATTTGAGGCATGCAGT	CAGGCTCCCTCTCTCCACTC
PIN3a-qPCR	Glyma.07G217900	CGGAATTCTCCTCCGGGTTA	TGGCAGGTTGAGCTACTTGA
PIN3b-qPCR	Glyma.20G014300	AGAATTCGCAGACACAGCCT	GTTGGCTTTGTTCCCACTGT
PIN3c-qPCR	Glyma.07G164600	GTGACGGTAGCTTCTCCTCG	GAATTCTGGCTCTGGCTCTG
PIN3d-qPCR	Glyma.09G117900	ACACTTGCAAAATGGGGAAG	GCCCAACTTGTTGAGTCCAT
PIN9d-qPCR	Glyma.15G208600	TGGCCATGTTCAGTTTGGGTCT	CTCCTCGGATGCCGATGACTA
GH3.1-qPCR	Glyma.01G190600	ACAGCAACAACATTCAGTAGTC	GAAGAGAAAAAACAAGCACGTTAG
Glyma.04G007300-qPCR	Glyma.04G007300	TCGGATTCGCTGGCTTTTCT	CCATTGAAGTCGTCGTCCCA
Glyma.04G200700-qPCR	Glyma.04G200700	GTGGTGCAGCCTCATAGACA	CCAACTTCGAGCGGAAAGGA
Glyma.06G164800-qPCR	Glyma.06G164800	GGCGGCAGAGGTGGAATG	TCTGAACGGTAATCCTTTTCTCGT
Glyma.09G173200-qPCR	Glyma.09G173200	CGATGGCTCTAGCACAGACC	ACGTCAGGGTGGCTGAAAAT
Glyma.09G222700-qPCR	Glyma.09G222700	ACCCTACCAACAGTCCCCACT	GTCGCCGTATATGCCCACCA
Glyma.11G170300-qPCR	Glyma.11G170300	GAGGCTATTCCCTCAGCACC	CCCATTGCTTGGCAGCATTT
Glyma.11G237200-qPCR	Glyma.11G237200	TTGTTCCCGGTGAAGCTGTT	GGTAAAGGACTCTGGCTCCG
ARF10-qPCR	Glyma.10G053500	AAGCTTCACCAAGGCACTGT	CAAGATGAGCATCGGCAACG
NPF2.13-qPCR	Glyma.01G081600	GAAGGAAAAAGGGAGGGCTCA	TGAAACCTACCACAGCCAGC
STF3-qPCR	Glyma.16G092700	GTTAGGAAAGGGGCGGTTCTG	ACGTGTGTGTGTGCAAGATG
GmActin-11		GAGCTATGAATTGCCTGATGG	CGTTTCATGAATTCCAGTAGC
For ChIP-qPCR
proNPF2.13-STF3-ChIP-P1	Glyma.01G081600	CTCACCTCTATTCATTTAAGTT	TGAAGATGAGGTCGTTGTTTCA
proNPF2.13-STF3-ChIP-P2	Glyma.01G081600	ACCTTGTGTTTGGGTCTGAC	GCTTTCATCCATTAACGTTAG
proNPF2.13-STf3-ChIP-P3	Glyma.01G081600	GGCACTGTTCTTACTCAAAA	GCTCATATATGCTATCAGCG
proNPF2.13-STF3-ChIP-P4	Glyma.01G081600	GCTGGTTAATTTCGTTAGTAG	CTCATTCTTTCTTCTGAGGATT
proNPF2.13-ARF10-ChIP-P1	Glyma.01G081600	CTCACCTCTATTCATTTAAGTT	TGAAGATGAGGTCGTTGTTTCA
proNPF2.13-ARF10-ChIP-P2	Glyma.01G081600	GTGCTCCTTGACTATGGAGGT	CACAATAACTCATAAGAACGG
proNPF2.13-ARF10-ChIP-P3	Glyma.01G081600	TTACAATATGCCTAGCATACA	CAATAATAGCAGCTGAACAC
proNPF2.13-ARF10ChIP-P4	Glyma.01G081600	TGTCCTATTGGTGGCCATAAC	CTAGTACATAACATGGCCAC
proSTF3-ARF10-ChIP-P1	Glyma.16G092700	GCTATGGTTCAGCCCATTAATCC	CATCACATAGTCACACTTTGTGC
proSTF3-ARF10-ChIP-P2	Glyma.16G092700	AGCATGAACGACATGCACA	TGAATTGGGAGAAGCCCAATCC
proSTF3-ARF10-ChIP-P3	Glyma.16G092700	GGAGGGCAAATTTTGTCATTCA	TTCTAATTCGCGTGGTCCAC
proSTF3-ARf10-ChIP-P4	Glyma.16G092700	GTGGACCACGCGAATTAGAA	CGCCCCTTTCCTAACACCA
EMSA probes
pNPF2.13-STF3-probe1（3‘-biotin）	Glyma.01G081600	GTTACTTTCTTACCTTGCACGTCATAATAGAACATGAAACAA	GCGATGAACTGCATTTTTTTATTATTTGTTTTTTT
pNPF2.13-STF3-probe1-competitor	Glyma.01G081600	GTTACTTTCTTACCTTGCACGTCATAATAGAACATGAAACAA	GCGATGAACTGCATTTTTTTATTATTTGTTTTTTT
pNPF2.13-STF3-probe1（3‘-biotin）-mu	Glyma.01G081600	GTTACTTTCTTACCTAAAAAAAAAAAATAGAACATGAAACAA	TTGTTTCATGTTCTATTTTTTTTTTTTAGGTAAGAAAGTAAC
pNPF2.13-STF3-probe2（3‘-biotin）	Glyma.01G081600	TTTTTGTTTATGCATGTCACGTATATAAAATTTTCTAACG	CGTTAGAAAATTTTATATACGTGACATGCATAAACAAAAA
pNPF2.13-STF3-probe2-competitor	Glyma.01G081600	TTTTTGTTTATGCATGTCACGTATATAAAATTTTCTAACG	CGTTAGAAAATTTTATATACGTGACATGCATAAACAAAAA
pNPF2.13-STF3-probe2（3‘-biotin）-mu	Glyma.01G081600	TTTTTGTTTATGCATAAAAAAAAAATAAAATTTTCTAACG	CGTTAGAAAATTTTATTTTTTTTTTATGCATAAACAAAAA
pNPF2.13-STF3-probe3（3‘-biotin）	Glyma.01G081600	CGAATATGTTACCTATCATGTGTTTTTTTTCTTCTATA	TATAGAAGAAAAAAAACACATGATAGGTAACATATTCG
pNPF2.13-STF3--competitor	Glyma.01G081600	CGAATATGTTACCTATCATGTGTTTTTTTTCTTCTATA	TATAGAAGAAAAAAAACACATGATAGGTAACATATTCG
pNPF2.13-STF3-probe3（3‘-biotin）-mu	Glyma.01G081600	CGAATATGTTACCTAAAAAAAAATTTTTTTCTTCTATA	TATAGAAGAAAAAAATTTTTTTTTAGGTAACATATTCG
pNPF2.13-ARF10-probe2（3‘-biotin）	Glyma.01G081600	ATGGGTAGTCTCAAAAGACATAAAGGGGGAGGTGA	TCACCTCCCCCTTTATGTCTTTTGAGACTACCCAT
pNPF2.13-ARF10-probe2-competitor	Glyma.01G081600	ATGGGTAGTCTCAAAAGACATAAAGGGGGAGGTGA	TCACCTCCCCCTTTATGTCTTTTGAGACTACCCAT
pNPF2.13-ARF10-probe2-M-competitor	Glyma.01G081600	ATGGGTAGTCTCAAAAAAAATAAAGGGGGAGGTGA	TCACCTCCCCCTTTATTTTTTTTGAGACTACCCAT
pSTF3-ARF10-probe1（3‘-biotin）	Glyma.16G092700	GTGCTTAGGTGTCATGAGACATGTAAAGCATGAACG	CGTTCATGCTTTACATGTCTCATGACACCTAAGCAC
pSTF3-ARF10-probe1-competitor	Glyma.16G092700	GTGCTTAGGTGTCATGAGACATGTAAAGCATGAACG	CGTTCATGCTTTACATGTCTCATGACACCTAAGCAC
pSTF3-ARF10-probe1-M-competitor	Glyma.16G092700	GTGCTTAGGAAAACGAAAAAAGATAAAGCATGAACG	CGTTCATGCTTTATCTTTTTTCGTTTTCCTAAGCAC
Name	Promoter	Vector
pin3abd-sgRNA-pGES201	GmU6/pEF1a	pGES201
pSuper::ARF10-GFP	Super promoter	pSuper-N-GFP
pSuper::STF3-GFP	Super promoter	pSuper-C-GFP
proPIN3a::GUS	proPIN3a	PGWB633
proPIN3b::GUS	proPIN3b	PGWB633
proPIN3c::GUS	proPIN3c	PGWB633
proPIN3d::GUS	proPIN3d	PGWB633
GH3.1 ptransE1	PM4	pTransE1
proPIN3a::PIN3a-GFP	proPIN3a	PGWB601
pAtPIN3::GmPIN3a-GFP	pAtPIN3	PGWB501
pAtPIN3::GmPIN3b-GFP	pAtPIN3	PGWB501
pAtPIN3::GmPIN3c-GFP	pAtPIN3	PGWB501
pAtPIN3::GmPIN3d-GFP	pAtPIN3	PGWB501
npf2.13-sgRNA-pGES401(WT/pin3ab background)	PM4	pGES401
